# Supplementary material for: Functional characterization of endogenous siRNA target genes in Caenorhabditis elegans
Source: BMC Genomics. 2008 Jun 3;9:270. doi: 10.1186/1471-2164-9-270 (PMC2440555; doi:10.1186/1471-2164-9-270)
Supplement: Additional file 1 — The collection of all 4024 siRNAs with putative mRNA targets. The sequences, lengths, and the putative target mRNAs for the siRNAs from two sources (Lee et al., 2006, Ruby et al., 2006) are presented. [file 1471-2164-9-270-S1.xls]

## Sheet: putative target mRNAs
	Sequence information		Database identifiers
Source	Identifier	Sequence	Refseq	Refseq	Gene	siRNAlenght
Lee et al	>CEO2_2_plate1_B07.scf_1	AuGAuAAuuuGGG	NM_060051	NM_060051.2		13
Lee et al	>CEO2_2_plate1_H19.scf_1	GACGAACGCuGGC	NM_063753	NM_063753.2		13
Lee et al	>CEO2_2_plate1_I20.scf_4	CGGCAuCuGCGA	NM_001029268	NM_001029268.2		12
Lee et al	>CEO2_2_plate1_O07.scf_2	GCAuACAGuAAC	NM_001027318	NM_001027318.2		12
Lee et al	>CEO2_2_plate2_C04.scf_1	GAAuCGuGACACA	NM_001028654	NM_001028654.1		13
Lee et al	>CEO2_2_plate2_F18.scf_3	GAuGuCAuCuCGGCGu	NM_058671	NM_058671.5		16
Lee et al	>CEO2_2_plate2_F19.scf_2	GuAGGAuuuGCGA	NM_073796	NM_073796.3		13
Lee et al	>CEO2_2_plate2_G24.scf_1	uCGGCACuGuuGGu	NM_061255	NM_061255.2		14
Lee et al	>CEO2_2_plate2_J17.scf_2	AGuuGAAAGCCGA	NM_071203	NM_071203.2		13
Lee et al	>CEO2_2_plate2_K10.scf_3	GCCGAuGuGGACCGu	NM_061633	NM_061633.1		15
Lee et al	>CEO2_2_plate2_K19.scf_1	GAAGuuuAuuGA	NM_078399	NM_078399.1		12
Lee et al	>CEO2_2_plate3_C04.scf_8	GAuAAuCCuCGCACuC	NM_001027306	NM_001027306.1		16
Lee et al	>CEO2_2_plate3_P03.scf_3	GAACCAGCAGGAGAGCC	NM_073933	NM_073933.2		17
Lee et al	>CEO2_2_plate3_P12.scf_1	AACGGAAuGuGGuuGu	NM_065702	NM_065702.3		16
Lee et al	>CEO2_2_plate3_P13.scf_3	GCuuCGuGuuGA	NM_001028846	NM_001028846.1		12
Lee et al	>Contig[1118]	GuuGACuGCAuuGAGCu	NM_060174	NM_060174.4		17
Lee et al	>Contig[1189]	GAAGuuCAuAuCuuGuG	NM_001047528	NM_001047528.1		17
Lee et al	>KA495D	GAuuuuCuCCCuuGGCC	NM_074284	NM_074284.2		17
Lee et al	>KAAF2D	AACuCuuCCGCuGCCGC	NM_063896	NM_063896.3		17
Lee et al	>KAE3A7	GAGACAuuGuuGuACCC	NM_001026085	NM_001026085.1		17
Lee et al	>KB5AC5	GuuuACuGAAuGCuCGC	NM_061624	NM_061624.1		17
Lee et al	>KB5BAE	GuuuuAAuuuCuuuGGu	NM_001047217	NM_001047217.1		17
Lee et al	>KB92C2	GAAACuGAGGAGAuuuG	NM_001026269	NM_001026269.1		17
Lee et al	>KBA4A3	GGACCAuGACCAuuuGC	NM_001026740	NM_001026740.1		17
Lee et al	>KBB52D	GAAAGACAuGGGuAGuG	NM_171689	NM_171689.2		17
Lee et al	>KC2036	GAuuCuCCGAAuuGAGC	NM_182094	NM_182094.1		17
Lee et al	>KC2BA9	GCAACuuuuuCAAACuC	NM_182249	NM_182249.2		17
Lee et al	>KC9D67	GAAGCCGGuGGuCCAC	NM_001047486	NM_001047486.1		16
Lee et al	>KCB484	AAAuCAAuuuuAAGuuG	NM_064593	NM_064593.2		17
Lee et al	>KCCA4E	GAuuuuuuCCAuCuGAC	NM_058301	NM_058301.1		17
Lee et al	>KD56EE	uAAGACAuuGCCACGuu	NM_066218	NM_066218.2		17
Lee et al	>KD6657	GAAGuuGGuuuuGCuGC	NM_069679	NM_069679.3		17
Lee et al	>KDCB86	GACGuCACAuCCuuCCC	NM_001038409	NM_001038409.2		17
Lee et al	>KDDE88	GuuGuuGCAAuGuGCGC	NM_076949	NM_076949.3		17
Lee et al	>KE23BF	GAuuAAuAuCAAGuuCC	NM_068087	NM_068087.3		17
Lee et al	>KE49C6	GuAuuuCuAGCuGGCAG	NM_075144	NM_075144.2		17
Lee et al	>KE50DF	GCAAAAAAuuuGAAAAu	NM_070242	NM_070242.1		17
Lee et al	>KE7093	AuuCCAuCCuGAuGuCC	NM_076093	NM_076093.2		17
Lee et al	>KEc00004	AACuGCAuGCAAAAAAu	NM_070446	NM_070446.1		17
Ruby et al	>siR12-1 siRNA, 1 read.	GGGAAGUAUGGU	NM_058646	NM_058646.2		12
Ruby et al	>siR12-11 siRNA, 1 read.	GGGAUCGUAGCU	NM_069967	NM_069967.3		12
Ruby et al	>siR12-12 siRNA, 1 read.	GGAAUUGGUAGU	NM_072202	NM_072202.2		12
Ruby et al	>siR12-13 siRNA, 1 read.	GGUAGUGUAAUC	NM_001028110	NM_001028110.1		12
Ruby et al	>siR12-14 siRNA, 3 reads.	GGCAACUUCUGU	NM_064280	NM_064280.1		12
Ruby et al	>siR12-2 siRNA, 1 read.	GAGUGCGAAUUG	NM_063116	NM_063116.2		12
Ruby et al	>siR12-3 siRNA, 1 read.	GCAGACUACUGG	NM_001047835	NM_001047835.1		12
Ruby et al	>siR12-4 siRNA, 1 read.	GUAGUGAGCUUG	NM_001029549	NM_001029549.1		12
Ruby et al	>siR12-5 siRNA, 1 read.	UAGACGUAUGCA	NM_070676	NM_070676.2		12
Ruby et al	>siR12-6 siRNA, 1 read.	GGGAGAAGUCGG	NM_182424	NM_182424.1		12
Ruby et al	>siR12-8 siRNA, 1 read.	UAUCACAGUCAA	NM_062216	NM_062216.2		12
Ruby et al	>siR12-9 siRNA, 1 read.	CUGUAGCCCAUC	NM_064919	NM_064919.3		12
Ruby et al	>siR13-1 siRNA, 1 read.	CUGAAAAUAUGUA	NM_061475	NM_061475.3		13
Ruby et al	>siR13-10 siRNA, 1 read.	AGCAGGAUCCAAA	NM_065889	NM_065889.3		13
Ruby et al	>siR13-11 siRNA, 3 reads.	UAAGUGAAUGCCA	NM_067382	NM_067382.4		13
Ruby et al	>siR13-12 siRNA, 1 read.	CCAUAACUUGUGA	NM_061312	NM_061312.2		13
Ruby et al	>siR13-13 siRNA, 1 read.	UAGACGUAUGCAA	NM_070676	NM_070676.2		13
Ruby et al	>siR13-14 siRNA, 1 read.	UGAUGAGUAUGUA	NM_062897	NM_062897.2		13
Ruby et al	>siR13-15 siRNA, 1 read.	GCAAGUUGCUUUG	NM_077561	NM_077561.4		13
Ruby et al	>siR13-2 siRNA, 4 reads.	UCUCAGUCGUGAU	NM_068769	NM_068769.3		13
Ruby et al	>siR13-3 siRNA, 1 read.	UGGUCGAGGUGUU	NM_061503	NM_061503.1		13
Ruby et al	>siR13-4 siRNA, 1 read.	GUGUGAUGUAGAC	NM_071095	NM_071095.2		13
Ruby et al	>siR13-5 siRNA, 1 read.	CCAGGAGUGGAGC	NM_062687	NM_062687.4		13
Ruby et al	>siR13-6 siRNA, 1 read.	GAACGACUGCUGA	NM_070754	NM_070754.4		13
Ruby et al	>siR13-7 siRNA, 1 read.	CUGAGACUACUGG	NM_001028362	NM_001028362.1		13
Ruby et al	>siR13-8 siRNA, 1 read.	GAGUAUAGUAGCA	NM_060811	NM_060811.2		13
Ruby et al	>siR13-9 siRNA, 2 reads.	UGGCAAGAAAUAA	NM_072664	NM_072664.3		13
Ruby et al	>siR14-1 siRNA, 1 read.	GGGAAGUAUGGUUG	NM_001028783	NM_001028783.1		14
Ruby et al	>siR14-10 siRNA, 1 read.	UGAAGAUGAGUGAA	NM_171373	NM_171373.2		14
Ruby et al	>siR14-11 siRNA, 1 read.	UCAAUUGCCUGCAG	NM_001026879	NM_001026879.1		14
Ruby et al	>siR14-12 siRNA, 1 read.	CCAAUCGGCGGCUG	NM_061341	NM_061341.2		14
Ruby et al	>siR14-13 siRNA, 1 read.	GGAGAGGCUGGGUU	NM_062300	NM_062300.5		14
Ruby et al	>siR14-14 siRNA, 1 read.	GCCUAUGUAUGCCU	NM_071555	NM_071555.2		14
Ruby et al	>siR14-2 siRNA, 1 read.	AGCGGAGGUUCGAA	NM_070601	NM_070601.1		14
Ruby et al	>siR14-3 siRNA, 1 read.	UAGUCGUAGUAGCA	NM_075898	NM_075898.4		14
Ruby et al	>siR14-4 siRNA, 1 read.	GUCAGUGAACGCCG	NM_078058	NM_078058.2		14
Ruby et al	>siR14-5 siRNA, 1 read.	UGCAAUGAGUUUUC	NM_171072	NM_171072.3		14
Ruby et al	>siR14-6 siRNA, 2 reads.	CUUGAGUGUAGUGC	NM_001025912	NM_001025912.2		14
Ruby et al	>siR14-7 siRNA, 1 read.	CAGUUGGAUGAAAG	NM_073008	NM_073008.3		14
Ruby et al	>siR14-8 siRNA, 4 reads.	CAGUUUUGAUGUGC	NM_070758	NM_070758.2		14
Ruby et al	>siR14-9 siRNA, 1 read.	GUUCAUCUCGGUGG	NM_077171	NM_077171.4		14
Ruby et al	>siR15-1 siRNA, 1 read.	CCUUGAGUGUAGUGC	NM_001028115	NM_001028115.1		15
Ruby et al	>siR15-2 siRNA, 1 read.	UGGAAUAGGUUUCGA	NM_069156	NM_069156.2		15
Ruby et al	>siR15-3 siRNA, 1 read.	UGAGGUAGUGAGACG	NM_001027460	NM_001027460.1		15
Ruby et al	>siR15-4 siRNA, 1 read.	AGUAGAUGUAGAUGA	NM_001028399	NM_001028399.1		15
Ruby et al	>siR15-5 siRNA, 1 read.	UCCAGCGAAUCCGAA	NM_064464	NM_064464.1		15
Ruby et al	>siR15-6 siRNA, 1 read.	AGCAGCAGCAGAUGA	NM_075680	NM_075680.2		15
Ruby et al	>siR15-7 siRNA, 2 reads.	GUGUCUUGCUGGCGU	NM_062524	NM_062524.5		15
Ruby et al	>siR15-8 siRNA, 1 read.	UCGGUGGUUCAGUGG	NM_065451	NM_065451.2		15
Ruby et al	>siR15-9 siRNA, 1 read.	UGCAUUGAGAAUUUG	NM_063147	NM_063147.3		15
Ruby et al	>siR16-1 siRNA, 1 read.	CCCCUGCUGGCGGCAA	NM_077828	NM_077828.1		16
Ruby et al	>siR16-2 siRNA, 1 read.	UGCAGAAUGCAGUCUA	NM_067420	NM_067420.3		16
Ruby et al	>siR16-3 siRNA, 1 read.	UGGAAUGUAAAGAAAU	NM_001028280	NM_001028280.2		16
Ruby et al	>siR16-4 siRNA, 1 read.	CAGGAACGGUUCAGAU	NM_001026247	NM_001026247.1		16
Ruby et al	>siR16-5 siRNA, 1 read.	UGAGUGAUAUUCUGAU	NM_075686	NM_075686.3		16
Ruby et al	>siR16-6 siRNA, 1 read.	CUGUGGAUGAGCGUCC	NM_063073	NM_063073.4		16
Ruby et al	>siR16-7 siRNA, 2 reads.	GGGGUGCAUUGGUGCU	NM_077707	NM_077707.2		16
Ruby et al	>siR17-1 siRNA, 1 read.	UAGGACUCCAUGAUUUU	NM_077050	NM_077050.3		17
Ruby et al	>siR17-10 siRNA, 1 read.	AUGUUGAAGUGGAGUUG	NM_075641	NM_075641.2		17
Ruby et al	>siR17-11 siRNA, 1 read.	GGCUGGGCACGAGUUGG	NM_058922	NM_058922.3		17
Ruby et al	>siR17-12 siRNA, 1 read.	GGCACGAUGAUGGAGAC	NM_060817	NM_060817.2		17
Ruby et al	>siR17-13 siRNA, 1 read.	CAUCCACCGAUGGUUGC	NM_076578	NM_076578.4		17
Ruby et al	>siR17-14 siRNA, 1 read.	GCGUCGGAUCCAGAGGG	NM_069883	NM_069883.2		17
Ruby et al	>siR17-15 siRNA, 1 read.	ACACACGGAGCCAGACC	NM_064359	NM_064359.2		17
Ruby et al	>siR17-16 siRNA, 1 read.	GGCACAUUCGGAGCAAU	NM_071477	NM_071477.2		17
Ruby et al	>siR17-17 siRNA, 1 read.	GGCUCGAACGACACGGG	NM_070817	NM_070817.1		17
Ruby et al	>siR17-18 siRNA, 1 read.	GUACGGCUCGAAGGAUG	NM_066247	NM_066247.3		17
Ruby et al	>siR17-2 siRNA, 1 read.	GAGCUGUUUCGGAGUGU	NM_078350	NM_078350.4		17
Ruby et al	>siR17-20 siRNA, 1 read.	GACGACCUUACUGGGUC	NM_058627	NM_058627.3		17
Ruby et al	>siR17-21 siRNA, 1 read.	CCUGCAUGAAUGCUCCU	NM_069376	NM_069376.3		17
Ruby et al	>siR17-22 siRNA, 1 read.	GUGAUGGAACUGAUUGU	NM_069334	NM_069334.2		17
Ruby et al	>siR17-23 siRNA, 1 read.	GAAGAGCAUUUGAAUAU	NM_171645	NM_171645.2		17
Ruby et al	>siR17-24 siRNA, 1 read.	GAGCUGAGGUGGUGGUA	NM_058805	NM_058805.3		17
Ruby et al	>siR17-25 siRNA, 1 read.	GUGGUGGAGGGUUUGGG	NM_075860	NM_075860.1		17
Ruby et al	>siR17-26 siRNA, 1 read.	AUCGUGCAAAUUCGGCG	NM_070992	NM_070992.3		17
Ruby et al	>siR17-27 siRNA, 1 read.	GACGGAUUGUUGAGAGC	NM_060851	NM_060851.3		17
Ruby et al	>siR17-3 siRNA, 1 read.	AGGUGGCGGAAUUCCUU	NM_001029597	NM_001029597.1		17
Ruby et al	>siR17-4 siRNA, 1 read.	CGUGUAGCUUGGUUGGC	NM_071513	NM_071513.1		17
Ruby et al	>siR17-6 siRNA, 1 read.	GAGUGUGUGAGCUGGAA	NM_068703	NM_068703.4		17
Ruby et al	>siR17-7 siRNA, 1 read.	GGGGUUGUGCUGACGGA	NM_001047676	NM_001047676.2		17
Ruby et al	>siR17-8 siRNA, 1 read.	GGCUGAUGGGGCAUGGA	NM_065320	NM_065320.5		17
Ruby et al	>siR17-9 siRNA, 1 read.	GCAUCGGCUGUUGCAUC	NM_073487	NM_073487.2		17
Lee et al	>xxKBBF51	GuACAAAuAAuACGAGC	NM_066376	NM_066376.3		17
Lee et al	>KE5FF8	GAAACATGTAGCATTCAG	NM_001025981	NM_001025981.1	C05H8.1	18
Lee et al	>KCC255	AAATTTCTTGACAGCGAC	NM_001026208	NM_001026208.1	AC8.3,AC8.10	18
Ruby et al	>siR18-24 siRNA, 2 reads.	GACAGAAGAGUUCCUGAG	NM_001026224	NM_001026224.1	F18C12.2	18
Lee et al	>Contig[1104]	GAGATTAAGTGTATCATG	NM_001026517	NM_001026517.1	Y105E8A.28	18
Lee et al	>Contig[1129]	GATTCCGATATCTAAACC	NM_001026554	NM_001026554.2	Y18D10A.25	18
Ruby et al	>siR18-8 siRNA, 1 read.	GGCUUUGCGAUCUUCUGC	NM_001026748	NM_001026748.2	C05C10.5	18
Ruby et al	>siR18-1 siRNA, 1 read.	AUGAAUGGUUUGGUCGAC	NM_001026963	NM_001026963.2	F32A5.1	18
Lee et al	>KB6EA6	GAATTCCTTGATAGCTTC	NM_001027283	NM_001027283.1	Y48E1B.13	18
Ruby et al	>siR18-77 siRNA, 1 read.	GGCACACAUUGACAUCAC	NM_001027372	NM_001027372.1	F17C8.7	18
Ruby et al	>siR18-41 siRNA, 1 read.	GGCGAUUGGUGGAGCAGG	NM_001027507	NM_001027507.1	K11D9.1	18
Ruby et al	>siR18-80 siRNA, 1 read.	GGUGACCACUUCUUCCGU	NM_001027590	NM_001027590.1	T16H12.11	18
Lee et al	>KEAAE8	GATTGAACCATTTTTGCG	NM_001028294	NM_001028294.1	Y43C5A.6	18
Ruby et al	>siR18-61 siRNA, 2 reads.	GGCUCAAACAUUUGUGCA	NM_001029661	NM_001029661.2	R04E5.8	18
Ruby et al	>siR18-52 siRNA, 1 read.	GUAGUUGUACUCGGUGAA	NM_001047487	NM_001047487.2	F52G2.2	18
Lee et al	>KC47A8	GTTTCGACACGCCCATTC	NM_001083151	NM_001083151.1	Y34D9A.8	18
Ruby et al	>siR18-56 siRNA, 1 read.	GGCUCCUCGAGCUCCGCU	NM_058334	NM_058334.3	W04C9.5	18
Lee et al	>KB41AA	GGATTTATGGCTTTGTAT	NM_058460	NM_058460.3	Y92H12A.5	18
Ruby et al	>siR18-66 siRNA, 1 read.	GAGCGAUGGCCACUCGAG	NM_058610	NM_058610.2	Y23H5A.3	18
Ruby et al	>siR18-69 siRNA, 1 read.	CCGAGCUUUCCUCUUCAG	NM_058959	NM_058959.4	ZK973.2	18
Ruby et al	>siR18-81 siRNA, 1 read.	GUGGAACGAAGGAUUGGA	NM_059202	NM_059202.2	T05E8.2	18
Ruby et al	>siR18-14 siRNA, 2 reads.	GGGUCGAGCCAGACACGG	NM_059207	NM_059207.3	C09D4.5	18
Ruby et al	>siR18-71 siRNA, 1 read.	GAGGACCUUGCUGACGAC	NM_059277	NM_059277.4	B0414.3	18
Lee et al	>KBC8AE	GATTACAAAAATTTAGAC	NM_059522	NM_059522.3	T23B3.1	18
Ruby et al	>siR18-54 siRNA, 9 reads.	GUUGAGCAUACGUGUUGA	NM_059646	NM_059646.3	R06C7.4	18
Ruby et al	>siR18-64 siRNA, 1 read.	GCUCAUCGGUGGGAUGAC	NM_059744	NM_059744.2	T23G11.1	18
Ruby et al	>siR18-60 siRNA, 1 read.	GGUGGGAUGACGGCAGUG	NM_059744	NM_059744.2	T23G11.1	18
Ruby et al	>siR18-78 siRNA, 1 read.	GCCCGGCUGGAGUCGUGU	NM_059853	NM_059853.2	T01G9.6	18
Lee et al	>KC99C7	GAATCAACAATAATATCA	NM_059883	NM_059883.4	F02E9.4	18
Ruby et al	>siR18-3 siRNA, 1 read.	ACCGCUUCAACUGAUCUA	NM_059933	NM_059933.2	F43G9.5	18
Ruby et al	>siR18-12 siRNA, 1 read.	GAAGUUGGGUCAAAGCGG	NM_059947	NM_059947.2	K07A12.2	18
Ruby et al	>siR18-48 siRNA, 1 read.	GUGUAGAUAGUCCAUCGG	NM_060130	NM_060130.3	C41G7.6	18
Lee et al	>KD6126	CATCTTCTTTCACAATCC	NM_060655	NM_060655.2	Y47H10A.5	18
Ruby et al	>siR18-29 siRNA, 1 read.	GACGUCACGGAACUCUGC	NM_060655	NM_060655.2	Y47H10A.5	18
Lee et al	>Contig[1179]	GGAATACAACACACTGTG	NM_060655	NM_060655.2	Y47H10A.5	18
Lee et al	>KAAEF2	TAACACAACTTGCAAGAC	NM_060796	NM_060796.1	H16D19.1,T07D10.4	18
Ruby et al	>siR18-70 siRNA, 1 read.	UGGUAGAGUCGUUGGUGU	NM_060853	NM_060853.3	Y18D10A.17	18
Ruby et al	>siR18-22 siRNA, 1 read.	UCAAAAUGGCACAUAUUC	NM_061024	NM_061024.1	W04A8.6	18
Ruby et al	>siR18-28 siRNA, 1 read.	GAUUGUCGGGAUUGUGCG	NM_061164	NM_061164.2	K05C4.7	18
Ruby et al	>siR18-73 siRNA, 1 read.	GGAGAAGCUGCCCAACAA	NM_061166	NM_061166.2	K05C4.5	18
Ruby et al	>siR18-20 siRNA, 1 read.	GCUGGAGUUUCAAUGGCC	NM_061200	NM_061200.3	ZK270.2	18
Lee et al	>KC4D24	GAATTCTTTTGTAGCTAC	NM_061613	NM_061613.2	C08E3.9	18
Lee et al	>Contig[1201]	GAATAGATATCCGGTATG	NM_062018	NM_062018.3	K08A2.1	18
Ruby et al	>siR18-33 siRNA, 1 read.	GCAAUGUCGGGUGCGAUA	NM_062362	NM_062362.2	H20J04.8	18
Ruby et al	>siR18-4 siRNA, 1 read.	UUGGGAGGUUCUUACGGC	NM_062569	NM_062569.4	C34F11.6	18
Ruby et al	>siR18-6 siRNA, 1 read.	GAUGCAAGAAUUAUUGGU	NM_062744	NM_062744.1	K05F1.8	18
Ruby et al	>siR18-44 siRNA, 1 read.	GUAGAUGGCCAACUUCGC	NM_062760	NM_062760.3	ZK1248.14	18
Ruby et al	>siR18-37 siRNA, 1 read.	CCUGGGAAUCCUGGAUGU	NM_062966	NM_062966.3	T14B4.6	18
Ruby et al	>siR18-26 siRNA, 2 reads.	UCCGGUGUGGAAGUGCUC	NM_063406	NM_063406.3	F54C9.1	18
Ruby et al	>siR18-42 siRNA, 1 read.	CCUGGCGUAGGUGCUGCA	NM_063838	NM_063838.3	E04D5.1	18
Ruby et al	>siR18-35 siRNA, 1 read.	GCUGGUGUGCGUCGAAUA	NM_063978	NM_063978.2	C09H10.9	18
Ruby et al	>siR18-55 siRNA, 1 read.	GAUGCUCUUUGGAUCGAA	NM_064311	NM_064311.1	Y46G5A.6	18
Lee et al	>KC42A0	GTCTTCATAAAGAACTGC	NM_064387	NM_064387.1	F29C12.5	18
Lee et al	>KEE0E7	GTTTTTACCAACACTTCA	NM_064387	NM_064387.1	F29C12.5	18
Lee et al	>KEDD48	GAAGGAAATGTGCTCTAC	NM_064444	NM_064444.2	Y48E1B.2	18
Ruby et al	>siR18-7 siRNA, 1 read.	GGAGGCGCUGUGGGAUAG	NM_064585	NM_064585.2	R06A4.2	18
Ruby et al	>siR18-58 siRNA, 1 read.	CCAUCGACUUCUUUUUGA	NM_064689	NM_064689.1	Y53F4B.5	18
Ruby et al	>siR18-16 siRNA, 1 read.	CCAUUGGGAGUCUUGCUC	NM_065584	NM_065584.3	C38D4.1	18
Ruby et al	>siR18-38 siRNA, 1 read.	GAGUGCAUAGCCAACUGU	NM_065864	NM_065864.3	F01F1.9	18
Ruby et al	>siR18-62 siRNA, 1 read.	GCUGUGAGAACGAUACUU	NM_065993	NM_065993.4	C16A3.7	18
Ruby et al	>siR18-19 siRNA, 1 read.	GGAAGAACGUCCUUGAUG	NM_066605	NM_066605.4	R107.7	18
Ruby et al	>siR18-21 siRNA, 1 read.	GUAGUCGUUGGCUGCAUC	NM_066727	NM_066727.3	F58A4.3	18
Ruby et al	>siR18-10 siRNA, 1 read.	GUGGAGGUGGUUGAUUCU	NM_066759	NM_066759.2	R10E11.1	18
Ruby et al	>siR18-27 siRNA, 1 read.	GUUGACGUUUCCAUAGGU	NM_066828	NM_066828.1	T16G12.7	18
Ruby et al	>siR18-82 siRNA, 1 read.	GAUCGGUUAGAGCUGGAA	NM_066905	NM_066905.2	D2045.2	18
Ruby et al	>siR18-79 siRNA, 1 read.	CGACAGAGCCGUGAACAU	NM_066907	NM_066907.1	D2045.5	18
Ruby et al	>siR18-59 siRNA, 1 read.	GUCGGAAAUGUGACAGAG	NM_067190	NM_067190.1	Y75B8A.19	18
Lee et al	>KEDF84	GTTCTCGTCCTTCATCGC	NM_067341	NM_067341.2	Y43F4B.6	18
Ruby et al	>siR18-18 siRNA, 1 read.	GGUGGGGAAAAACGGGGA	NM_067401	NM_067401.4	Y76A2B.6	18
Ruby et al	>siR18-15 siRNA, 1 read.	GAAGCGUGGCGAAGAUGA	NM_067752	NM_067752.3	Y76B12C.8	18
Ruby et al	>siR18-25 siRNA, 1 read.	UCAUGAUUAGUUGGUCGC	NM_067793	NM_067793.2	Y38F2AR.5	18
Ruby et al	>siR18-11 siRNA, 1 read.	GGCUGUGCGGAUUGUGCA	NM_067864	NM_067864.3	Y54G2A.17	18
Ruby et al	>siR18-2 siRNA, 1 read.	GAAGAACAUCGACGACGG	NM_068418	NM_068418.2	B0273.3	18
Ruby et al	>siR18-84 siRNA, 1 read.	CACAUCAGCGUUCAUCAA	NM_068426	NM_068426.2	T12E12.3	18
Lee et al	>KDDA2A	GGTGATATCTGTGCTGTC	NM_068571	NM_068571.1	Y73B6BL.16	18
Lee et al	>KC453A	GATAAAGTACAATCCATG	NM_068885	NM_068885.5	C33H5.11	18
Ruby et al	>siR18-57 siRNA, 1 read.	CUUGUUCUAGCUUGAGAG	NM_068962	NM_068962.3	F42G8.4	18
Lee et al	>KEe00003	GTACTTCAGAGTTTTCGG	NM_069438	NM_069438.2	C04G2.10	18
Ruby et al	>siR18-46 siRNA, 1 read.	GGGUGAAGAAUGCAGCGA	NM_069477	NM_069477.2	F01G10.1	18
Ruby et al	>siR18-30 siRNA, 1 read.	GGAGUGCCACUGGUUGAG	NM_069681	NM_069681.3	F01G4.1	18
Lee et al	>KEE768	GTATTGGACCAGATACCT	NM_069835	NM_069835.1	M117.3	18
Ruby et al	>siR18-13 siRNA, 1 read.	GUCGGAGAUGCUCCAAGA	NM_069909	NM_069909.3	B0001.6	18
Ruby et al	>siR18-53 siRNA, 1 read.	GGGGCUUGGGAUGCUUCA	NM_070006	NM_070006.2	K08E7.3	18
Lee et al	>KED822	GTAAAATTGTTCAGTGTC	NM_070014	NM_070014.3	Y55D9A.2	18
Lee et al	>KEDE71	GAAATATAATCTTTTATC	NM_070120	NM_070120.2	B0564.7	18
Ruby et al	>siR18-74 siRNA, 1 read.	GGACGCUGCUGCAUCGCC	NM_070735	NM_070735.3	Y38C9A.1	18
Lee et al	>KC4BED	GGACACTCGAATGACATT	NM_070737	NM_070737.2	W03F9.1	18
Ruby et al	>siR18-40 siRNA, 1 read.	UGAAAGACAUGGGUAGUU	NM_070867	NM_070867.1	F48G7.6	18
Ruby et al	>siR18-5 siRNA, 1 read.	GGCAGUUGGAGUGCUGAU	NM_072102	NM_072102.2	K09H11.3	18
Lee et al	>KE1365	GCCGATGTGTTAGGTTCC	NM_072425	NM_072425.2	F09G2.2	18
Lee et al	>KB4CD6	GGTCTCTCAGATTTTGAT	NM_072567	NM_072567.1	C50E3.12	18
Ruby et al	>siR18-45 siRNA, 1 read.	GCUCAGAAUUCGGGACCA	NM_073688	NM_073688.2	R04F11.5	18
Ruby et al	>siR18-72 siRNA, 1 read.	GGUUCUGUGAAUCGAUGU	NM_073731	NM_073731.3	W04D2.4	18
Ruby et al	>siR18-47 siRNA, 1 read.	GGUGAUGGAACUGAUUGU	NM_073932	NM_073932.3	Y2H9A.1	18
Ruby et al	>siR18-50 siRNA, 1 read.	UGGAGCUGGUUGUUGUGC	NM_074017	NM_074017.3	F53C11.8	18
Lee et al	>KE6867	TGTGACCAAATTTTCAGG	NM_074113	NM_074113.2	ZC376.6	18
Ruby et al	>siR18-43 siRNA, 1 read.	AUCGCGUGAGCCGGUCCA	NM_074250	NM_074250.1	C48G7.1	18
Ruby et al	>siR18-63 siRNA, 1 read.	UUGUGAGAGGGAAUUCGG	NM_074468	NM_074468.2	F28F8.2	18
Ruby et al	>siR18-36 siRNA, 1 read.	GCAAUCAAGGAAGCCAGU	NM_074781	NM_074781.3	F36D3.4	18
Lee et al	>KC4B1C	GATTTCATTTTTTCATCC	NM_075135	NM_075135.1	Y37H2A.4	18
Lee et al	>KE7740	CACCAGACCATTGTTTCC	NM_075208	NM_075208.1	ZK262.8	18
Lee et al	>Contig[0880]	GTTCCCAGTTTGCAAGAC	NM_075267	NM_075267.3	Y17D7B.4	18
Lee et al	>KC9E84	GTAACATCAGAAATATCA	NM_075431	NM_075431.2	M162.8	18
Ruby et al	>siR18-32 siRNA, 1 read.	UAGAUUUCAGGAACAUUG	NM_075536	NM_075536.1	B0250.8	18
Lee et al	>KD61A2	GATTTCTTGACTCCAGCA	NM_075950	NM_075950.2	ZC53.6	18
Lee et al	>Contig[1124]	GTCAGCGTCTTCTCACAC	NM_077827	NM_077827.2	F02C12.3	18
Ruby et al	>siR18-39 siRNA, 5 reads.	GCUGCUUCUCUUCUGUGU	NM_170822	NM_170822.4	Y39G10AR.12	18
Ruby et al	>siR18-67 siRNA, 1 read.	GGUCUAGAAUCUCCAGGC	NM_170857	NM_170857.2	F56A3.3	18
Ruby et al	>siR18-51 siRNA, 1 read.	GAGCGUUUGUAGCAAUAG	NM_171104	NM_171104.2	C07G2.3	18
Lee et al	>KE30A6	GTAGACGACTCCGTTGAC	NM_171308	NM_171308.3	M02B7.3	18
Ruby et al	>siR18-75 siRNA, 1 read.	GUCUGAGCAACGGCUGUC	NM_171926	NM_171926.2	Y61A9LA.3	18
Ruby et al	>siR18-76 siRNA, 2 reads.	GGAGCCACGUCGAAUGUU	NM_181928	NM_181928.3	F44B9.4	18
Ruby et al	>siR19-56 siRNA, 1 read.	GGAAGAUAAUGCUUGAUCA	NM_001025801	NM_001025801.2	B0414.8	19
Ruby et al	>siR19-67 siRNA, 1 read.	GGCAGAUGUCGUAGAUGGC	NM_001025879	NM_001025879.1	C47B2.3	19
Ruby et al	>siR19-83 siRNA, 1 read.	GCGUGACGGCGUGUCGUUG	NM_001026009	NM_001026009.1	C24A1.2	19
Lee et al	>Contig[1165]	TTCCTCCATTTTGTTTCGG	NM_001026474	NM_001026474.1	T28F2.4	19
Lee et al	>KEE33F	ATCATCCAATTCTTCAGTT	NM_001026517	NM_001026517.1	Y105E8A.28	19
Ruby et al	>siR19-152 siRNA, 1 read.	GGUGGAGCCGAUGAUGUGC	NM_001026616	NM_001026616.2	Y53H1A.5	19
Ruby et al	>siR19-7 siRNA, 1 read.	GUCUGGUGAUGGUUCACGU	NM_001026748	NM_001026748.2	C05C10.5	19
Lee et al	>KAA228	ATCCAGATTGAGCAGTAAG	NM_001026839	NM_001026839.1	C33C12.11	19
Ruby et al	>siR19-16 siRNA, 1 read.	CUGUUGUUGUGCUGGCUGA	NM_001027089	NM_001027089.2	M110.4	19
Ruby et al	>siR19-26 siRNA, 1 read.	GGGUGUUCGAGACUAUCUG	NM_001027507	NM_001027507.1	K11D9.1	19
Ruby et al	>siR19-54 siRNA, 1 read.	GGAUGCUGGAGCUCUUUGA	NM_001027576	NM_001027576.2	T05G5.3	19
Ruby et al	>siR19-108 siRNA, 2 reads.	GAGCGGAGAUGGGCUCUGU	NM_001028318	NM_001028318.2	Y54G2A.11	19
Ruby et al	>siR19-131 siRNA, 2 reads.	GGUUGAGUGGGCCUUGAAG	NM_001028871	NM_001028871.2	K08H10.1	19
Ruby et al	>siR19-146 siRNA, 1 read.	GCUCAAUUCGCAUGAUUCC	NM_001029272	NM_001029272.1	C35B8.3	19
Lee et al	>KDAB6D	GAAGTCATGGAGAATGTAC	NM_001037901	NM_001037901.1	Y92H12BR.3	19
Lee et al	>KC9C22	GACTGTACTTGGAGACCCC	NM_001038406	NM_001038406.1	K09H11.11	19
Ruby et al	>siR19-51 siRNA, 1 read.	GAAGCGGUUCCGAGCUUCC	NM_001038422	NM_001038422.2	Y40B10A.1	19
Lee et al	>Contig[1188]	AGATTGAGAATTATTTTGC	NM_001038489	NM_001038489.1	ZK380.5	19
Lee et al	>KE4728	GCTCATGATTTGGTTGCTC	NM_001047619	NM_001047619.1	C17B7.13	19
Lee et al	>KD6C91	GTTTTGATGTGTCAATAAC	NM_001047657	NM_001047657.1	F53C11.5	19
Ruby et al	>siR19-88 siRNA, 2 reads.	GUUGGUCAGCUCGCGCGUC	NM_058292	NM_058292.3	Y48G1BL.2	19
Lee et al	>CEO2_2_plate1_F20.scf_1	GTGATATGTGAGAATCGGA	NM_058381	NM_058381.3	ZC123.1	19
Ruby et al	>siR19-106 siRNA, 1 read.	GGGCUGUGUGUCCUUUGGC	NM_058408	NM_058408.3	Y34D9A.4	19
Ruby et al	>siR19-94 siRNA, 4 reads.	GAUUGUCGCCGAAACUACG	NM_058428	NM_058428.3	Y48G8AL.6	19
Ruby et al	>siR19-127 siRNA, 1 read.	GGUGGGGAGCUUGCUGUAA	NM_058487	NM_058487.3	Y71G12B.24	19
Ruby et al	>siR19-101 siRNA, 1 read.	UCGCUUUUUGACCGGGGCG	NM_058502	NM_058502.2	Y71G12B.28	19
Ruby et al	>siR19-57 siRNA, 1 read.	GGGGCAGGAGGCUUUGAUU	NM_058517	NM_058517.3	Y20F4.4	19
Ruby et al	>siR19-21 siRNA, 1 read.	GUCCGAGGGGAUGGAUCCA	NM_058544	NM_058544.2	W03F11.4	19
Ruby et al	>siR19-60 siRNA, 1 read.	GUUGGUGACUGUCUUUGAU	NM_058662	NM_058662.2	Y71F9AL.9	19
Ruby et al	>siR19-4 siRNA, 1 read.	GCAAGGAAGCAUCACUGGA	NM_058707	NM_058707.3	K09H9.6	19
Ruby et al	>siR19-75 siRNA, 1 read.	GGCAGAGAGCUCGAUGACC	NM_058733	NM_058733.3	W01B11.3	19
Ruby et al	>siR19-59 siRNA, 1 read.	GGCACCGGUCAAAUAUUUC	NM_058759	NM_058759.2	Y47G6A.12	19
Lee et al	>KC45BE	GTCAATAGTTCATTACAAT	NM_058806	NM_058806.3	T12F5.3	19
Ruby et al	>siR19-43 siRNA, 2 reads.	GGAAGUAGGGAGAAGCCAC	NM_058955	NM_058955.2	ZK973.8	19
Ruby et al	>siR19-70 siRNA, 2 reads.	GCAGUAGGACAGAGCAUCU	NM_059042	NM_059042.4	C10H11.10	19
Ruby et al	>siR19-2 siRNA, 1 read.	GUAAAGUGGUGUGAACGGC	NM_059042	NM_059042.4	C10H11.10	19
Lee et al	>KBB2AB	GTTTGCAAGATAAACGCAG	NM_059057	NM_059057.3	F57C9.5	19
Ruby et al	>siR19-17 siRNA, 1 read.	GGCACUGGUGGCAUUGUUA	NM_059134	NM_059134.2	Y110A7A.18	19
Ruby et al	>siR19-148 siRNA, 1 read.	GGUUAGCUCAGAUAUCUCC	NM_059138	NM_059138.3	F56A3.4	19
Ruby et al	>siR19-110 siRNA, 1 read.	GGAAGGGUAACAUCUGAUG	NM_059153	NM_059153.2	B0261.7	19
Ruby et al	>siR19-68 siRNA, 1 read.	GAAUCCAGUUGCACUACCU	NM_059562	NM_059562.3	T21G5.3	19
Ruby et al	>siR19-140 siRNA, 1 read.	GUACAGAAUCGGGGAAAGU	NM_059562	NM_059562.3	T21G5.3	19
Lee et al	>KEF94A	GAATTCGTCGTAAACCTAC	NM_059883	NM_059883.4	F02E9.4	19
Lee et al	>KE4122	GGAATCGAGCTCAATGAAC	NM_059923	NM_059923.4	R05D11.9	19
Ruby et al	>siR19-95 siRNA, 1 read.	GCAGCUGAGGGACAUUCAU	NM_059947	NM_059947.2	K07A12.2	19
Lee et al	>KAD54B	GTTGCACACATATCTTTGG	NM_060022	NM_060022.2	F36F2.6	19
Lee et al	>KCB727	GACAGCTGGATACTCAATC	NM_060126	NM_060126.4	C41G7.2	19
Ruby et al	>siR19-121 siRNA, 1 read.	AGUCCACAGUCCAGCUUUG	NM_060170	NM_060170.2	C03D6.1	19
Lee et al	>Contig[1075]	GTACATTCTATTGCTATGT	NM_060180	NM_060180.2	C04F12.9	19
Ruby et al	>siR19-48 siRNA, 1 read.	GGAGCGGAUUUCUCCGAGA	NM_060365	NM_060365.4	F25H2.10	19
Lee et al	>KCC231	GATTGTGAGTATGAACTGA	NM_060372	NM_060372.1	T22A3.6	19
Ruby et al	>siR19-50 siRNA, 1 read.	AUUGGCUUCAUGAUCUUCU	NM_060448	NM_060448.3	F49D11.8	19
Ruby et al	>siR19-1 siRNA, 1 read.	GGAGCCGGUGGAGGCACAC	NM_060477	NM_060477.2	Y53H1A.1	19
Lee et al	>KAAFE0	GCTCTTCTCCCTCAGTATC	NM_060545	NM_060545.4	F15D3.1	19
Ruby et al	>siR19-128 siRNA, 1 read.	GAGCGGUCCUUUGAUACCC	NM_060560	NM_060560.3	C17D12.1	19
Lee et al	>KEE743	GCGGCAAAACATTTCTCCC	NM_060630	NM_060630.2	Y53C10A.12	19
Lee et al	>KC580A	GACTTCATTGTCTACCGCG	NM_060655	NM_060655.2	Y47H10A.5	19
Lee et al	>KED3FE	GAACTCCATAGGTCTGAGC	NM_060683	NM_060683.2	F14B6.1	19
Ruby et al	>siR19-107 siRNA, 1 read.	ACAGAGGUUGGCCGAGUGG	NM_060904	NM_060904.2	F22G12.4	19
Ruby et al	>siR19-103 siRNA, 1 read.	GGUGGUGUACUAGAUCCGG	NM_060931	NM_060931.2	F44F1.7	19
Lee et al	>KC9E8F	GTACAATGTCGTGATTTCC	NM_060958	NM_060958.2	C01A2.1	19
Lee et al	>KCBD22	GATTGTGTGGAGAGTGAGC	NM_061010	NM_061010.1	Y37H9A.2	19
Lee et al	>KBC528	GTATTTCGTTCCAACACGC	NM_061010	NM_061010.1	Y37H9A.2	19
Lee et al	>KCCD0B	AGGAATAGCAGTAAAGCTC	NM_061033	NM_061033.1	..	19
Lee et al	>KE767F	GCCATCGCGTAAGTAGTAT	NM_061035	NM_061035.1	Y71A12B.10	19
Ruby et al	>siR19-78 siRNA, 1 read.	GGCUGGGAGCUGAAGCUAG	NM_061061	NM_061061.3	Y63D3A.5	19
Ruby et al	>siR19-18 siRNA, 1 read.	GAGAAGUUGCAGCUGGUUG	NM_061099	NM_061099.1	F49B2.3	19
Ruby et al	>siR19-63 siRNA, 1 read.	GGCAACGAUCUCCUUCCGA	NM_061157	NM_061157.2	K05C4.1	19
Lee et al	>KB6656	GTTAGAAAACATATGCCTC	NM_061246	NM_061246.2	C23H3.5	19
Ruby et al	>siR19-89 siRNA, 2 reads.	GGACCACGGAGUUGUUGAA	NM_061289	NM_061289.1	..	19
Lee et al	>KDAE0C	GGATCGAAGTTAACGAGCG	NM_061474	NM_061474.2	C32B5.1	19
Lee et al	>KE56A6	GAAATCCGGAAAGATTGCC	NM_061989	NM_061989.1	Y110A2AL.1	19
Ruby et al	>siR19-3 siRNA, 1 read.	CAGCCCAUUUGUUGAUUCC	NM_062025	NM_062025.2	C41H7.7	19
Lee et al	>KBD2E5	CAAAACAGTGGCTAGTATC	NM_062121	NM_062121.1	Y49F6C.5	19
Lee et al	>Contig[082]	GTAAAAATTACAAAAACGG	NM_062315	NM_062315.2	W06A11.2	19
Ruby et al	>siR19-92 siRNA, 1 read.	GGUAGAGUUCCUUCCGAUG	NM_062345	NM_062345.2	C16A11.6	19
Ruby et al	>siR19-109 siRNA, 1 read.	CUGGUGAAGAUCCGUUGGC	NM_062424	NM_062424.4	T05A7.4	19
Ruby et al	>siR19-36 siRNA, 1 read.	GGGCGUCCACGUCCCUUCU	NM_062424	NM_062424.4	T05A7.4	19
Ruby et al	>siR19-81 siRNA, 1 read.	GGGAAUGUGGUGAUGCGAA	NM_062436	NM_062436.2	F10G7.3	19
Lee et al	>KEB6E6	GATGATCCATATATGCAAC	NM_062538	NM_062538.3	C04G6.3	19
Ruby et al	>siR19-134 siRNA, 1 read.	GACCCAUUGGAAUAUCGUC	NM_062547	NM_062547.3	F09C12.8	19
Ruby et al	>siR19-93 siRNA, 1 read.	GACACGAAUAUCUGGAACA	NM_062573	NM_062573.4	C34F11.3	19
Lee et al	>KC5016	GTTGATTGCTTTGAACTCC	NM_062623	NM_062623.1	EEED8.14	19
Ruby et al	>siR19-119 siRNA, 1 read.	GUAGGGCCGGCAGAUGGUA	NM_062683	NM_062683.5	C17G10.4	19
Ruby et al	>siR19-40 siRNA, 1 read.	GGACCAGGUGGACCUCCGC	NM_062699	NM_062699.3	F59E12.9	19
Lee et al	>KBC6CB	GATCCTTGTTGAGCTTTCC	NM_062854	NM_062854.2	F13H8.8	19
Lee et al	>KBE328	GAACTTTATGACGTATAGT	NM_063027	NM_063027.4	C15F1.4	19
Ruby et al	>siR19-100 siRNA, 1 read.	CAUCUGACAUUUCAGAUGC	NM_063057	NM_063057.1	T02G5.6	19
Ruby et al	>siR19-69 siRNA, 1 read.	GUACUUUUGAAGGUAGUCG	NM_063492	NM_063492.1	T07D4.4	19
Ruby et al	>siR19-99 siRNA, 1 read.	UUACCAGAGGGUGUCGCUG	NM_063495	NM_063495.1	B0457.4	19
Ruby et al	>siR19-120 siRNA, 1 read.	UGGGCGGGUUUGGCGGGUC	NM_063500	NM_063500.3	T21B10.3	19
Ruby et al	>siR19-91 siRNA, 1 read.	GGGACCAGGCCUUGAAUAA	NM_063610	NM_063610.2	M176.2	19
Lee et al	>KBAF34	GAACACCCAGAGACGAAGC	NM_063676	NM_063676.2	ZK1307.9	19
Ruby et al	>siR19-77 siRNA, 1 read.	GCGGCAUCACAGCGCAUGA	NM_063777	NM_063777.3	ZK945.3	19
Ruby et al	>siR19-79 siRNA, 1 read.	GACAAUUUUUCUGUGCUGC	NM_063800	NM_063800.1	R05H5.4	19
Lee et al	>KEE053	ATTTTTACAGAATTTTCAG	NM_063869	NM_063869.3	R166.3	19
Ruby et al	>siR19-84 siRNA, 1 read.	GGGGAUGUCGAAGUGGCAG	NM_063872	NM_063872.3	C06A1.1	19
Ruby et al	>siR19-153 siRNA, 1 read.	GAACAUCUUUUUUCGAAAC	NM_063918	NM_063918.1	T19E10.1	19
Ruby et al	>siR19-118 siRNA, 1 read.	GGGUGUGGCUUAUCCUUGA	NM_064067	NM_064067.4	F54D5.8	19
Lee et al	>KE70FC	GTTTTTCGAGATGTTGCGC	NM_064093	NM_064093.1	C47D12.4	19
Ruby et al	>siR19-30 siRNA, 1 read.	GAGCAGGAGGGGCUCUAGA	NM_064115	NM_064115.1	F43G6.1	19
Ruby et al	>siR19-132 siRNA, 1 read.	GGCUUCAACAAUUCCGGCG	NM_064192	NM_064192.2	Y57A10A.16	19
Ruby et al	>siR19-58 siRNA, 1 read.	GGGCAUUCGUGCGUGGUCC	NM_064335	NM_064335.2	Y46G5A.31	19
Ruby et al	>siR19-129 siRNA, 1 read.	GUGGUGCGUGGACGCUCGA	NM_064350	NM_064350.3	F58G1.1	19
Ruby et al	>siR19-116 siRNA, 1 read.	CUGCAGGGGUUGGUGGGAA	NM_064426	NM_064426.3	Y48E1C.1	19
Ruby et al	>siR19-13 siRNA, 1 read.	AACCUCGUAGUGACCAUCA	NM_064434	NM_064434.2	E01G4.5	19
Lee et al	>Contig[0531]	GTATGAAGCCAATGACCTC	NM_064434	NM_064434.2	E01G4.5	19
Ruby et al	>siR19-28 siRNA, 1 read.	UGUGAUCCACAACCUCGUA	NM_064434	NM_064434.2	E01G4.5	19
Ruby et al	>siR19-130 siRNA, 2 reads.	GCAUGCAUCGCGUAAAAUU	NM_064662	NM_064662.2	Y54E2A.7	19
Lee et al	>KCEB69	GTGCTCGTTAGAAATTCTT	NM_064901	NM_064901.3	T12B5.11	19
Ruby et al	>siR19-74 siRNA, 1 read.	GAUCGUUGGCUGUGAUAUC	NM_065028	NM_065028.5	Y22D7AL.5	19
Lee et al	>CEO2_2_plate3_I10.scf_3	GTCGATTTGTCATTTCGGG	NM_065060	NM_065060.2	Y39A3CL.6	19
Ruby et al	>siR19-135 siRNA, 1 read.	GCUGAGUGUUUCUGUUGCG	NM_065152	NM_065152.1	W04B5.2	19
Ruby et al	>siR19-114 siRNA, 1 read.	GGCGUCCUUGAUCACUUCU	NM_065225	NM_065225.3	Y71H2AR.1	19
Ruby et al	>siR19-44 siRNA, 1 read.	GGUAGUUCUGUGGCUUCGG	NM_065357	NM_065357.2	F34D10.4	19
Ruby et al	>siR19-82 siRNA, 1 read.	GGUCCCUUUGGUGAUGGAG	NM_065377	NM_065377.1	C36A4.5	19
Ruby et al	>siR19-85 siRNA, 1 read.	GGCUUCUUCUCGUCGAACA	NM_065386	NM_065386.2	ZK1058.2	19
Ruby et al	>siR19-12 siRNA, 1 read.	GGAGAGGGUGGCAUUGUAU	NM_065405	NM_065405.3	C36E8.5	19
Ruby et al	>siR19-6 siRNA, 1 read.	CUCCAUAUUCUUGUUCGUA	NM_065473	NM_065473.3	B0285.3	19
Ruby et al	>siR19-117 siRNA, 1 read.	GGAAAACGACGGGCUUCGG	NM_065474	NM_065474.2	B0285.4	19
Ruby et al	>siR19-145 siRNA, 2 reads.	GGUGGUGUUGGUUGUCUAU	NM_065508	NM_065508.2	F56F3.1	19
Ruby et al	>siR19-139 siRNA, 1 read.	CACAGUACAGAGGAGCGUA	NM_065543	NM_065543.1	F10F2.7	19
Ruby et al	>siR19-35 siRNA, 3 reads.	GGAAGUUGGCUGGCGCUGG	NM_065548	NM_065548.2	T23F11.1	19
Ruby et al	>siR19-143 siRNA, 1 read.	CCAGGAGAAGUGAGAGAUC	NM_065682	NM_065682.1	F54D8.4	19
Ruby et al	>siR19-105 siRNA, 1 read.	GGCACUGGAGGAGAUGUUG	NM_065723	NM_065723.4	ZC395.8	19
Ruby et al	>siR19-25 siRNA, 1 read.	GGAAGGUGACAGAGCUGGA	NM_065816	NM_065816.5	F54E7.3	19
Ruby et al	>siR19-133 siRNA, 1 read.	GGCAACUGGUCCGGUGAUG	NM_065830	NM_065830.3	B0336.10	19
Lee et al	>KA32A1	GTGATACTCTCGAGCAACC	NM_066024	NM_066024.2	T26A5.1	19
Ruby et al	>siR19-47 siRNA, 1 read.	GCACAUUCAGUGUCGUCCA	NM_066042	NM_066042.1	C09E7.5	19
Lee et al	>KE7908	GAATTCCAATTTTAAAATC	NM_066102	NM_066102.2	T07E3.3	19
Lee et al	>KCBBA3	GGAATATTTAAGAAAATAC	NM_066191	NM_066191.2	R151.8	19
Lee et al	>KAAF31	GAAGTAGTTTGGATTATCG	NM_066775	NM_066775.3	ZK632.6	19
Ruby et al	>siR19-52 siRNA, 1 read.	GGGUCCUUCCAAGACUUGC	NM_066830	NM_066830.2	..	19
Lee et al	>KEB929	GGGAAGTATAATTGATCTC	NM_066832	NM_066832.2	T16G12.8	19
Lee et al	>KEFF67	GATATTTGATCAATATTCC	NM_066864	NM_066864.3	T20G5.11	19
Lee et al	>KD66D9	GTAGAGAATTGTTTGTGCT	NM_066962	NM_066962.3	W09D10.2	19
Ruby et al	>siR19-113 siRNA, 1 read.	GCUGGUGGAGGAGCUCUGC	NM_066978	NM_066978.2	Y39A1B.3	19
Ruby et al	>siR19-122 siRNA, 1 read.	GGGUGAAGGAGCGCAGUUU	NM_067045	NM_067045.1	Y47D3A.15	19
Lee et al	>KA3DF5	GAGCAGATGGAATATTGCC	NM_067168	NM_067168.1	Y79H2A.4	19
Ruby et al	>siR19-8 siRNA, 1 read.	GGACGGUAACGAUGUGGCU	NM_067207	NM_067207.4	Y49E10.6	19
Ruby et al	>siR19-123 siRNA, 1 read.	GUCCAAAGAGCGACGGCGG	NM_067241	NM_067241.2	Y111B2A.11	19
Lee et al	>KAC205	GATAGGCTCGAAGTTTGTC	NM_067243	NM_067243.3	Y111B2A.13	19
Ruby et al	>siR19-71 siRNA, 1 read.	GAUGCUGGUGGUGCUGGUG	NM_067396	NM_067396.3	Y76A2B.1	19
Ruby et al	>siR19-53 siRNA, 1 read.	GUGCAGGAGAGAUUGCCGA	NM_067396	NM_067396.3	Y76A2B.1	19
Lee et al	>KAE1E6	GTACACCAGTTTTGCCATA	NM_067398	NM_067398.3	Y76A2B.3	19
Ruby et al	>siR19-154 siRNA, 1 read.	GCACACGAGCUUCACAUAC	NM_067883	NM_067883.3	Y67D8C.5	19
Lee et al	>KBC7A9	GTTGGCTTTGGACTTGGCG	NM_067883	NM_067883.3	Y67D8C.5	19
Ruby et al	>siR19-136 siRNA, 1 read.	GAGGAGAUGGGUCGCUUGG	NM_067886	NM_067886.1	Y67D8C.6	19
Ruby et al	>siR19-10 siRNA, 1 read.	GCCACGAGACGAUUUCACG	NM_067974	NM_067974.2	Y37E11B.2	19
Lee et al	>KAB268	GGAATATGTGGTGCGACGT	NM_068008	NM_068008.2	Y37E11AR.2	19
Ruby et al	>siR19-20 siRNA, 1 read.	GUGUGUAGACAUCAUGCAU	NM_068049	NM_068049.2	F47C12.4	19
Ruby et al	>siR19-126 siRNA, 2 reads.	GAGUCGACGACUGGCUCAC	NM_068217	NM_068217.4	K08F11.3	19
Ruby et al	>siR19-32 siRNA, 1 read.	GCAAAAUGGAUGACAAGUU	NM_068298	NM_068298.3	T28H11.6	19
Ruby et al	>siR19-73 siRNA, 1 read.	GUGGCCUGACUAAGACUUG	NM_068398	NM_068398.2	F41H10.10	19
Ruby et al	>siR19-9 siRNA, 1 read.	GUAGCCGAGAUACACGGAA	NM_068418	NM_068418.2	B0273.3	19
Ruby et al	>siR19-147 siRNA, 1 read.	CACAUCAGCGUUCAUCAAA	NM_068426	NM_068426.2	T12E12.3	19
Lee et al	>KA909F	GAATGTGGAATGGGAACTC	NM_068513	NM_068513.2	K08B4.5	19
Ruby et al	>siR19-14 siRNA, 1 read.	GUAACAGCUGCAUUCAGAA	NM_068601	NM_068601.2	C43G2.3	19
Ruby et al	>siR19-76 siRNA, 1 read.	GGAGCUCGUCGACUUGAAC	NM_068692	NM_068692.3	C06G3.2	19
Lee et al	>KE536D	GAAATGTTGGAGATGAGAT	NM_068719	NM_068719.2	C34D4.14	19
Ruby et al	>siR19-72 siRNA, 1 read.	GGAGAGCUUCAUCCUUGGA	NM_069031	NM_069031.2	M116.5	19
Ruby et al	>siR19-102 siRNA, 2 reads.	UCACGAAGUGUGGCACUGC	NM_069066	NM_069066.1	Y59H11AR.4	19
Ruby et al	>siR19-62 siRNA, 1 read.	GCUCGCAGAUGAUGUUGCC	NM_069072	NM_069072.1	F42A9.3	19
Ruby et al	>siR19-90 siRNA, 1 read.	GCAAAGGUUGAGAACGACU	NM_069099	NM_069099.2	F21D5.1	19
Lee et al	>Contig[1158]	GAATAACAAAAACAACAAT	NM_069204	NM_069204.1	C46C2.3	19
Lee et al	>KDDBAB	GTATGAACTGTTCCACATC	NM_069508	NM_069508.1	R11A8.1	19
Ruby et al	>siR19-22 siRNA, 1 read.	GUUGCCGCCACAGAAUGAU	NM_069665	NM_069665.4	M7.2	19
Ruby et al	>siR19-80 siRNA, 1 read.	GUGCUGGUGAACUUGAAUC	NM_069720	NM_069720.2	B0035.15	19
Ruby et al	>siR19-41 siRNA, 1 read.	GGCAUGCCUGGGCCUUGUG	NM_069777	NM_069777.2	F12F6.6	19
Lee et al	>KC4769	AGGTCTTCGTTCGATGGAC	NM_069905	NM_069905.3	B0001.5	19
Ruby et al	>siR19-151 siRNA, 1 read.	GACGAGAAUUCUACGGUUC	NM_069906	NM_069906.3	B0001.3	19
Ruby et al	>siR19-34 siRNA, 1 read.	CCCUGACAUCUCGAUUUGA	NM_070006	NM_070006.2	K08E7.3	19
Ruby et al	>siR19-49 siRNA, 1 read.	GAUGAGCAGCCAGCUCGUG	NM_070115	NM_070115.4	C39E9.12	19
Lee et al	>KB6729	GTACGCATGAATCGTGGCC	NM_070165	NM_070165.3	W02A2.7	19
Ruby et al	>siR19-11 siRNA, 1 read.	GAGGCAACACGAUAAAGAU	NM_070171	NM_070171.3	Y62E10A.2	19
Ruby et al	>siR19-61 siRNA, 1 read.	GGAAAUGGAACCUGAUAGG	NM_070381	NM_070381.2	Y57G11C.34	19
Ruby et al	>siR19-144 siRNA, 2 reads.	GAGCCGGAGUGUGGCUUCU	NM_070411	NM_070411.4	Y41E3.4	19
Ruby et al	>siR19-46 siRNA, 1 read.	GUCGAAAUCAAAAGGCUUG	NM_070481	NM_070481.2	Y105C5A.14	19
Ruby et al	>siR19-45 siRNA, 1 read.	GUGGUGGUGGAGGUGGUGG	NM_070632	NM_070632.3	Y116A8C.32	19
Ruby et al	>siR19-137 siRNA, 1 read.	GCAAGGAGUUACGCCACGU	NM_071119	NM_071119.3	T10B5.6	19
Ruby et al	>siR19-112 siRNA, 1 read.	GCCAUACUGCGCGAGUAGC	NM_071332	NM_071332.3	Y45G12B.1	19
Ruby et al	>siR19-24 siRNA, 1 read.	UGCAAUAAGCACAUGAUGG	NM_071785	NM_071785.1	ZC132.4	19
Lee et al	>KC5E29	GAGGGATTAGCGGCAATTA	NM_071841	NM_071841.1	Y61A9LA.9	19
Ruby et al	>siR19-23 siRNA, 1 read.	GACAAGAGAUCCUUCAACU	NM_072036	NM_072036.1	F08F3.8	19
Ruby et al	>siR19-66 siRNA, 1 read.	GGAGUGCUGAUCGCCGAGU	NM_072102	NM_072102.2	K09H11.3	19
Ruby et al	>siR19-15 siRNA, 1 read.	GGUGAGGAUCGGUGUGCAA	NM_072102	NM_072102.2	K09H11.3	19
Ruby et al	>siR19-27 siRNA, 1 read.	GUGGAUUGAAAUCUUCGGG	NM_072778	NM_072778.3	T23B12.4	19
Lee et al	>Contig[0605]	GCTGTCGCTCCTATTCGCT	NM_072784	NM_072784.1	..	19
Ruby et al	>siR19-39 siRNA, 1 read.	UGUGCAGCUCAAGUGGUGA	NM_072870	NM_072870.1	F07B7.1	19
Lee et al	>Contig[1097]	GTTGAAGTTGATTGCACTT	NM_073216	NM_073216.1	ZK856.4	19
Ruby et al	>siR19-55 siRNA, 3 reads.	GGAGAACUGGCGAGCUGGC	NM_073377	NM_073377.3	F32D8.6	19
Lee et al	>KDB5A6	GAGAAAATCTTTGTCCAAC	NM_073389	NM_073389.4	F17C11.11	19
Lee et al	>CEO2_2_plate3_D03.scf_1	GCCAGTGGTTCTGAAGATC	NM_073389	NM_073389.4	F17C11.11	19
Lee et al	>KB547D	GTTGGCCGTCTTCTCCCCG	NM_073513	NM_073513.2	T11F9.10	19
Ruby et al	>siR19-37 siRNA, 1 read.	CGGAGGAUGGUUCCUGGCA	NM_073954	NM_073954.5	C56A3.5	19
Ruby et al	>siR19-104 siRNA, 1 read.	AUCCACUUGAGUCACGACA	NM_073962	NM_073962.2	C50B8.4	19
Ruby et al	>siR19-124 siRNA, 1 read.	GUAGAGGACUUCGAAUCCG	NM_074225	NM_074225.2	C47E8.5	19
Ruby et al	>siR19-5 siRNA, 1 read.	ACACGGUCAAAAGGGCAUG	NM_074286	NM_074286.3	T01C3.3	19
Lee et al	>KE3E64	GAGTCTAGCTTGTTTAGGT	NM_074981	NM_074981.2	F31E9.6	19
Lee et al	>KEDD83	GAAAAAATAGAAGAAAGTC	NM_075250	NM_075250.1	Y17D7C.1	19
Lee et al	>KEEF9A	GAATCTGAATGTAACTTGT	NM_075267	NM_075267.3	Y17D7B.4	19
Ruby et al	>siR19-64 siRNA, 1 read.	GAAAUUUUCACGUCUAUUC	NM_075351	NM_075351.1	F55C9.3	19
Ruby et al	>siR19-97 siRNA, 1 read.	UGGAAUAGUCUUAGUUUCG	NM_075351	NM_075351.1	F55C9.3	19
Lee et al	>Contig[0381]	GTTAGTCGTGTTCCGTTGC	NM_075526	NM_075526.3	K02E2.6	19
Ruby et al	>siR19-29 siRNA, 1 read.	GUGUAGGAUGGUGUUAAUG	NM_075526	NM_075526.3	K02E2.6	19
Ruby et al	>siR19-19 siRNA, 1 read.	GACAUUGCGGCGCGUGGCU	NM_075726	NM_075726.2	F13C5.1	19
Lee et al	>KE3D99	GTCATTATCATTATTGACC	NM_075778	NM_075778.2	F35H12.2	19
Ruby et al	>siR19-125 siRNA, 2 reads.	GCAGUCGUCGCUGAACAAG	NM_075815	NM_075815.3	C05D9.1	19
Lee et al	>KDCD04	GTCATAGCAGATACCACCC	NM_075838	NM_075838.2	C52B11.2	19
Ruby et al	>siR19-31 siRNA, 1 read.	GGAAUUCUGAUGUUGAUUG	NM_075988	NM_075988.3	F53B1.2	19
Ruby et al	>siR19-65 siRNA, 1 read.	GAAAAGUACCUUCCUGUGA	NM_076486	NM_076486.1	H28G03.4	19
Ruby et al	>siR19-141 siRNA, 1 read.	CUUGAGGAUUGCCUGCUUG	NM_078009	NM_078009.3	M163.3	19
Ruby et al	>siR19-86 siRNA, 2 reads.	GGGACUAGGCCGGACUUGA	NM_078240	NM_078240.4	F23A7.4	19
Ruby et al	>siR19-142 siRNA, 1 read.	CGCACCAAAGACCGAGUUG	NM_078311	NM_078311.3	T01C8.7	19
Lee et al	>Contig[0604]	GACAGTAGTAGCATGATGC	NM_078393	NM_078393.1	..	19
Ruby et al	>siR19-87 siRNA, 1 read.	GGAACUUCUGGAGCUGAAG	NM_170803	NM_170803.3	Y71G12B.9	19
Lee et al	>Contig[1166]	GAACCGCTTCGATTTGTGC	NM_170831	NM_170831.4	Y23H5A.1	19
Lee et al	>KC5B4C	GGTTTGTCGTGCATCGCGC	NM_170831	NM_170831.4	Y23H5A.1	19
Lee et al	>Contig[0931]	AGAGCAAATCGACGATCGG	NM_171052	NM_171052.1	Y54G11A.14	19
Lee et al	>Contig[1182]	GAGGATATTGCAGTCTTGT	NM_171095	NM_171095.3	C44B11.6	19
Ruby et al	>siR19-149 siRNA, 1 read.	GUGCGUUGGUGAGAUUUGC	NM_171180	NM_171180.2	F11H8.4	19
Lee et al	>KBC507	GATCGCATAGCAATAAATC	NM_171442	NM_171442.4	T22F3.2	19
Lee et al	>KC4B8E	GATTACGATCACATTTTGC	NM_171514	NM_171514.3	F46B6.3	19
Lee et al	>KCEEC7	GGATAGATAATGTGTTGCT	NM_182091	NM_182091.2	T05F1.13	19
Lee et al	>KE56E0	GTTTAAATCATCCACAAGC	NR_002682	NR_002682.1	..	19
Ruby et al	>siR20-98 siRNA, 1 read.	GCAGUCGGAGUGCUCCAAGG	NM_001025879	NM_001025879.1	C47B2.3	20
Ruby et al	>siR20-193 siRNA, 1 read.	GGCAAGAUCACCUCCUGGCA	NM_001025879	NM_001025879.1	C47B2.3	20
Ruby et al	>siR20-183 siRNA, 1 read.	CGACUUUCUCGUCUUUUCCG	NM_001026049	NM_001026049.2	C46F11.2	20
Lee et al	>KEE3D0	GAGCGTTGAGAAGTTGATAC	NM_001026136	NM_001026136.1	C06G3.11	20
Lee et al	>KA422B	GTTTTGAATCTGTTTTGTAG	NM_001026208	NM_001026208.1	AC8.3,AC8.10	20
Ruby et al	>siR20-47 siRNA, 1 read.	UGGAGGCUUCGGUUCUUUCU	NM_001026209	NM_001026209.1	AC8.11	20
Lee et al	>KCCA93	GATTCATATTTTTGCACGGC	NM_001026252	NM_001026252.2	F28B3.6	20
Lee et al	>KE62E4	GGACGCAGGGAGCAGCAACG	NM_001026382	NM_001026382.2	K07A1.2	20
Ruby et al	>siR20-254 siRNA, 1 read.	GUGUCACGAAGAAUACAGAU	NM_001026516	NM_001026516.2	Y105E8A.27	20
Ruby et al	>siR20-165 siRNA, 2 reads.	UAACCCAAAAGUCACAUUCA	NM_001026517	NM_001026517.1	Y105E8A.28	20
Ruby et al	>siR20-114 siRNA, 1 read.	GAACUAAGGAGACCAUAACA	NM_001026543	NM_001026543.2	Y110A7A.17	20
Lee et al	>KC5BC5	CAGTCATATTTTCAGTTGGC	NM_001026887	NM_001026887.2	E02H1.8	20
Ruby et al	>siR20-244 siRNA, 1 read.	GUGGUCCGAUGUCGGUAUCC	NM_001026907	NM_001026907.1	F13D12.4	20
Lee et al	>CEO2_2_plate3_O14.scf_1	GAAACCACCCTTGACAGCTG	NM_001026950	NM_001026950.1	F26H11.2	20
Lee et al	>KA4791	GCGATGCTCAACTTCAGTAC	NM_001027060	NM_001027060.3	K04B12.2	20
Ruby et al	>siR20-247 siRNA, 1 read.	GAUCAGGACUUCGAGCUGGC	NM_001027065	NM_001027065.2	K08A2.5	20
Ruby et al	>siR20-78 siRNA, 1 read.	GCAAGUGUCACCGCUUCCAG	NM_001027279	NM_001027279.1	Y48E1A.1	20
Lee et al	>KC6436	GATAGCCTTGGAAGCATCTC	NM_001027630	NM_001027630.3	T27E9.1	20
Lee et al	>KAE141	GATGAATCTGATTGCGTTAC	NM_001027747	NM_001027747.1	Y55B1BR.6	20
Ruby et al	>siR20-239 siRNA, 1 read.	GGAGCCUCCGGAUGUUGUGA	NM_001027857	NM_001027857.1	ZK652.6	20
Ruby et al	>siR20-171 siRNA, 1 read.	GCAGAAGUGGUCUCAUCGGA	NM_001027873	NM_001027873.2	C33H5.4	20
Ruby et al	>siR20-229 siRNA, 1 read.	GUCCAUUUAGCGGCAAGAUC	NM_001027887	NM_001027887.2	C42C1.11	20
Ruby et al	>siR20-226 siRNA, 1 read.	GGGGUGCACCUCCGGGAGCU	NM_001028264	NM_001028264.2	Y37A1B.1	20
Ruby et al	>siR20-33 siRNA, 1 read.	GGUGAAUUUGGCUCAGUUGG	NM_001028344	NM_001028344.2	Y55F3BR.8	20
Lee et al	>CEO2_2_plate1_M05.scf_3	GAAATTCAACGAAATTCCGG	NM_001028586	NM_001028586.2	D2063.3	20
Ruby et al	>siR20-170 siRNA, 1 read.	GGGCGGCUUCGAGGGCUUGG	NM_001028845	NM_001028845.1	H24K24.3	20
Ruby et al	>siR20-205 siRNA, 1 read.	GCGGCAUCGGAAGCCUUAUC	NM_001028871	NM_001028871.2	K08H10.1	20
Lee et al	>KEF717	GAATTTCCTGTTGAATATCC	NM_001028970	NM_001028970.1	T19A5.2	20
Ruby et al	>siR20-230 siRNA, 1 read.	GUAUGCGUGAACCUUGGCGA	NM_001029024	NM_001029024.1	W06H8.1	20
Lee et al	>KE3B75	GATTCAGCATCACATTGTCC	NM_001029658	NM_001029658.2	..	20
Lee et al	>KE3D7A	GCAGAACTGTCTTCTGTTAC	NM_001037893	NM_001037893.1	W05F2.2	20
Ruby et al	>siR20-116 siRNA, 1 read.	GUUCGUGUCGUUGAUGCUGG	NM_001037894	NM_001037894.1	W05F2.4	20
Lee et al	>KEC5E0	GAAGTGTCTGAAAATCATCC	NM_001038232	NM_001038232.1	B0047.1	20
Ruby et al	>siR20-257 siRNA, 1 read.	GGGCAGACCGGACAGGGAGC	NM_001038232	NM_001038232.1	B0047.1	20
Lee et al	>KBB72C	GGTTTTTCGGATTTTTCGAC	NM_001038232	NM_001038232.1	B0047.1	20
Ruby et al	>siR20-173 siRNA, 1 read.	GACGACGAGAAGAAGAGGAA	NM_001047169	NM_001047169.1	B0261.6	20
Ruby et al	>siR20-196 siRNA, 1 read.	GUGACGGUAACGGACAGUGG	NM_001047351	NM_001047351.1	T28D9.4	20
Lee et al	>KE628A	GTTGCCTCATTTCAGCTCAC	NM_001047405	NM_001047405.1	T04C9.6	20
Ruby et al	>siR20-127 siRNA, 1 read.	UGAUAGUGUUCGUAGCCCAA	NM_001047474	NM_001047474.1	F20D12.1	20
Ruby et al	>siR20-70 siRNA, 1 read.	GGGGGACGAAGACGACGACG	NM_001047521	NM_001047521.1	T07A9.14	20
Ruby et al	>siR20-113 siRNA, 1 read.	GUGGUGGAGCUACUGGAAUG	NM_001083135	NM_001083135.1	H15N14.2	20
Lee et al	>KC3EE2	GTAGATTTTTTCGAGGTACT	NM_001083283	NM_001083283.1	ZC15.10	20
Lee et al	>KA4FDB	CATCTTCATTGTTTCTGTGC	NM_058278	NM_058278.2	F53G12.7	20
Lee et al	>KA96B3	GAAAAGAAGTAGTGTTATTC	NM_058300	NM_058300.1	Y48G1BM.5	20
Lee et al	>CEO2_2_plate2_M11.scf_1	GTTGGCAATCATCATGCGTG	NM_058304	NM_058304.1	Y48G1BM.8	20
Ruby et al	>siR20-207 siRNA, 1 read.	GGCGACGAUGUUCUCGGGUA	NM_058323	NM_058323.2	R119.7	20
Lee et al	>KC8BC2	GAGTCACGGCAATAACGTAG	NM_058502	NM_058502.2	Y71G12B.28	20
Lee et al	>KE34E1	GTTGGTACTTGTTTAACAGC	NM_058502	NM_058502.2	Y71G12B.28	20
Ruby et al	>siR20-166 siRNA, 6 reads.	GGCCCAACAGAAACCCCGUG	NM_058506	NM_058506.3	M01D7.6	20
Ruby et al	>siR20-76 siRNA, 1 read.	GGAGGUGCUUCUUCGUUUUU	NM_058560	NM_058560.3	Y39G10AR.7	20
Ruby et al	>siR20-184 siRNA, 1 read.	GGCAUUGGUUGAUCUUCGAA	NM_058689	NM_058689.2	Y54E10BR.4	20
Lee et al	>Contig[0548]	GAAGACAGGAATTGCGAGGT	NM_058694	NM_058694.3	Y54E10BR.7	20
Lee et al	>CEO2_2_plate3_L05.scf_2	GGATTATCACTCTCGTCGGC	NM_058733	NM_058733.3	W01B11.3	20
Ruby et al	>siR20-91 siRNA, 1 read.	GGGAUAGCAAGGCCUGGAGG	NM_058775	NM_058775.3	Y47G6A.20	20
Ruby et al	>siR20-147 siRNA, 1 read.	GAGGAUGCUGGGCUGCAUGA	NM_058785	NM_058785.3	Y47G6A.2	20
Ruby et al	>siR20-186 siRNA, 1 read.	GACGCUUUGGAAGUGGCUCC	NM_058866	NM_058866.2	T20F5.7	20
Ruby et al	>siR20-161 siRNA, 1 read.	GCCGAGGAGUCGUCGGUGUU	NM_058868	NM_058868.3	T21E3.1	20
Ruby et al	>siR20-102 siRNA, 2 reads.	GCAUAAGUAGACGGAGCACC	NM_058915	NM_058915.3	R12E2.10	20
Lee et al	>KA5256	GTTGTTGTGAATTGTTTCGC	NM_058952	NM_058952.2	ZK973.6	20
Ruby et al	>siR20-194 siRNA, 1 read.	GGACGGUGAGAAUAUGAUGC	NM_058959	NM_058959.4	ZK973.2	20
Lee et al	>Contig[0673]	GTATCGACTTGTTCTATCGT	NM_058976	NM_058976.2	T01A4.3	20
Lee et al	>KB501A	GTCCCCACCAAGAAACTGCG	NM_058976	NM_058976.2	T01A4.3	20
Lee et al	>KBACEB	GGGAAATGGGGCTCCATAGC	NM_059086	NM_059086.3	W03G9.3	20
Ruby et al	>siR20-124 siRNA, 1 read.	GAGGACGAAUACCACAGACA	NM_059087	NM_059087.1	W03G9.2	20
Ruby et al	>siR20-53 siRNA, 1 read.	GGGGUCUUUGUCGGUUCCAA	NM_059087	NM_059087.1	W03G9.2	20
Lee et al	>Contig[1078]	GATCTTTTGCTTTCGCTTTT	NM_059202	NM_059202.2	T05E8.2	20
Ruby et al	>siR20-13 siRNA, 1 read.	GCAACAACUUCAUGGUUUCA	NM_059492	NM_059492.4	F57B10.11	20
Ruby et al	>siR20-133 siRNA, 1 read.	GGUCGUGUAACUGUCGAUAU	NM_059562	NM_059562.3	T21G5.3	20
Ruby et al	>siR20-56 siRNA, 2 reads.	GGAAGAAUCGGUAACUGUGC	NM_059644	NM_059644.4	R06C7.1	20
Ruby et al	>siR20-111 siRNA, 1 read.	GCACGAAAGAGAACGGAUGC	NM_059712	NM_059712.3	T25G3.2	20
Ruby et al	>siR20-246 siRNA, 2 reads.	GAUCUUUUCCUGAACCUUGU	NM_059720	NM_059720.2	D2030.6	20
Ruby et al	>siR20-86 siRNA, 1 read.	GGAUUGCCCAUCCUUCACGA	NM_059720	NM_059720.2	D2030.6	20
Ruby et al	>siR20-235 siRNA, 3 reads.	GUCCGGGUAGAAGCCGUACA	NM_059759	NM_059759.2	D2005.4	20
Lee et al	>Contig[0479]	GACGTTCTGAACCCATTGAC	NM_059938	NM_059938.5	F43G9.9	20
Ruby et al	>siR20-94 siRNA, 1 read.	GAUGGAACAACGAUCGGCUG	NM_059970	NM_059970.2	DY3.2	20
Lee et al	>KC35DC	GATGAGTCGGTTTGCTTTGC	NM_060015	NM_060015.2	F32H2.4	20
Lee et al	>KEC38E	GAAAGAAGAGGTTCATCCGC	NM_060127	NM_060127.2	C41G7.3	20
Ruby et al	>siR20-40 siRNA, 1 read.	GGAGCUGCCGGAGUUGAUGG	NM_060167	NM_060167.3	C03D6.4	20
Ruby et al	>siR20-49 siRNA, 1 read.	UGAAGUCUUCUGGCCUGAUG	NM_060167	NM_060167.3	C03D6.4	20
Ruby et al	>siR20-7 siRNA, 1 read.	GGGUGGCGUGCUUGAUGGCU	NM_060180	NM_060180.2	C04F12.9	20
Ruby et al	>siR20-34 siRNA, 2 reads.	UUAGUCGAGCUUCCUCAUCA	NM_060312	NM_060312.3	ZC434.7	20
Lee et al	>Contig[1156]	GAATTATATGTCTTTCGGTG	NM_060343	NM_060343.1	F37D6.3	20
Lee et al	>KE796C	GACGACGTCAAGTCCTTGGC	NM_060360	NM_060360.4	F25H2.5	20
Ruby et al	>siR20-93 siRNA, 1 read.	GGAAGCCAAUAAUUCCAGCA	NM_060396	NM_060396.3	C34B2.10	20
Lee et al	>KBCA2D	GAAGAAAAACGAGTGTGTTT	NM_060628	NM_060628.3	R06C1.4	20
Ruby et al	>siR20-223 siRNA, 1 read.	GCUCAUAAUGCAUACGAUUG	NM_060655	NM_060655.2	Y47H10A.5	20
Ruby et al	>siR20-69 siRNA, 1 read.	GAACAACUUUUAUUUUAGUC	NM_060802	NM_060802.1	T26E3.7	20
Lee et al	>KC36CB	AGCTTCTTCGAAAACTTCGC	NM_060995	NM_060995.4	W04A4.5	20
Ruby et al	>siR20-242 siRNA, 1 read.	GCCAGUGGGCCAACUUCUUG	NM_061011	NM_061011.2	Y37H9A.3	20
Lee et al	>KEC52F	GCACATATTCCTCGAATCGT	NM_061024	NM_061024.1	W04A8.6	20
Lee et al	>KDDBC1	GGACGCGTTGCTCTTATGGT	NM_061024	NM_061024.1	W04A8.6	20
Ruby et al	>siR20-255 siRNA, 1 read.	GGUGACAUCGUCGUGCUUGG	NM_061034	NM_061034.3	Y71A12B.1	20
Lee et al	>KE2B0C	GCTCGTCTTTTGCGGTGCAG	NM_061165	NM_061165.3	K05C4.6	20
Lee et al	>KBB402	GTGGGTTGCGATCTCTTCCC	NM_061170	NM_061170.3	F39B2.6	20
Lee et al	>KC2BCA	GATCGAGTTCTTTCTGACGG	NM_061200	NM_061200.3	ZK270.2	20
Lee et al	>KE7763	TTCTGGATACATTCCCTCAT	NM_061207	NM_061207.5	ZK909.3	20
Lee et al	>KE347F	GATATGTTTATTGAGATGAC	NM_061303	NM_061303.4	K01A2.8	20
Ruby et al	>siR20-59 siRNA, 1 read.	GGCACAUCCUUCAGUAAGCU	NM_061692	NM_061692.3	C52E2.6	20
Lee et al	>KE41B4	GTAGTCCTCTTTGTTGTCGT	NM_061692	NM_061692.3	C52E2.6	20
Lee et al	>CEO2_2_plate1_K10.scf_2	GCATATGAGCATTTCGTGGT	NM_061793	NM_061793.2	C40A11.10	20
Ruby et al	>siR20-148 siRNA, 1 read.	UUGAAAUCCACAUAUUUGAA	NM_061793	NM_061793.2	C40A11.10	20
Lee et al	>KE2486	GTCCAAAGTAATAACCATGT	NM_061801	NM_061801.1	..	20
Lee et al	>KCB9C9	GAAATACTCCCAAGTGATCG	NM_061886	NM_061886.1	F40B1.1	20
Ruby et al	>siR20-185 siRNA, 2 reads.	GUAAACGUGUUCAACUUGGC	NM_062047	NM_062047.2	Y25C1A.13	20
Ruby et al	>siR20-67 siRNA, 1 read.	GUGCAUAUUCGUUUAAUUGG	NM_062100	NM_062100.1	F39E9.7	20
Lee et al	>Contig[1015]	GAAACTTTTGTGTGCCACAG	NM_062114	NM_062114.2	F14D2.9	20
Lee et al	>KBB00D	GATTTTTAGAGTCCAGTGGC	NM_062171	NM_062171.4	W10G11.19	20
Ruby et al	>siR20-164 siRNA, 1 read.	GGGAAGCCAAGUUGUUGCCC	NM_062247	NM_062247.2	T24E12.11	20
Ruby et al	>siR20-248 siRNA, 1 read.	GUUGACAAUCGUCCACUUCC	NM_062344	NM_062344.1	C16A11.3	20
Lee et al	>KE3842	GATAAACAAGTCAAGTAAAG	NM_062345	NM_062345.2	C16A11.6	20
Ruby et al	>siR20-217 siRNA, 1 read.	GGUGAACAGCGCCAGACGAU	NM_062389	NM_062389.3	W06B4.1	20
Lee et al	>KEC7CB	GGAGAATCTTCTTGAACTGC	NM_062424	NM_062424.4	T05A7.4	20
Ruby et al	>siR20-143 siRNA, 1 read.	GAGGUGUUGAAGAUCUCCGC	NM_062435	NM_062435.3	F10G7.4	20
Ruby et al	>siR20-136 siRNA, 1 read.	GACCGUUGAUGUCGAUGGAC	NM_062508	NM_062508.3	ZK546.2	20
Lee et al	>KE67C9	AAATAAAGTCGATTGGGTAA	NM_062683	NM_062683.5	C17G10.4	20
Lee et al	>Contig[0600]	AAAACGTTGGAAACTGTGAC	NM_062709	NM_062709.3	C25H3.8	20
Ruby et al	>siR20-238 siRNA, 1 read.	GUGUAUGCCAUUGCGAUGUG	NM_062908	NM_062908.3	T28D9.2	20
Ruby et al	>siR20-192 siRNA, 1 read.	GGAGCUUGAAGACUUGAUGA	NM_063039	NM_063039.2	ZK1127.7	20
Ruby et al	>siR20-31 siRNA, 1 read.	GCACAGUUCUUGUUUGUCGA	NM_063060	NM_063060.2	T02G5.4	20
Lee et al	>Contig[0607]	GCAATGTGCGGACAAAAAGG	NM_063074	NM_063074.2	F10E7.2	20
Ruby et al	>siR20-144 siRNA, 1 read.	GUAGUCGGGUUGACUUUGGU	NM_063082	NM_063082.2	C27H5.3	20
Ruby et al	>siR20-46 siRNA, 1 read.	GAGCACCGAUGCUCCUCCCA	NM_063122	NM_063122.4	C30G12.7	20
Ruby et al	>siR20-218 siRNA, 1 read.	GUACCUUCAACGGUGCUGGC	NM_063124	NM_063124.3	F45E12.3	20
Ruby et al	>siR20-64 siRNA, 1 read.	CCGAUGUUUCUGAGAUGUCU	NM_063140	NM_063140.3	F43E2.6	20
Lee et al	>KD5AA0	GTTTAATTGAAATCTTGATC	NM_063146	NM_063146.3	C07D10.5	20
Lee et al	>KEFDAB	GTCCACTTTCATCGTAGTGG	NM_063182	NM_063182.2	ZK1290.9	20
Ruby et al	>siR20-175 siRNA, 1 read.	GAUGGUGUGAAUGGUUGCUU	NM_063253	NM_063253.2	T09A5.10	20
Ruby et al	>siR20-122 siRNA, 1 read.	GGGAACGUGGCAAGCUGUGC	NM_063253	NM_063253.2	T09A5.10	20
Ruby et al	>siR20-190 siRNA, 2 reads.	GACCGAUGGUGGAGCUGGUU	NM_063261	NM_063261.2	ZK675.1	20
Ruby et al	>siR20-45 siRNA, 1 read.	AUUCAGCGAUGGUGACAAUA	NM_063311	NM_063311.5	F10B5.6	20
Ruby et al	>siR20-104 siRNA, 1 read.	GGAGCCAACUCAACACGCGA	NM_063335	NM_063335.1	F35C11.2	20
Ruby et al	>siR20-181 siRNA, 2 reads.	GUACCGGAUGAAACGAUGCC	NM_063424	NM_063424.5	F28C6.6	20
Ruby et al	>siR20-11 siRNA, 1 read.	GAUUGGUCCACUGUACGAUU	NM_063489	NM_063489.3	T07D4.3	20
Ruby et al	>siR20-25 siRNA, 1 read.	GUAGCCAACAGAACAUGGAU	NM_063526	NM_063526.3	F37B12.2	20
Lee et al	>CEO2_2_plate3_C04.scf_5	GGTGGAGCTTCTGGTACTTG	NM_063756	NM_063756.1	ZK892.6	20
Lee et al	>KECF6E	GTCCATCATTAGCAATTCCG	NM_063756	NM_063756.1	ZK892.6	20
Lee et al	>KE5E48	GTTGTCACTGATCGCATTGC	NM_063768	NM_063768.4	F52H3.2	20
Ruby et al	>siR20-129 siRNA, 1 read.	GGAUCAAUGUACCUGUGGGG	NM_063808	NM_063808.3	T01E8.5	20
Ruby et al	>siR20-180 siRNA, 1 read.	AUAGCUGAGCAGCUGCUUCA	NM_063867	NM_063867.1	R166.1	20
Ruby et al	>siR20-137 siRNA, 1 read.	GGCAUCGGCGGCCAUGACGA	NM_063899	NM_063899.3	M28.5	20
Ruby et al	>siR20-36 siRNA, 1 read.	GACACUCCUUGGAUUGCCAA	NM_063929	NM_063929.3	R06F6.9	20
Lee et al	>KA464B	GCATTGCCGTTCAACTGTGG	NM_063992	NM_063992.1	F37H8.2	20
Lee et al	>CEO2_2_plate3_O13.scf_1	GATCATGGAGCACAGCAGGA	NM_064067	NM_064067.4	F54D5.8	20
Ruby et al	>siR20-82 siRNA, 1 read.	GCAGGAGGGGCUCUAGAACC	NM_064115	NM_064115.1	F43G6.1	20
Lee et al	>CEO2_2_plate1_O10.scf_3	GCCACATTGACACGACGCTC	NM_064115	NM_064115.1	F43G6.1	20
Ruby et al	>siR20-237 siRNA, 1 read.	GACAUCUGGUGCAUCGUCCA	NM_064125	NM_064125.2	Y6D1A.1	20
Ruby et al	>siR20-203 siRNA, 1 read.	GGGGCUCUCGCCGGACCCUG	NM_064125	NM_064125.2	Y6D1A.1	20
Ruby et al	>siR20-231 siRNA, 1 read.	GGGUGAAUCUUCGAUAGAGA	NM_064135	NM_064135.2	K12D12.1	20
Ruby et al	>siR20-158 siRNA, 1 read.	GACAGCGUUCUCCGCGUAAG	NM_064143	NM_064143.4	Y17G7A.1	20
Ruby et al	>siR20-75 siRNA, 1 read.	GGGACGCGAGCGAUUGUUGC	NM_064143	NM_064143.4	Y17G7A.1	20
Ruby et al	>siR20-54 siRNA, 1 read.	GCAGCCGAUGACGUCUCGUU	NM_064189	NM_064189.2	Y57A10A.13	20
Ruby et al	>siR20-201 siRNA, 3 reads.	GGAUUCGGUGACGGAGAGCA	NM_064204	NM_064204.2	Y57A10A.27	20
Ruby et al	>siR20-55 siRNA, 1 read.	GACGACGAUCGACUCCAACA	NM_064309	NM_064309.2	Y46G5A.4	20
Ruby et al	>siR20-57 siRNA, 1 read.	GGGUGCAUUUCCAAAAUAGA	NM_064401	NM_064401.2	F15D4.1	20
Ruby et al	>siR20-60 siRNA, 1 read.	AGCGGCUCGGAGAUUUCUGC	NM_064405	NM_064405.2	F15D4.5	20
Lee et al	>KDE94F	GTATACCTCCAAACATTGGC	NM_064405	NM_064405.2	F15D4.5	20
Ruby et al	>siR20-236 siRNA, 1 read.	GGCUUGGCGGUCUUGACGAG	NM_064433	NM_064433.4	E01G4.3	20
Ruby et al	>siR20-51 siRNA, 1 read.	GACCAUCAUAAAAGAAGAGC	NM_064434	NM_064434.2	E01G4.5	20
Lee et al	>CEO2_2_plate2_C17.scf_1	GAGGTGGTTATCATAACACA	NM_064434	NM_064434.2	E01G4.5	20
Lee et al	>CEO2_2_plate2_G01.scf_1	GTGGGTGGCGATTTTTCCGG	NM_064552	NM_064552.1	W03H9.3	20
Ruby et al	>siR20-240 siRNA, 10 reads.	GACGGUUCCGUAGACGUAGG	NM_064556	NM_064556.3	Y48B6A.2	20
Ruby et al	>siR20-159 siRNA, 1 read.	GGAGGUGGACCUUGCUGCUG	NM_064584	NM_064584.2	R06A4.9	20
Ruby et al	>siR20-126 siRNA, 1 read.	GGCACAGACGAUCAUUAUGC	NM_064605	NM_064605.5	C13B4.2	20
Ruby et al	>siR20-251 siRNA, 2 reads.	GAACAGUGUCGCGUAGUUGG	NM_064658	NM_064658.4	Y54E2A.3	20
Ruby et al	>siR20-66 siRNA, 2 reads.	GUUGGUGGAGUUGAUUUGGU	NM_064694	NM_064694.2	Y53F4B.9	20
Lee et al	>KB6545	GAAAATGCGCAAGTCACCGC	NM_064696	NM_064696.3	Y53F4B.12	20
Ruby et al	>siR20-101 siRNA, 1 read.	GGCUUGAAGAGCACUUCCGG	NM_064707	NM_064707.3	Y53F4B.22	20
Lee et al	>KE33F2	GTTGTCAATTCAGCGGGCGC	NM_064808	NM_064808.3	T22F7.1	20
Lee et al	>KBA222	GTGGATTTGGTGTGTATGGC	NM_064819	NM_064819.2	T19C3.2	20
Ruby et al	>siR20-88 siRNA, 2 reads.	GUUGGAAAGUCGUCCAGUUG	NM_064901	NM_064901.3	T12B5.11	20
Ruby et al	>siR20-22 siRNA, 1 read.	UAUCCGAGAACGCGACACCU	NM_065058	NM_065058.1	Y39A3CL.2	20
Lee et al	>KB5160	GTAGACACAACTCTTGCTCA	NM_065132	NM_065132.2	Y54F10BM.9	20
Lee et al	>KAB1F4	AAGCATTTATTCTGTCCACC	NM_065153	NM_065153.2	W04B5.1	20
Lee et al	>KAD242	TAATTTATAACTTGAATGGC	NM_065153	NM_065153.2	W04B5.1	20
Lee et al	>KA52E9	GTTTTTCGCTATACATGTGC	NM_065187	NM_065187.2	Y71H2B.11	20
Ruby et al	>siR20-2 siRNA, 1 read.	GUGCUCACUGAAAUAGUUGG	NM_065222	NM_065222.3	Y71H2AM.23	20
Lee et al	>KBB5A7	GATAGCTGGATGGTAATAGT	NM_065240	NM_065240.2	R10F2.1	20
Lee et al	>KDDEA7	GGTTCTCCGATTGTTTGGTA	NM_065291	NM_065291.1	Y53G8AR.1	20
Ruby et al	>siR20-209 siRNA, 1 read.	GUAUCUGUGCAGUCCGCUUG	NM_065314	NM_065314.3	C34C12.4	20
Ruby et al	>siR20-139 siRNA, 1 read.	GGAUUGAUUGACCGGAUCGG	NM_065355	NM_065355.2	F34D10.2	20
Ruby et al	>siR20-225 siRNA, 1 read.	GGAGCUCUGGAUCAGGAGUA	NM_065377	NM_065377.1	C36A4.5	20
Ruby et al	>siR20-141 siRNA, 1 read.	CCACCAUUUGAUGAUGUUGU	NM_065404	NM_065404.4	C36E8.4	20
Lee et al	>KCCCC1	GGAAACAGGGAGAAAACAGT	NM_065436	NM_065436.3	R74.1	20
Lee et al	>KC3600	GTCTATAACTAATAGAATAA	NM_065472	NM_065472.3	B0285.1	20
Lee et al	>KED30C	GAAAATCAGCATAATATCTC	NM_065501	NM_065501.2	C28A5.2	20
Ruby et al	>siR20-172 siRNA, 1 read.	GAUGUCGUACCAUUCCUUGC	NM_065509	NM_065509.3	F56F3.5	20
Lee et al	>KC4378	GTAGTTTTCTGAAACACTAC	NM_065510	NM_065510.3	F56F3.6	20
Lee et al	>KAe3175	GTTCCAGTTTTCAAAACTCG	NM_065524	NM_065524.2	M88.6	20
Ruby et al	>siR20-130 siRNA, 1 read.	GGAGGAAGCCGAAUCAGCUG	NM_065698	NM_065698.2	K10D2.3	20
Ruby et al	>siR20-187 siRNA, 1 read.	GGUGGCGGGUGAUUACGAAG	NM_065759	NM_065759.2	F48E8.6	20
Ruby et al	>siR20-151 siRNA, 2 reads.	CCAACAUGUAUCCGUGACGA	NM_065837	NM_065837.3	B0244.9	20
Lee et al	>KBF547	AAAAATTCCTGCTTTGTGCC	NM_065890	NM_065890.1	F25B5.6	20
Ruby et al	>siR20-95 siRNA, 2 reads.	GAAGGUGAUCAAGGUUGAUG	NM_065897	NM_065897.2	F25B5.2	20
Ruby et al	>siR20-249 siRNA, 1 read.	GGAGUCCAUCUUGUUGCAGG	NM_066119	NM_066119.4	F31E3.5	20
Lee et al	>KE4923	GGAAAAATGACATTTTGTAG	NM_066143	NM_066143.2	ZK418.5	20
Ruby et al	>siR20-52 siRNA, 1 read.	GCAGCAGUUGUCGGAUAGUG	NM_066165	NM_066165.4	K04G7.11	20
Ruby et al	>siR20-8 siRNA, 1 read.	GGCAAUGGUGCUUCUGGAUA	NM_066321	NM_066321.4	ZK688.8	20
Lee et al	>KE6646	GAACCTTTGGTGGCTTGAGC	NM_066329	NM_066329.3	C29E4.8	20
Ruby et al	>siR20-121 siRNA, 1 read.	GGAUUCUGGUUGUUCCUUCC	NM_066341	NM_066341.2	C06G4.1	20
Lee et al	>Contig[0447]	AATTGAAGGTCATAAACTAT	NM_066377	NM_066377.2	D2007.4	20
Ruby et al	>siR20-106 siRNA, 1 read.	GCAUGCAUCACAUUGUAAUG	NM_066426	NM_066426.1	F10E9.2	20
Ruby et al	>siR20-145 siRNA, 1 read.	GGGGCGAGAAGACGUCGUUU	NM_066467	NM_066467.2	C30C11.4	20
Lee et al	>CEO2_2_plate1_A11.scf_2	TCGCGAATACTATCCGGTCC	NM_066538	NM_066538.3	K02D10.1	20
Lee et al	>KEDF52	GATCTATGCCATTCCAGCAG	NM_066570	NM_066570.3	ZK637.10	20
Ruby et al	>siR20-63 siRNA, 1 read.	GAGGACGAUUUCCAGCAAUG	NM_066604	NM_066604.2	R107.6	20
Ruby et al	>siR20-38 siRNA, 1 read.	CAGGCGAAUAAGAUGGUUGA	NM_066621	NM_066621.2	ZK512.5	20
Lee et al	>KE26E4	GTGGATACTTGTTGAACAGG	NM_066641	NM_066641.3	T23G5.6	20
Ruby et al	>siR20-216 siRNA, 1 read.	GCUUUCAUCAUAUCCACAGC	NM_066704	NM_066704.3	ZK1098.8	20
Ruby et al	>siR20-35 siRNA, 1 read.	GCAGGCAGCAACGACUUGAA	NM_066751	NM_066751.4	T05G5.10	20
Ruby et al	>siR20-10 siRNA, 1 read.	GAUACAGAUGCUGCACUUCC	NM_066756	NM_066756.2	T05G5.8	20
Lee et al	>CEO2_2_plate3_P13.scf_1	GGAGCCACAATCTCTTGAGC	NM_066888	NM_066888.2	T07C4.3	20
Ruby et al	>siR20-43 siRNA, 1 read.	GAGGCUUACGGUCGCCGUCA	NM_066908	NM_066908.3	D2045.6	20
Ruby et al	>siR20-199 siRNA, 1 read.	GGGCUUGUGAACCAACACGA	NM_067001	NM_067001.3	M142.5	20
Lee et al	>KBAEC2	GGTGACGAACTTCTTGCGAT	NM_067045	NM_067045.1	Y47D3A.15	20
Lee et al	>Contig[0762]	GGCAGCGTCCATTTTAGAAC	NM_067168	NM_067168.1	Y79H2A.4	20
Lee et al	>Contig[0519]	GAATTGTAGTGTCAATTGCC	NM_067186	NM_067186.2	Y75B8A.14	20
Ruby et al	>siR20-71 siRNA, 1 read.	GUGGUAGAGGCCCACAGCUG	NM_067193	NM_067193.3	Y75B8A.22	20
Ruby et al	>siR20-21 siRNA, 1 read.	AUGGUGACGCGCUUGGCGUG	NM_067207	NM_067207.4	Y49E10.6	20
Ruby et al	>siR20-74 siRNA, 2 reads.	GGUGAGUAGAGCAGGUGCCA	NM_067232	NM_067232.3	Y111B2A.3	20
Ruby et al	>siR20-219 siRNA, 1 read.	GUGAUUCCUGCUUGGAAAUA	NM_067232	NM_067232.3	Y111B2A.3	20
Lee et al	>KE23C6	GCCCTCAACTGCATCGCGTC	NM_067243	NM_067243.3	Y111B2A.13	20
Lee et al	>KBA26D	GAGGACAGAACTCGGTGTAC	NM_067271	NM_067271.1	Y37D8A.6	20
Ruby et al	>siR20-163 siRNA, 3 reads.	GGCACGGUUGGCUUCUGUGA	NM_067341	NM_067341.2	Y43F4B.6	20
Ruby et al	>siR20-24 siRNA, 1 read.	GUCUUGUUGGCACGGUUGGC	NM_067341	NM_067341.2	Y43F4B.6	20
Ruby et al	>siR20-234 siRNA, 1 read.	GCAGUGCCUUCUGAACAUGU	NM_067349	NM_067349.1	F53A2.5	20
Ruby et al	>siR20-117 siRNA, 1 read.	GGGAUGCAUCUCUAUGGAAG	NM_067391	NM_067391.2	T28A8.6	20
Lee et al	>KD55D6	GATTCGGCATTGCTCCTTGC	NM_067414	NM_067414.3	T12D8.5	20
Ruby et al	>siR20-118 siRNA, 1 read.	CCAUUUCCGGAGGGAUCCCG	NM_067418	NM_067418.2	T12D8.1	20
Ruby et al	>siR20-79 siRNA, 1 read.	UACAAAUUGCUGCAUUCAAU	NM_067617	NM_067617.3	Y55F3AL.1	20
Lee et al	>KEn4A2E	GAATCGGTGGTTTTCAATCC	NM_067632	NM_067632.1	Y55F3AM.14	20
Ruby et al	>siR20-26 siRNA, 1 read.	GAUGAUGUUUCCAGCGAUGG	NM_067681	NM_067681.2	Y77E11A.11	20
Lee et al	>KEE20D	GAGACATAGTACATTGCCGC	NM_067752	NM_067752.3	Y76B12C.8	20
Lee et al	>KE1525	GTAAATAGAACTGATTGCAC	NM_067841	NM_067841.2	Y94H6A.4	20
Lee et al	>KEf00004	GGCTTGTCGAGCAAGTTTAC	NM_067869	NM_067869.4	Y54G2A.21	20
Ruby et al	>siR20-197 siRNA, 1 read.	AUCGGAAAGCUGACAUUCUC	NM_067960	NM_067960.1	C09G12.1	20
Lee et al	>KA6917	GGAGAGAAGTAGTTTATTAC	NM_067966	NM_067966.3	M57.2	20
Ruby et al	>siR20-232 siRNA, 1 read.	GGAAUCGUUCCUGUUGAGAU	NM_067974	NM_067974.2	Y37E11B.2	20
Lee et al	>Contig[0482]	GTTTTTACAATTACACGACT	NM_067974	NM_067974.2	Y37E11B.2	20
Ruby et al	>siR20-100 siRNA, 1 read.	GUGGUCAAGUACAGAUUGGA	NM_067974	NM_067974.2	Y37E11B.2	20
Lee et al	>KAD4CE	GCTTGCTGCTGACGGTTCAC	NM_068088	NM_068088.2	F49F1.8	20
Ruby et al	>siR20-87 siRNA, 1 read.	GAUUGGCGGCAUGUCCAUUG	NM_068100	NM_068100.2	K08D10.7	20
Ruby et al	>siR20-4 siRNA, 1 read.	UCGCACUGAAUUUGUAAAUU	NM_068107	NM_068107.1	K08D10.11	20
Ruby et al	>siR20-195 siRNA, 1 read.	GUGUAGCUAGGCGACGUAGG	NM_068122	NM_068122.4	F36A4.7	20
Ruby et al	>siR20-30 siRNA, 1 read.	GGACAACGAAUCCGACGGCC	NM_068154	NM_068154.2	Y24D9A.2	20
Ruby et al	>siR20-28 siRNA, 1 read.	GGCCAAGUCGCGAUCUUCUU	NM_068154	NM_068154.2	Y24D9A.2	20
Ruby et al	>siR20-65 siRNA, 1 read.	GGAGAACGAGCCAUCGGGUG	NM_068216	NM_068216.3	T22B11.5	20
Lee et al	>Contig[0475]	GAAAAATGATTTGAAGATCT	NM_068266	NM_068266.1	T08B6.2	20
Lee et al	>Contig[0520]	GAACATCAAATCTCACATTT	NM_068266	NM_068266.1	T08B6.2	20
Ruby et al	>siR20-120 siRNA, 1 read.	GGCCAGUACUGAGCGCAUUU	NM_068355	NM_068355.1	F36H12.10	20
Ruby et al	>siR20-162 siRNA, 1 read.	GGGUGUAGCCGAGAUACACG	NM_068418	NM_068418.2	B0273.3	20
Ruby et al	>siR20-58 siRNA, 1 read.	GGUGCUCGCAGACGCCUUGA	NM_068418	NM_068418.2	B0273.3	20
Lee et al	>KE6FE9	GAATCTGGCCTCCAGTAAAC	NM_068426	NM_068426.2	T12E12.3	20
Ruby et al	>siR20-18 siRNA, 1 read.	GGCACAGGAGCCGGUGUCGA	NM_068566	NM_068566.3	Y73B6BL.30	20
Lee et al	>KCCA5E	ATTTCGCAGAATATTGTCGC	NM_068571	NM_068571.1	Y73B6BL.16	20
Lee et al	>CEO2_2_plate3_C04.scf_9	GATGGCAAGTTTTGATTTCG	NM_068571	NM_068571.1	Y73B6BL.16	20
Lee et al	>KE172C	GATTCATCCGAAATATCGCG	NM_068591	NM_068591.2	C01G5.6	20
Ruby et al	>siR20-20 siRNA, 1 read.	GAUGAAUCGACCCAUUUGCA	NM_068601	NM_068601.2	C43G2.3	20
Ruby et al	>siR20-222 siRNA, 2 reads.	UCAUAGCAUAUUCCGGCUGG	NM_068605	NM_068605.2	F38A5.13	20
Ruby et al	>siR20-160 siRNA, 1 read.	GGAGGAUAUGUCGGAUUUGC	NM_068634	NM_068634.3	H34C03.2	20
Lee et al	>KE4DA9	GACAAGAAACTTTGTGATGG	NM_068662	NM_068662.3	T22D1.5	20
Lee et al	>KD661C	GATGGCTTGTAAAGTGTTGC	NM_068663	NM_068663.2	T22D1.9	20
Ruby et al	>siR20-191 siRNA, 1 read.	GUUCCUGCUCCAACAAGUCC	NM_068663	NM_068663.2	T22D1.9	20
Ruby et al	>siR20-97 siRNA, 1 read.	GGUGUUCAUGUAAGAUUGUA	NM_068795	NM_068795.4	F55G1.8	20
Lee et al	>Contig[0379]	GGCCATACTTCTACTGAGAG	NM_068811	NM_068811.1	R05G6.5	20
Ruby et al	>siR20-1 siRNA, 1 read.	GAGUGAGACACCGGGUUUGG	NM_068831	NM_068831.3	F32E10.6	20
Lee et al	>KE624C	GTCTTCAGATTCTTCACCTG	NM_068832	NM_068832.3	F32E10.1	20
Lee et al	>KE4582	GATCAATCTCTTCTTGTGTC	NM_068834	NM_068834.1	Y2C2A.1	20
Lee et al	>Contig[1122]	GTCAAAGTGATCTATCAATT	NM_068939	NM_068939.1	Y42H9B.3	20
Ruby et al	>siR20-213 siRNA, 2 reads.	CCGGAAGGUGCCUGGCCGGU	NM_069052	NM_069052.3	C28C12.2	20
Ruby et al	>siR20-150 siRNA, 1 read.	CAAUAAAAACAAUGGACAAC	NM_069066	NM_069066.1	Y59H11AR.4	20
Lee et al	>KC31D1	GTATCAAGAAGCTTCATCCC	NM_069204	NM_069204.1	C46C2.3	20
Lee et al	>KEDD33	GTTTCAAGTTTCACTGAAGG	NM_069204	NM_069204.1	C46C2.3	20
Ruby et al	>siR20-89 siRNA, 2 reads.	GCAGUGGCCGAAGUUGACUG	NM_069217	NM_069217.3	Y11D7A.12	20
Ruby et al	>siR20-146 siRNA, 1 read.	GCUGCGACUACGUCUCUUGG	NM_069436	NM_069436.2	C04G2.8	20
Lee et al	>Contig[1080]	GAAGAATGTCAAGTAGTTTG	NM_069438	NM_069438.2	C04G2.10	20
Ruby et al	>siR20-17 siRNA, 1 read.	GGGUAGAUGGCUGUGAUGCU	NM_069438	NM_069438.2	C04G2.10	20
Lee et al	>KDBDAA	GTTTTGAGTGATCTGAGCGT	NM_069438	NM_069438.2	C04G2.10	20
Ruby et al	>siR20-202 siRNA, 2 reads.	GACACGUGGACUAGCAUCUC	NM_069477	NM_069477.2	F01G10.1	20
Ruby et al	>siR20-103 siRNA, 1 read.	GAGCACGACGAAGAUUCGAC	NM_069511	NM_069511.2	R11A8.4	20
Ruby et al	>siR20-68 siRNA, 1 read.	GGCAUCAUUGGGUGCAUUCC	NM_069603	NM_069603.4	R13.4	20
Ruby et al	>siR20-12 siRNA, 1 read.	GUGGGCGGAAUGAAGCAGCU	NM_069684	NM_069684.3	F01G4.4	20
Lee et al	>Contig[1020]	GACAGATTTTGCCAAATTGC	NM_069755	NM_069755.4	F22B3.4	20
Lee et al	>KA9654	GAAGATGAATATTGACTTCC	NM_069760	NM_069760.3	C10C6.1	20
Ruby et al	>siR20-200 siRNA, 1 read.	GCAGCGGCUGCAGCUUGUGC	NM_069772	NM_069772.5	M04B2.1	20
Ruby et al	>siR20-99 siRNA, 1 read.	GAGGGCAAGAUGCUUGUUGA	NM_069786	NM_069786.3	Y24F12A.2	20
Lee et al	>KEDA8B	GTTTCCTCTGTAATTCAGCG	NM_069879	NM_069879.2	T12G3.1	20
Lee et al	>KAB217	TTGTTCTCGATACGCTTCAC	NM_069879	NM_069879.2	T12G3.1	20
Ruby et al	>siR20-142 siRNA, 1 read.	GAAGCCUCAUGAUAUGUUCA	NM_069899	NM_069899.2	M18.6	20
Lee et al	>KEdD4E5	ACAGTAGTTTTCCCACTGCG	NM_069949	NM_069949.2	F19B6.1	20
Lee et al	>KBF8C8	AGTGCCTTCATCGTTTCGCC	NM_069977	NM_069977.3	C25G4.5	20
Ruby et al	>siR20-208 siRNA, 1 read.	GUUGCUGACGUCUUGUUGGU	NM_070016	NM_070016.2	Y55D9A.1	20
Ruby et al	>siR20-140 siRNA, 1 read.	GGGGUAGCAAGUCUCCUGAU	NM_070115	NM_070115.4	C39E9.12	20
Ruby et al	>siR20-61 siRNA, 2 reads.	GUCGACGAGCUUUGGAGUCU	NM_070182	NM_070182.3	Y62E10A.14	20
Ruby et al	>siR20-221 siRNA, 1 read.	GGCAACGAGGCGAUAUGGAG	NM_070205	NM_070205.3	Y45F10A.2	20
Lee et al	>KC5119	GTACATTCTTCTTTGTGACC	NM_070481	NM_070481.2	Y105C5A.17	20
Lee et al	>KCD985	GTAGATGAGGAAGCACAACT	NM_070481	NM_070481.2	Y105C5A.16	20
Lee et al	>KC4183	GTAGTTTTCGTTGTACCACT	NM_070481	NM_070481.2	Y105C5A.15	20
Lee et al	>Contig[080]	TTCTCGTCATAAATGTGATG	NM_070481	NM_070481.2	Y105C5A.14	20
Ruby et al	>siR20-228 siRNA, 1 read.	GCAUCCCUCACACUCGAUCG	NM_070570	NM_070570.2	Y51H4A.12	20
Ruby et al	>siR20-224 siRNA, 1 read.	GCGGCACUUCCACUGACAGU	NM_070570	NM_070570.2	Y51H4A.12	20
Ruby et al	>siR20-110 siRNA, 1 read.	GGAGCACCACCGACGGAUGG	NM_070570	NM_070570.2	Y51H4A.12	20
Ruby et al	>siR20-138 siRNA, 2 reads.	GGAGCCUCGUGUGUCGCUUC	NM_070570	NM_070570.2	Y51H4A.12	20
Ruby et al	>siR20-107 siRNA, 1 read.	GAGCACCGAAUCGUGCCGCA	NM_070597	NM_070597.2	T06A10.1	20
Ruby et al	>siR20-258 siRNA, 1 read.	GAAAAGUGGCGCCAACGGGA	NM_070611	NM_070611.2	Y116A8C.13	20
Ruby et al	>siR20-81 siRNA, 1 read.	GAAUAAACAUCAGUCUUAUA	NM_070636	NM_070636.2	Y116A8C.36	20
Ruby et al	>siR20-125 siRNA, 2 reads.	UGUAGCUCCAUUGAAACUGU	NM_070721	NM_070721.1	B0348.5	20
Ruby et al	>siR20-62 siRNA, 1 read.	GUCUUGUUCUUCUUGUCAUC	NM_070740	NM_070740.2	W03F9.10	20
Lee et al	>KE17C6	AACATCTTGGTGTGGTGTGC	NM_070741	NM_070741.2	W03F9.3	20
Ruby et al	>siR20-169 siRNA, 1 read.	GCCACUUGUGCAACAUCUUG	NM_070741	NM_070741.2	W03F9.3	20
Lee et al	>KE89E7	TTCAGATTGGATTCCAAGTT	NM_070764	NM_070764.2	..	20
Ruby et al	>siR20-77 siRNA, 1 read.	GCUGGCCUCGUCUCCUCCGG	NM_071084	NM_071084.2	Y46H3C.6	20
Ruby et al	>siR20-37 siRNA, 2 reads.	GAGGAUCUUCUGCGUGGAGU	NM_071119	NM_071119.3	T10B5.6	20
Ruby et al	>siR20-153 siRNA, 1 read.	GCACGAGCUGUCGCCAUUCU	NM_071798	NM_071798.2	F32D1.10	20
Lee et al	>CEO2_2_plate3_C08.scf_3	GGAGCGATGGAGGCGGCAAG	NM_071798	NM_071798.2	F32D1.10	20
Ruby et al	>siR20-83 siRNA, 1 read.	GAUGCCGAGUGCAGUGAUAU	NM_071834	NM_071834.3	T28F12.3	20
Ruby et al	>siR20-109 siRNA, 1 read.	GACUUGGUGACCUUGUUGAC	NM_071876	NM_071876.3	C18G1.5	20
Lee et al	>KE34CB	GTCGAGACGTAAGAGGCGGC	NM_071990	NM_071990.1	..	20
Ruby et al	>siR20-48 siRNA, 1 read.	GGCAAUGGACGGUGAGUGGA	NM_072011	NM_072011.4	B0238.9	20
Ruby et al	>siR20-135 siRNA, 1 read.	GUCCGACACUUUUGCCGACA	NM_072077	NM_072077.1	..	20
Lee et al	>KCC13F	GCATTGCATCCGTATTCCGT	NM_072102	NM_072102.2	K09H11.3	20
Ruby et al	>siR20-108 siRNA, 1 read.	GGAGUGCUGAUCGCCGAGUC	NM_072102	NM_072102.2	K09H11.3	20
Ruby et al	>siR20-259 siRNA, 2 reads.	GAUCGGCGCGUCGUUCGGUC	NM_072436	NM_072436.3	C05C8.2	20
Ruby et al	>siR20-152 siRNA, 1 read.	GGUCCGGAGGCGACGUUGAC	NM_072606	NM_072606.2	C26F1.4	20
Lee et al	>KB998D	GCTGTTGTTGTTCGTTTGCC	NM_072784	NM_072784.1	..	20
Ruby et al	>siR20-105 siRNA, 1 read.	GCUGUCAUCGUCGGUGGACA	NM_072784	NM_072784.1	..	20
Ruby et al	>siR20-149 siRNA, 1 read.	GACUCAUCUGCGGAGCCGCU	NM_072784	NM_072784.1	..	20
Ruby et al	>siR20-176 siRNA, 1 read.	GCAUUGUUGAGAUCUGGUGG	NM_072818	NM_072818.2	F41E6.9	20
Ruby et al	>siR20-252 siRNA, 2 reads.	GGUUGGAGCAGGUAAAGAUG	NM_073061	NM_073061.3	C50F4.11	20
Ruby et al	>siR20-128 siRNA, 1 read.	GCAGUUGUUUCUUGAAGAUG	NM_073088	NM_073088.2	T06E4.1	20
Lee et al	>KCCC0D	GTTTTCAGCATCAGCCATTC	NM_073205	NM_073205.3	C08B6.8	20
Lee et al	>CEO2_2_plate1_H17.scf_4	GAACATTTTGTTTACAGCGG	NM_073350	NM_073350.2	D1054.3	20
Ruby et al	>siR20-134 siRNA, 1 read.	GGGAGGGCCUUCUUCAAAGC	NM_073428	NM_073428.3	C06H2.1	20
Ruby et al	>siR20-16 siRNA, 1 read.	GGUUGUUGCUGUUGUUUCCA	NM_073450	NM_073450.3	T19B10.4	20
Ruby et al	>siR20-27 siRNA, 1 read.	UCCGCUUUUUCACAUCUUCU	NM_073530	NM_073530.3	F38B7.5	20
Lee et al	>Contig[0463]	GTTTTTTGGCGAAGCGCTGG	NM_073543	NM_073543.3	F35B12.5	20
Ruby et al	>siR20-80 siRNA, 1 read.	GACACAUGUCAUACGUCCGG	NM_073730	NM_073730.2	W04D2.5	20
Ruby et al	>siR20-206 siRNA, 1 read.	GUACUUCUCGACACUGCUCA	NM_073768	NM_073768.2	K10C8.1	20
Ruby et al	>siR20-167 siRNA, 1 read.	GCGGUUGCCAAGUCACAGUA	NM_073852	NM_073852.3	F15B9.4	20
Ruby et al	>siR20-188 siRNA, 1 read.	GGUCGGUUGUGACAUUGUGG	NM_073955	NM_073955.4	C56A3.6	20
Ruby et al	>siR20-227 siRNA, 1 read.	GGAGUUGUUGGAGUUGUCCU	NM_074118	NM_074118.5	T16A9.5	20
Ruby et al	>siR20-179 siRNA, 1 read.	GGUAGGUGUCAUGAGCUGGC	NM_074182	NM_074182.2	F08H9.1	20
Ruby et al	>siR20-112 siRNA, 1 read.	GUACGUCCAACAACGUGCCA	NM_074198	NM_074198.4	C53A5.3	20
Ruby et al	>siR20-174 siRNA, 1 read.	CGCGGAGAGUGAAGAGCGAU	NM_074284	NM_074284.2	T01C3.1	20
Lee et al	>KA4DAD	GTGAGCAATAGAGTTGGCAC	NM_074458	NM_074458.3	C06B8.7	20
Ruby et al	>siR20-204 siRNA, 1 read.	CAAACUCUUCGCCGAUUUCA	NM_074562	NM_074562.1	T06C12.4	20
Ruby et al	>siR20-168 siRNA, 1 read.	GGUUGAGGUGCCUGAUGAUG	NM_075124	NM_075124.3	Y59A8B.6	20
Lee et al	>KDFE01	GGAGAGTCGGTGTATCCTCG	NM_075208	NM_075208.1	ZK262.8	20
Ruby et al	>siR20-177 siRNA, 1 read.	GCAAACGGCUUGACUUGGUG	NM_075267	NM_075267.3	Y17D7B.4	20
Lee et al	>KED552	GTCCACATTCGAAACATTAC	NM_075267	NM_075267.3	Y17D7B.4	20
Ruby et al	>siR20-39 siRNA, 1 read.	GUCGAGUGCUUGUCUUGUAC	NM_075267	NM_075267.3	Y17D7B.4	20
Lee et al	>KA4804	GCAAGTTTTTTGATGTTTGC	NM_075351	NM_075351.1	F55C9.3	20
Lee et al	>KEE420	GGAATAGTCTTAGTTTCGAG	NM_075351	NM_075351.1	F55C9.3	20
Ruby et al	>siR20-233 siRNA, 1 read.	GAUGGGUGUUCCGUUCGCUG	NM_075526	NM_075526.3	K02E2.6	20
Lee et al	>CEO2_2_plate1_N13.scf_1	GTATTGGATACTCTTTATGC	NM_075526	NM_075526.3	K02E2.6	20
Lee et al	>KED32E	GTTAATGTTCGGTATTGGAT	NM_075526	NM_075526.3	K02E2.6	20
Ruby et al	>siR20-215 siRNA, 1 read.	GCCAUUGUCCACUGCAUGAC	NM_075536	NM_075536.1	B0250.8	20
Lee et al	>CEO2_2_plate1_H03.scf_2	GGTGATCTTTCCGATGATGT	NM_075547	NM_075547.1	Y38H6C.5	20
Ruby et al	>siR20-182 siRNA, 1 read.	GCUACUCAAUGUGGGAAUCU	NM_075613	NM_075613.2	Y44A6D.5	20
Ruby et al	>siR20-96 siRNA, 1 read.	UAGAGCAAGAAAGAGUGUCC	NM_075623	NM_075623.4	F31D4.1	20
Lee et al	>KCEBAF	GTTCATAAATATCATTGGGC	NM_075668	NM_075668.2	Y73B3A.6	20
Lee et al	>KE5BFF	GTTTCGCTCATCAAGACACC	NM_075692	NM_075692.2	R04A9.3	20
Lee et al	>KAD45F	GATAAATTGACTTAATCCTC	NM_075913	NM_075913.1	F07G6.6	20
Lee et al	>KE88C8	GGTTTGGGATATTCTTAATG	NM_075935	NM_075935.1	C14E2.6	20
Ruby et al	>siR20-241 siRNA, 1 read.	UGGAAAAAUGGCUAUCGCUU	NM_076228	NM_076228.3	R11G1.1	20
Lee et al	>KB5AF2	GCAATTCAAGGTGAAGCTGC	NM_076522	NM_076522.1	C41A3.1	20
Ruby et al	>siR20-154 siRNA, 1 read.	GCAGCGGAAGCAACGACGGU	NM_076974	NM_076974.3	F22F1.1	20
Lee et al	>Contig[0529]	GTCAAGTGTGAATTTTTCCC	NM_077050	NM_077050.3	F18E9.5	20
Lee et al	>KEAC66	GAGGTGTTTCGTTTGGTTGC	NM_077080	NM_077080.2	M02D8.3	20
Ruby et al	>siR20-220 siRNA, 1 read.	GAAUUGGUCCAUAAUUGAAA	NM_077160	NM_077160.3	F18G5.6	20
Lee et al	>KBA4E6	GTATGGATGAGCTCACGACC	NM_077223	NM_077223.2	F34H10.3	20
Lee et al	>Contig[0594]	GTAGATATACCCAATAAGCG	NM_077244	NM_077244.2	F47A4.2	20
Lee et al	>KEE1E7	ACTAAAATATGATTGAATCG	NM_077276	NM_077276.2	F19C6.2	20
Lee et al	>KDCAE8	GTTCTTGACGAAGACGTTGG	NM_077859	NM_077859.3	F18H3.3	20
Ruby et al	>siR20-3 siRNA, 1 read.	UGGCCUCCUUGAUCAUGUUG	NM_078009	NM_078009.3	M163.3	20
Lee et al	>KCACC5	GAATGGTTCTACTGTTCGCC	NM_078014	NM_078014.3	D1025.1	20
Lee et al	>KAE2C6	GTTCCTCTGTCAGTATCCTC	NM_078030	NM_078030.2	F54E4.1	20
Lee et al	>CEO2_2_plate1_G06.scf_1	GCACACGTTTGTTATCATAG	NM_078308	NM_078308.3	T01C8.5	20
Lee et al	>KBC1AD	GTGATCCCAAGTTCCAGGAT	NM_078308	NM_078308.3	T01C8.5	20
Lee et al	>KEB6E5	GATGGAACCACTTCCTGCGC	NM_078318	NM_078318.3	F41G4.7	20
Ruby et al	>siR20-256 siRNA, 1 read.	UCGAUAUAAUUUUUUGGCAC	NM_078331	NM_078331.2	F39F10.4	20
Ruby et al	>siR20-253 siRNA, 2 reads.	GGGGUUGGUGAAUUGAUUUG	NM_078374	NM_078374.1	K09E3.7	20
Ruby et al	>siR20-6 siRNA, 1 read.	GUGUGCGAUCUUCGCAGGUG	NM_078457	NM_078457.1	F20B4.2	20
Ruby et al	>siR20-44 siRNA, 1 read.	GAGCGGCACGGCCGAUUCCU	NM_170799	NM_170799.2	Y48G8AL.8	20
Lee et al	>KEC542	GTCTTCGAGCTGAACCGCCC	NM_170831	NM_170831.4	Y23H5A.1	20
Ruby et al	>siR20-92 siRNA, 1 read.	GUUCUGAGGCCUGAGCAGCA	NM_170832	NM_170832.3	Y23H5A.1	20
Ruby et al	>siR20-198 siRNA, 1 read.	GGCGGAUGUAAGCGUUUUCA	NM_170844	NM_170844.2	Y47G6A.29	20
Ruby et al	>siR20-73 siRNA, 1 read.	GUCGCCUCAGUUCCAUCAGG	NM_170850	NM_170850.2	C18E3.7	20
Lee et al	>KC37E4	GAACAACGCAGCCACACACC	NM_170933	NM_170933.2	Y105E8A.1	20
Ruby et al	>siR20-157 siRNA, 1 read.	GAGGUUCACAGAAGCUUCGA	NM_170951	NM_170951.2	Y105E8A.19	20
Ruby et al	>siR20-15 siRNA, 1 read.	GACGUGGUGAUCGCGAACGG	NM_171033	NM_171033.3	D2089.1	20
Lee et al	>KB50FA	AACGTTCTGACAAGCTCCTG	NM_171052	NM_171052.1	Y54G11A.14	20
Lee et al	>CEO2_2_plate3_N15.scf_1	GCTGGCATCGTCTCTTTCGG	NM_171052	NM_171052.1	Y54G11A.14	20
Lee et al	>KEEF75	GGAGACGTAGCCCGAGGTCG	NM_171052	NM_171052.1	Y54G11A.14	20
Lee et al	>Contig[1010]	GAAGACACAAGACGAATCCG	NM_171095	NM_171095.3	C44B11.6	20
Lee et al	>KECD4D	GATATGAAGACACAAGACGC	NM_171095	NM_171095.3	C44B11.6	20
Lee et al	>Contig[0732]	GGAAAAATTAAAATTGATTG	NM_171095	NM_171095.3	C44B11.6	20
Lee et al	>Contig[0543]	GTGCATGAAGTTCATATCTT	NM_171095	NM_171095.3	C44B11.6	20
Lee et al	>KA53CA	TGTATTGCATCAATTTTCAC	NM_171102	NM_171102.3	F34D10.7	20
Ruby et al	>siR20-245 siRNA, 2 reads.	GGAGUUCCGAGACGAAUGCC	NM_171169	NM_171169.3	C05D11.11	20
Lee et al	>KED280	TTCATCAACAGGTATCGGCG	NM_171251	NM_171251.1	F56B3.12	20
Ruby et al	>siR20-19 siRNA, 1 read.	GGCGGAGCCUGCUCGGCCAG	NM_171592	NM_171592.2	Y39B6A.16	20
Lee et al	>CEO2_2_plate2_L16.scf_1	GGCAACGGTGTGACCTGAGA	NM_171661	NM_171661.3	ZK470.2	20
Ruby et al	>siR20-72 siRNA, 1 read.	GUACUGCGAUAUGCCGGUAC	NM_171754	NM_171754.2	ZK899.8	20
Ruby et al	>siR20-214 siRNA, 1 read.	GACGGAGUUGGCGGCUGAAG	NM_171835	NM_171835.3	Y44E3A.6	20
Ruby et al	>siR20-5 siRNA, 1 read.	GUCAAUUUCAGUUAGCAUGC	NM_181898	NM_181898.2	R107.4	20
Ruby et al	>siR20-9 siRNA, 1 read.	GGGGUGCCGGUGCCCAUUGU	NM_181925	NM_181925.2	W07B3.2	20
Ruby et al	>siR20-41 siRNA, 1 read.	GCAAAGAGACGAUAUUCGCA	NM_182008	NM_182008.3	ZC123.4	20
Lee et al	>KBAB81	GAACAGATTCATCTCGGGCC	NM_182323	NM_182323.3	T27C4.4	20
Ruby et al	>siR21-86 siRNA, 1 read.	GUAUGGUCGAGGUGUUGUUUU	NM_001025822	NM_001025822.1	C09H6.1	21
Ruby et al	>siR21-308 siRNA, 1 read.	GGCAGUAGGCUUUGGAGUGAU	NM_001025833	NM_001025833.3	C25A1.10	21
Ruby et al	>siR21-421 siRNA, 2 reads.	GCCAAUGGACGGUUGGUUCCU	NM_001025837	NM_001025837.2	C26C6.1	21
Ruby et al	>siR21-35 siRNA, 1 read.	GACAGCCUUAGCUUGACGGUU	NM_001025846	NM_001025846.1	C32E8.2	21
Ruby et al	>siR21-488 siRNA, 1 read.	GACACGUUCAGCCGUCCUUGA	NM_001025856	NM_001025856.1	C37A2.4	21
Ruby et al	>siR21-392 siRNA, 1 read.	CACUCCCGGUAUUCUGGAUCG	NM_001025949	NM_001025949.2	B0336.9	21
Lee et al	>KEC76F	GAATTAGAGTATCCAACCTTC	NM_001025981	NM_001025981.1	C05H8.1	21
Lee et al	>CEO2_2_plate3_A02.scf_1	GGATAAATTGGGTGACATTGT	NM_001025982	NM_001025982.2	C05H8.1	21
Ruby et al	>siR21-329 siRNA, 1 read.	GGGAGGCACUCUGGUGAUUGA	NM_001026002	NM_001026002.1	C14B9.4	21
Lee et al	>KDBD00	GATCTGACATCATCACTGACG	NM_001026012	NM_001026012.1	C24A1.3	21
Lee et al	>KEBBCF	GAAACCACTTTGGATGATGGT	NM_001026033	NM_001026033.2	C36A4.11	21
Lee et al	>KA5A51	GTCGAAGATGTCGCAGTAGCC	NM_001026033	NM_001026033.2	C36A4.11	21
Lee et al	>KE22C3	GTTTCCTGATTCGAATAGAGC	NM_001026033	NM_001026033.2	C36A4.11	21
Ruby et al	>siR21-28 siRNA, 1 read.	GGCUGUUGUUGUGGAUGAUAU	NM_001026059	NM_001026059.1	D2045.1	21
Ruby et al	>siR21-322 siRNA, 1 read.	GGACGAUUCCUUGCUUGAUGA	NM_001026069	NM_001026069.2	F01F1.12	21
Ruby et al	>siR21-227 siRNA, 1 read.	CCAUGUGUCCAUGUCUCGGGG	NM_001026083	NM_001026083.2	F13B10.2	21
Lee et al	>CEO2_2_plate1_B23.scf_1	GGGAAAGCCTTGATTCTTCCA	NM_001026084	NM_001026084.3	F13B10.2	21
Lee et al	>CEO2_2_plate3_K04.scf_4	GATCATCGCCAACTCCTTCGC	NM_001026101	NM_001026101.2	B0513.2	21
Lee et al	>KB55ED	GTTTTTTGTAGAGATACAGGC	NM_001026107	NM_001026107.3	B0564.11	21
Ruby et al	>siR21-423 siRNA, 1 read.	GAGUGACUUCUCCAACGGCCU	NM_001026265	NM_001026265.1	F32A7.5	21
Ruby et al	>siR21-349 siRNA, 1 read.	GGCGACGUGGUUAAAGAUUUG	NM_001026347	NM_001026347.1	F58D5.4	21
Ruby et al	>siR21-303 siRNA, 3 reads.	GGCUUCUGAUCGGAUAACUGC	NM_001026350	NM_001026350.1	F59A3.6	21
Lee et al	>KD4B7B	GTTCCAAATTTGTTGCGGGGC	NM_001026382	NM_001026382.2	K07A1.2	21
Ruby et al	>siR21-60 siRNA, 2 reads.	GAUGGAUCCCUUGGCUGGAAC	NM_001026416	NM_001026416.2	R11A5.4	21
Ruby et al	>siR21-389 siRNA, 1 read.	GAGUACUCCAAUUGCUUCGGG	NM_001026473	NM_001026473.2	T28F2.4	21
Ruby et al	>siR21-9 siRNA, 1 read.	GGUGGGACCUCGAUAUUGAGU	NM_001026475	NM_001026475.2	W01A8.1	21
Ruby et al	>siR21-179 siRNA, 2 reads.	GGAGCGGUGUCUCCUCGGCAA	NM_001026478	NM_001026478.1	W02B9.1	21
Lee et al	>CEO2_2_plate3_B06.scf_3	GAGGTCACTTGCAAGATTCAG	NM_001026480	NM_001026480.1	W02B9.2	21
Lee et al	>CEO2_2_plate1_H12.scf_1	GTTCGAATTAAAAGTGATTGT	NM_001026513	NM_001026513.1	Y105E8A.24	21
Lee et al	>KAcB5C8	GAGGAACGAATGGTTGTGGTC	NM_001026517	NM_001026517.1	Y105E8A.28	21
Lee et al	>KABD76	GGAACAACAAGCGTCTTCTTG	NM_001026517	NM_001026517.1	Y105E8A.28	21
Ruby et al	>siR21-373 siRNA, 1 read.	GUAUCAUGGACAGCUUCAUUC	NM_001026517	NM_001026517.1	Y105E8A.28	21
Ruby et al	>siR21-201 siRNA, 1 read.	GGCAGAGAUGGUGAGCUUCGA	NM_001026551	NM_001026551.1	Y18D10A.19	21
Ruby et al	>siR21-476 siRNA, 1 read.	GUUGACUCCGAGAAGCUCGAC	NM_001026551	NM_001026551.1	Y18D10A.19	21
Ruby et al	>siR21-164 siRNA, 1 read.	UGGUCCCAUCCCUUGAUGACC	NM_001026551	NM_001026551.1	Y18D10A.19	21
Lee et al	>CEO2_2_plate2_J19.scf_5	GACATCCGAATTCCAGTTCAC	NM_001026554	NM_001026554.2	Y18D10A.25	21
Lee et al	>CEO2_2_plate3_F10.scf_2	GACGCCAATTTTTGCATATGA	NM_001026554	NM_001026554.2	Y18D10A.25	21
Ruby et al	>siR21-191 siRNA, 1 read.	CACUUCUAGCAGCGAAUCCGA	NM_001026581	NM_001026581.2	Y37H9A.1	21
Ruby et al	>siR21-167 siRNA, 1 read.	GUCAUGGCUGGCGCUUUUGGA	NM_001026616	NM_001026616.2	Y53H1A.5	21
Ruby et al	>siR21-364 siRNA, 2 reads.	GGGUGACGACAAGAGCGAUGG	NM_001026617	NM_001026617.2	Y53H1C.1	21
Lee et al	>CEO2_2_plate1_K05.scf_1	GGGATTGTGCAAGTTCTTTGT	NM_001026633	NM_001026633.2	Y71A12B.15	21
Lee et al	>CEO2_2_plate3_C04.scf_4	GCAGATGGCAGAGCTTATCGA	NM_001026662	NM_001026662.2	Y87G2A.17	21
Ruby et al	>siR21-350 siRNA, 1 read.	GAAGACGCAACGCCAAUGGAU	NM_001026682	NM_001026682.1	ZK1151.1	21
Ruby et al	>siR21-84 siRNA, 1 read.	GUGCUUCCAACUGGUUCACCU	NM_001026683	NM_001026683.1	ZK1151.1	21
Ruby et al	>siR21-274 siRNA, 1 read.	GAACCAGAAUGCAUGAAGGAA	NM_001026694	NM_001026694.1	ZK265.9	21
Lee et al	>KCADE6	GGAACAATCGGTATCGTTGCG	NM_001026758	NM_001026758.1	C06C3.1	21
Lee et al	>CEO2_2_plate2_H13.scf_2	GAAGGAGAATCTCCCGAAGGA	NM_001026839	NM_001026839.1	C33C12.11	21
Ruby et al	>siR21-425 siRNA, 1 read.	GCAUGCCGGCCGGCUCUGUGA	NM_001026859	NM_001026859.1	C47D12.1	21
Ruby et al	>siR21-220 siRNA, 1 read.	GCGGCGGCGACGGUGUGUUUU	NM_001026871	NM_001026871.1	C56E6.3	21
Ruby et al	>siR21-184 siRNA, 1 read.	GGAAAGAGGCGUCCGAGAGGG	NM_001026890	NM_001026890.1	E04F6.11	21
Ruby et al	>siR21-136 siRNA, 1 read.	GGAGAUCAGUGGUCCGAUGUC	NM_001026907	NM_001026907.1	F13D12.4	21
Ruby et al	>siR21-218 siRNA, 1 read.	CAUAAAGUCCUCGUCGAUAAC	NM_001026942	NM_001026942.2	F23F1.8	21
Ruby et al	>siR21-87 siRNA, 1 read.	GGGUACGCCUCAAUAUAUUGU	NM_001026946	NM_001026946.1	F26H11.2	21
Lee et al	>KEC66F	AAAATTGTCCAATCCATCCAC	NM_001026963	NM_001026963.2	F32A5.1	21
Lee et al	>KAC5CF	GTTTCATCGATTGAGGTAAGT	NM_001027060	NM_001027060.3	K04B12.2	21
Ruby et al	>siR21-25 siRNA, 1 read.	GAACUCGGUAAAAACGGAUAA	NM_001027149	NM_001027149.2	T05H10.5	21
Ruby et al	>siR21-107 siRNA, 1 read.	GAGAAGAUGCCUCUCGAUGAC	NM_001027149	NM_001027149.2	T05H10.5	21
Ruby et al	>siR21-26 siRNA, 1 read.	CGAUAACAUGGAGUACGUCGG	NM_001027210	NM_001027210.2	W01D2.2	21
Ruby et al	>siR21-106 siRNA, 1 read.	GCCGCUCACUCGAAUAUGCUC	NM_001027263	NM_001027263.3	Y46G5A.1	21
Ruby et al	>siR21-210 siRNA, 1 read.	GUACAGGUGGCGGUCCUUUCG	NM_001027263	NM_001027263.3	Y46G5A.1	21
Ruby et al	>siR21-52 siRNA, 1 read.	GGUCGCUUCGAGAACUUUACG	NM_001027279	NM_001027279.1	Y48E1A.1	21
Ruby et al	>siR21-127 siRNA, 2 reads.	GAUGUCCUUCUCGAGAUCAUU	NM_001027304	NM_001027304.1	Y54G11A.8	21
Ruby et al	>siR21-363 siRNA, 1 read.	ACAAACGGGUUUUGCUGUUGA	NM_001027334	NM_001027334.1	ZK1290.4	21
Ruby et al	>siR21-234 siRNA, 1 read.	GACAUCAAUUUUAGCGUGUAC	NM_001027348	NM_001027348.1	ZK250.5	21
Ruby et al	>siR21-174 siRNA, 1 read.	GGAGCCGUCGAUGGUGCUCCU	NM_001027411	NM_001027411.1	F42H10.9	21
Ruby et al	>siR21-50 siRNA, 2 reads.	GACUCAACUUUUGCAGCAACU	NM_001027433	NM_001027433.2	F54C8.7	21
Ruby et al	>siR21-406 siRNA, 1 read.	AUGCAAGUAGGAGACAGAUAG	NM_001027445	NM_001027445.2	F56C9.1	21
Lee et al	>KB5222	GAATTGGCACGAGAACGAGAC	NM_001027463	NM_001027463.2	H04J21.3	21
Lee et al	>CEO2_2_plate1_F09.scf_3	GAGAAATTGTTGAGCTGTTGG	NM_001027467	NM_001027467.1	H06I04.6	21
Ruby et al	>siR21-471 siRNA, 1 read.	GAUCUGGAAUAUGGCGUGAGA	NM_001027506	NM_001027506.1	K11D9.1	21
Ruby et al	>siR21-171 siRNA, 1 read.	GGCCUUAUCGUUGAGCAAGUC	NM_001027506	NM_001027506.1	K11D9.1	21
Ruby et al	>siR21-80 siRNA, 1 read.	GGGAGAGGCUUUUCGGAUGGA	NM_001027506	NM_001027506.1	K11D9.1	21
Lee et al	>KB57EA	GTTTTTTGAGGAGGCTGTGAC	NM_001027507	NM_001027507.1	K11D9.1	21
Lee et al	>KA53C5	GAAACCTGGACAGCACGCGTT	NM_001027560	NM_001027560.2	R151.5	21
Ruby et al	>siR21-58 siRNA, 1 read.	GGAAGUUUUGAUGGGCAGACU	NM_001027560	NM_001027560.2	R151.5	21
Lee et al	>KE5599	TTGTAGATCTAGTTAAACTGC	NM_001027560	NM_001027560.2	R151.5	21
Lee et al	>KEsC4A1	GAGTGCCGTGGAAAATATCGC	NM_001027626	NM_001027626.2	T26A5.7	21
Ruby et al	>siR21-249 siRNA, 2 reads.	GGGUACGGGCAAAGUCGAGUG	NM_001027628	NM_001027628.2	T27E9.1	21
Ruby et al	>siR21-384 siRNA, 1 read.	GGCGGGGGUGCCGGUGCCCAU	NM_001027640	NM_001027640.2	W07B3.2	21
Lee et al	>KEDAB9	GATCAATCGATAGCTCGGAAC	NM_001027677	NM_001027677.2	Y39A3CR.1	21
Ruby et al	>siR21-283 siRNA, 1 read.	AUUGUCUCAAUUCGUCGACAA	NM_001027812	NM_001027812.1	..	21
Ruby et al	>siR21-46 siRNA, 1 read.	UGUUGUUGUUGUUGGUGUAGU	NM_001027864	NM_001027864.2	C30H6.11	21
Ruby et al	>siR21-339 siRNA, 1 read.	GCUGUGGUUGUGGCUGCCUGA	NM_001028043	NM_001028043.2	F52B11.1	21
Ruby et al	>siR21-37 siRNA, 1 read.	GAGCUGGCCUUGGUCCUGUCG	NM_001028204	NM_001028204.1	T12E12.4	21
Ruby et al	>siR21-442 siRNA, 1 read.	GGUGGAAGGCUACCUCACCGG	NM_001028341	NM_001028341.1	..	21
Ruby et al	>siR21-467 siRNA, 2 reads.	UGACAAAAUCCAAGGAGAAGG	NM_001028668	NM_001028668.1	F25C8.3	21
Lee et al	>KCABA4	GTTTCTCAATAAACTCATAGT	NM_001028683	NM_001028683.1	F26D2.3	21
Ruby et al	>siR21-199 siRNA, 1 read.	GGCUUGAUGCAUCGGACGUAA	NM_001028715	NM_001028715.1	F36D4.3	21
Ruby et al	>siR21-431 siRNA, 2 reads.	GAACGCCGUAUUGAUAUCGUC	NM_001028845	NM_001028845.1	H24K24.3	21
Ruby et al	>siR21-157 siRNA, 1 read.	CCUUGGUGGUAUCCCAAGCAU	NM_001028871	NM_001028871.2	K08H10.1	21
Lee et al	>Contig[0546]	GATCATTAGCCTTTATTCGCG	NM_001029077	NM_001029077.1	Y46H3C.7	21
Ruby et al	>siR21-237 siRNA, 2 reads.	GCUCCGAUUCUUUCCGUCCGU	NM_001029095	NM_001029095.1	Y59A8B.1	21
Ruby et al	>siR21-134 siRNA, 1 read.	CGGGCAUCGUGUCGUCUCGGG	NM_001029100	NM_001029100.2	Y60A3A.12	21
Lee et al	>KE26A9	GTTTTCAGATGATTTGTGAAC	NM_001029429	NM_001029429.1	F23A7.7	21
Lee et al	>KA429E	GGGGGAAAAATGAAACTGAAC	NM_001037890	NM_001037890.2	T10B11.8	21
Ruby et al	>siR21-361 siRNA, 1 read.	AGGGCUGGUGUGAUGGGCGGG	NM_001037893	NM_001037893.1	W05F2.2	21
Lee et al	>CEO2_2_plate2_P06.scf_1	GGTTTGGTGCTGTGATTGTGG	NM_001038406	NM_001038406.1	K09H11.11	21
Ruby et al	>siR21-414 siRNA, 2 reads.	GUAGACGCGAGUGCACUUGAC	NM_001038422	NM_001038422.2	Y40B10A.1	21
Ruby et al	>siR21-77 siRNA, 1 read.	GAGUCCUUCAAUCUCAUCCAG	NM_001038489	NM_001038489.1	ZK380.5	21
Ruby et al	>siR21-141 siRNA, 1 read.	UCGGCAAACCGGCAAUUUGCC	NM_001047235	NM_001047235.1	Y18H1A.12	21
Ruby et al	>siR21-445 siRNA, 2 reads.	GAGUUUGUGCAAGCUCCUCAU	NM_001047330	NM_001047330.1	R07G3.3	21
Ruby et al	>siR21-4 siRNA, 1 read.	GCGGAUGCUCGGCCAGGAACA	NM_001047355	NM_001047355.1	W08F4.8	21
Ruby et al	>siR21-196 siRNA, 2 reads.	GGCAUUGUGAUGAUUUGGUCC	NM_001047357	NM_001047357.2	W09B6.4	21
Ruby et al	>siR21-368 siRNA, 2 reads.	GACUGUGGUUUUUCCGACGUC	NM_001047393	NM_001047393.1	F59A2.4	21
Lee et al	>KC20D0	ATTAGTTGTTCGAGGTTTTAC	NM_001047521	NM_001047521.1	T07A9.14	21
Ruby et al	>siR21-66 siRNA, 1 read.	GUGAGUAGCGUGGCGCGCGUU	NM_001047521	NM_001047521.1	T07A9.14	21
Ruby et al	>siR21-472 siRNA, 1 read.	GUUGGCUUCUUGCUCGUGGUU	NM_001047733	NM_001047733.1	Y50E8A.4	21
Lee et al	>KCABA9	GATCAGAAGAATAACATGGGG	NM_001083218	NM_001083218.1	F36H1.2	21
Ruby et al	>siR21-31 siRNA, 1 read.	ACAGUGUGCGCCGGUGGUGGA	NM_001083219	NM_001083219.1	F36H1.4	21
Ruby et al	>siR21-260 siRNA, 1 read.	GCAGUGUUUUGGAUAUGUUGC	NM_001083256	NM_001083256.1	Y38F2AR.12	21
Ruby et al	>siR21-411 siRNA, 1 read.	GGAACCACGAACGCCAUCAUG	NM_058271	NM_058271.4	Y48G1C.1	21
Ruby et al	>siR21-409 siRNA, 1 read.	GGGGGCUCGGGUGGCAACAUC	NM_058271	NM_058271.4	Y48G1C.1	21
Lee et al	>KEAB02	GTCATTCTTCTTTGAAAACCG	NM_058300	NM_058300.1	Y48G1BM.5	21
Lee et al	>KC420B	GTAATACGGATAGGGAAGGTT	NM_058304	NM_058304.1	Y48G1BM.8	21
Ruby et al	>siR21-198 siRNA, 1 read.	GCGGUGACGGAUUCCUCUACU	NM_058326	NM_058326.2	R119.4	21
Ruby et al	>siR21-103 siRNA, 1 read.	GAAGCCGGGAACGGAUGGCGG	NM_058340	NM_058340.2	Y65B4BL.4	21
Ruby et al	>siR21-348 siRNA, 1 read.	GGCCUUUGAAAUAUCAUCACA	NM_058343	NM_058343.2	Y65B4BL.5	21
Ruby et al	>siR21-150 siRNA, 1 read.	GAGGAGGAGGUGGAGGGCUGU	NM_058408	NM_058408.3	Y34D9A.4	21
Ruby et al	>siR21-267 siRNA, 1 read.	GGAGGGCUGUGUGUCCUUUGG	NM_058408	NM_058408.3	Y34D9A.4	21
Lee et al	>KBd00003	GAGTAGCAACTGATTAATATC	NM_058460	NM_058460.3	Y92H12A.5	21
Ruby et al	>siR21-446 siRNA, 1 read.	GGCGGUUUCCGGUGGAUUUUA	NM_058469	NM_058469.3	Y73E7A.2	21
Ruby et al	>siR21-463 siRNA, 1 read.	GAAGCCAACGCCGACGUGAAU	NM_058490	NM_058490.3	Y71G12B.8	21
Ruby et al	>siR21-216 siRNA, 1 read.	GUAGUAGCUGCCGCUGUUGCA	NM_058506	NM_058506.3	M01D7.6	21
Lee et al	>KA925F	GACAATGACATGATTTTGGAC	NM_058520	NM_058520.1	Y20F4.5	21
Ruby et al	>siR21-441 siRNA, 1 read.	AGCAGGGCCUCGACCAGGAGU	NM_058555	NM_058555.5	Y39G10AR.13	21
Ruby et al	>siR21-435 siRNA, 1 read.	GCGAGUGUUGCCUGGAGCUCU	NM_058555	NM_058555.5	Y39G10AR.13	21
Lee et al	>KC8CA4	GAAATGTTGTATATACAAGAC	NM_058573	NM_058573.3	F23C8.6	21
Lee et al	>KCAA6B	GCATCGTTGAGCATTCTTTTG	NM_058573	NM_058573.3	F23C8.6	21
Ruby et al	>siR21-222 siRNA, 1 read.	GGCCUCGGCUUUGUCGGCUGG	NM_058577	NM_058577.3	F23C8.4	21
Ruby et al	>siR21-195 siRNA, 1 read.	GCAGCGCUUUCGGGACGACUU	NM_058635	NM_058635.3	Y71F9B.7	21
Ruby et al	>siR21-474 siRNA, 1 read.	GCCUGUGCAAUCUUCAUCAUC	NM_058668	NM_058668.3	Y71F9AL.17	21
Lee et al	>KB5694	GTTTTCCACCTTTTGGATTGC	NM_058689	NM_058689.2	Y54E10BR.4	21
Ruby et al	>siR21-355 siRNA, 1 read.	GCGUGACCAAUUGUGACGCCG	NM_058713	NM_058713.3	Y54E10A.7	21
Lee et al	>KC2F0E	GTGTCCTGACCGACGGAGCCC	NM_058758	NM_058758.2	K03E5.1	21
Ruby et al	>siR21-484 siRNA, 1 read.	GACGGCUUGAGAGUAGUGUGC	NM_058759	NM_058759.2	Y47G6A.12	21
Ruby et al	>siR21-453 siRNA, 1 read.	GGCAUUUUGGUGUAACUUUCU	NM_058760	NM_058760.1	Y47G6A.28	21
Lee et al	>CEO2_2_plate3_I22.scf_5	GAAGCTTGAACGTTCATCCCA	NM_058781	NM_058781.4	Y47G6A.23	21
Ruby et al	>siR21-203 siRNA, 1 read.	GCCUCGAGGCACUUUUGGUUG	NM_058806	NM_058806.3	T12F5.3	21
Ruby et al	>siR21-165 siRNA, 1 read.	GGUCUGGUCGGACACUCGUAA	NM_058806	NM_058806.3	T12F5.3	21
Ruby et al	>siR21-91 siRNA, 7 reads.	GAGGUGCGGACGAGGUGGAUG	NM_058850	NM_058850.2	C50F2.2	21
Ruby et al	>siR21-466 siRNA, 1 read.	GCCAUCUCAAUGUCGGCUCCA	NM_058868	NM_058868.3	T21E3.1	21
Ruby et al	>siR21-189 siRNA, 1 read.	GACCAAAUAAAGUCCACAAGU	NM_058871	NM_058871.1	F47B3.4	21
Ruby et al	>siR21-100 siRNA, 1 read.	CGGCGGGGACUCCGUUUGCCU	NM_058880	NM_058880.2	F28H1.3	21
Ruby et al	>siR21-236 siRNA, 1 read.	GUCGGCGGGGACUCCGUUUGC	NM_058880	NM_058880.2	F28H1.3	21
Lee et al	>KA93F1	GAAGTGTCCCTTTGCCATCGC	NM_058915	NM_058915.3	R12E2.10	21
Lee et al	>CEO2_2_plate2_J15.scf_3	GCTCGCGGAACATCACTTCGT	NM_058915	NM_058915.3	R12E2.10	21
Ruby et al	>siR21-153 siRNA, 1 read.	GAACGACGAGAGCAGUUGGAU	NM_058941	NM_058941.2	C43E11.9	21
Lee et al	>KE47C2	GTTCAATGAGAGCATCGATAC	NM_058952	NM_058952.2	ZK973.6	21
Ruby et al	>siR21-381 siRNA, 2 reads.	GGAGAUGAAGCUUGUGGCACA	NM_058959	NM_058959.4	ZK973.2	21
Lee et al	>CEO2_2_plate3_P11.scf_2	GGACGATGAATCTCTCCTGCC	NM_058975	NM_058975.1	C41D11.6	21
Lee et al	>CEO2_2_plate2_N01.scf_1	GATCGGAGTAAGGTCATTCGA	NM_058976	NM_058976.2	T01A4.3	21
Lee et al	>KEg00002	GGTATTCAAATTCTGTCTGAC	NM_058976	NM_058976.2	T01A4.3	21
Lee et al	>KE79A8	GTAGCCACCGATTAACCGACC	NM_058976	NM_058976.2	T01A4.3	21
Lee et al	>KE3337	GTCCTAAGTGTAACATTTGCT	NM_058976	NM_058976.2	T01A4.3	21
Lee et al	>KBD30F	TTCCATTGGTCGCCGGAGGCC	NM_058976	NM_058976.2	T01A4.3	21
Ruby et al	>siR21-270 siRNA, 1 read.	GUUACGGCGAAGCUUGGCUCC	NM_058998	NM_058998.3	D1007.12	21
Ruby et al	>siR21-214 siRNA, 1 read.	GGAAUUGGUGCUGGAACUGGA	NM_059002	NM_059002.3	D1007.7	21
Ruby et al	>siR21-223 siRNA, 1 read.	GCUGGCAAGAUAGGUGUGUGC	NM_059004	NM_059004.2	D1007.8	21
Lee et al	>KC5059	GTTAGCATCAATCTTGGAATG	NM_059005	NM_059005.3	..	21
Ruby et al	>siR21-370 siRNA, 1 read.	GCGGCUUCGGCCUCCUCUCUA	NM_059010	NM_059010.2	C44E4.4	21
Ruby et al	>siR21-413 siRNA, 1 read.	GAGUGGCCUCGUACUUUUCAU	NM_059015	NM_059015.2	B0041.4	21
Ruby et al	>siR21-93 siRNA, 1 read.	GGUGGUGGUGGAGGAUAUUGA	NM_059019	NM_059019.2	B0041.2	21
Ruby et al	>siR21-74 siRNA, 1 read.	GCAAAUGUCCAUUCGUCAUUA	NM_059039	NM_059039.3	C10H11.9	21
Lee et al	>KBD76E	GCAGGATTCTTCGGCGTGCGC	NM_059042	NM_059042.4	C10H11.10	21
Lee et al	>KAB482	GTGGTCTTGCTCAGCGTCTAC	NM_059042	NM_059042.4	C10H11.10	21
Ruby et al	>siR21-15 siRNA, 1 read.	GAUUUCGGCACUUGCAGAUGU	NM_059057	NM_059057.3	F57C9.5	21
Ruby et al	>siR21-16 siRNA, 1 read.	GCAGUUGGCCAUCACUUCAAG	NM_059057	NM_059057.3	F57C9.5	21
Ruby et al	>siR21-296 siRNA, 1 read.	GGCCAAAGCAGGUCCUUCCUC	NM_059062	NM_059062.1	F57C9.1	21
Lee et al	>KE6B74	GGGGAATTAAATTAGATCGGT	NM_059075	NM_059075.3	F21F3.6	21
Ruby et al	>siR21-420 siRNA, 1 read.	GGUAAGCACUUGGCUGGCAUG	NM_059088	NM_059088.2	W03G9.4	21
Ruby et al	>siR21-215 siRNA, 1 read.	GGCUGUCGUGCUUCUCGAAGA	NM_059123	NM_059123.3	Y110A7A.16	21
Lee et al	>KE48EF	GAACCCCAATCATCCAAGCAC	NM_059216	NM_059216.3	F59A3.2	21
Ruby et al	>siR21-428 siRNA, 1 read.	GGUAGUGACGAUGGUGGAGUU	NM_059216	NM_059216.3	F59A3.2	21
Ruby et al	>siR21-279 siRNA, 1 read.	GCAUCUCGCGGCUCUCGUGCC	NM_059219	NM_059219.3	F59A3.8	21
Ruby et al	>siR21-436 siRNA, 4 reads.	CCAGGAGCCGACUGUCUUGGG	NM_059232	NM_059232.2	M01E11.6	21
Lee et al	>KADA88	GATTCGGCGAACAGAAATACC	NM_059232	NM_059232.2	M01E11.6	21
Ruby et al	>siR21-327 siRNA, 1 read.	GAUCGUUCUGGCAACGAUGCU	NM_059232	NM_059232.2	M01E11.6	21
Ruby et al	>siR21-96 siRNA, 1 read.	GGCGGUGGACGACCUGUGCGA	NM_059232	NM_059232.2	M01E11.6	21
Ruby et al	>siR21-238 siRNA, 1 read.	GGGACGGGAACACGACGCUGG	NM_059232	NM_059232.2	M01E11.6	21
Lee et al	>CEO2_2_plate2_D13.scf_1	GAGGTTGCTGACGGCTTCGGT	NM_059277	NM_059277.4	B0414.3	21
Ruby et al	>siR21-375 siRNA, 1 read.	GGCCUAUAUCCUCCACGUAAA	NM_059287	NM_059287.2	C32F10.5	21
Ruby et al	>siR21-314 siRNA, 1 read.	GGAACCUUUGGAGCCUUGUCU	NM_059412	NM_059412.3	C10G11.7	21
Ruby et al	>siR21-286 siRNA, 1 read.	GUCGUCUCGUCGAUGAUGGUC	NM_059437	NM_059437.3	K04F10.7	21
Ruby et al	>siR21-328 siRNA, 1 read.	GUCGUUGGCAGUAUUCGUGAU	NM_059474	NM_059474.2	C55B7.11	21
Ruby et al	>siR21-459 siRNA, 1 read.	GGGGUGUCAGAUCGUUCCACA	NM_059494	NM_059494.2	F57B10.4	21
Lee et al	>CEO2_2_plate3_G16.scf_1	GAAGATGAGGATGAAATGGTA	NM_059651	NM_059651.3	R06C7.9	21
Lee et al	>CEO2_2_plate1_J18.scf_3	GAACACGATTATGCAGACCGA	NM_059663	NM_059663.3	F13G3.5	21
Ruby et al	>siR21-282 siRNA, 1 read.	GGAAUUAUGACAGAGACGUCA	NM_059664	NM_059664.1	F13G3.6	21
Ruby et al	>siR21-252 siRNA, 1 read.	CCCUGGUUGACGAACUGUGGA	NM_059720	NM_059720.2	D2030.6	21
Ruby et al	>siR21-326 siRNA, 1 read.	GCAACGCAUCGAAACUACGAC	NM_059720	NM_059720.2	D2030.6	21
Ruby et al	>siR21-121 siRNA, 1 read.	GAGCUGGUGGUGGCGCUCUAA	NM_059742	NM_059742.3	T23G11.3	21
Ruby et al	>siR21-17 siRNA, 1 read.	GCCAUAUUGAUCAAGGCAGCU	NM_059758	NM_059758.4	D2005.3	21
Lee et al	>KEDA2D	GAAGCTGCCAAAGTGGAACGT	NM_059762	NM_059762.2	F30F8.1	21
Ruby et al	>siR21-118 siRNA, 1 read.	GCUUGUUCAGCCAUGUCGGCC	NM_059785	NM_059785.3	F20G4.3	21
Ruby et al	>siR21-20 siRNA, 1 read.	GGAUUCUUCUGGUGAUUUCUG	NM_059796	NM_059796.2	T22C1.11	21
Lee et al	>KCC682	GCAATATATCACATTTTTGGC	NM_059814	NM_059814.2	K04G2.6	21
Ruby et al	>siR21-110 siRNA, 1 read.	GGCCACGUCUCCUUCGUAUGA	NM_059858	NM_059858.2	F52B5.2	21
Ruby et al	>siR21-108 siRNA, 1 read.	GGAGCCGAGGUGUCGUGGUCA	NM_059883	NM_059883.4	F02E9.4	21
Ruby et al	>siR21-330 siRNA, 1 read.	GUCUUCGCUCAUUUGAUUCGC	NM_059924	NM_059924.4	R05D11.6	21
Ruby et al	>siR21-440 siRNA, 1 read.	GGCUAUCAGGGUCAGCCACCU	NM_059947	NM_059947.2	K07A12.2	21
Lee et al	>KC4B72	GTCAGGAATCGATGAGATCCC	NM_059947	NM_059947.2	K07A12.2	21
Lee et al	>CEO2_2_plate3_C21.scf_1	GATTTTATTGTTGGCGGCTGT	NM_059970	NM_059970.2	DY3.2	21
Ruby et al	>siR21-396 siRNA, 1 read.	GGCUUGUCCAGCUGCUGCUCU	NM_059988	NM_059988.2	F36A2.13	21
Ruby et al	>siR21-102 siRNA, 1 read.	GAACAGGAUCCAUGUCGAUAG	NM_059999	NM_059999.2	T08G11.4	21
Lee et al	>KCA62C	TCTTGATTATTGTATATTGCC	NM_060038	NM_060038.4	T06D10.1	21
Lee et al	>KAD161	GAATAGACCATGAGGCTTTCC	NM_060051	NM_060051.2	ZK858.7	21
Ruby et al	>siR21-341 siRNA, 1 read.	GUGCUCAAUCGAGACGACGGU	NM_060055	NM_060055.2	F25H5.5	21
Ruby et al	>siR21-159 siRNA, 1 read.	GCGAAUUGGUGACUUCUUCGG	NM_060066	NM_060066.2	C45G3.1	21
Ruby et al	>siR21-478 siRNA, 1 read.	GCAAUUCUUGAUGCAUAGUGA	NM_060075	NM_060075.2	F14B4.3	21
Lee et al	>CEO2_2_plate3_B15.scf_3	GATGGTTGTCGATTACTTAGA	NM_060098	NM_060098.2	F16A11.1	21
Lee et al	>KAC6ED	GGAAAATTCCGTCATCTTGGC	NM_060170	NM_060170.2	C03D6.1	21
Ruby et al	>siR21-205 siRNA, 1 read.	GGUGAGCUGAAGAUCCUUCAA	NM_060175	NM_060175.3	C04F12.4	21
Ruby et al	>siR21-79 siRNA, 1 read.	GACGGCCUUGGCGGCGAAUCC	NM_060195	NM_060195.3	F26E4.6	21
Ruby et al	>siR21-38 siRNA, 1 read.	GCACAGUCGGAGUGCUCGAGG	NM_060199	NM_060199.3	F26E4.8	21
Ruby et al	>siR21-98 siRNA, 1 read.	GAUCAUCAUCUUCACUCAGAC	NM_060222	NM_060222.1	F52F12.5	21
Lee et al	>KCA741	GCTCATATGTGATGGTTGCTT	NM_060260	NM_060260.5	B0379.3	21
Ruby et al	>siR21-64 siRNA, 1 read.	CCAUGGAAGUGUCGAUGUGAU	NM_060312	NM_060312.3	ZC434.7	21
Ruby et al	>siR21-62 siRNA, 1 read.	GGCACAACUGGUGCAGAUGGG	NM_060323	NM_060323.2	F25D7.4	21
Ruby et al	>siR21-452 siRNA, 1 read.	UAGUGAUAUCAGUCUCUUCCU	NM_060323	NM_060323.2	F25D7.4	21
Lee et al	>CEO2_2_plate3_P16.scf_1	GTTGTTACTAATGGAAAGTGG	NM_060335	NM_060335.3	Y106G6H.12	21
Lee et al	>CEO2_2_plate3_N05.scf_3	GAAGATGATTTTGCTCCTGAG	NM_060343	NM_060343.1	F37D6.3	21
Lee et al	>CEO2_2_plate2_D10.scf_3	GCGTCGTTTGAAGTGCCTTAT	NM_060343	NM_060343.1	F37D6.3	21
Ruby et al	>siR21-176 siRNA, 1 read.	GACCAUCAGCUUCGAUGUCGA	NM_060364	NM_060364.4	F25H2.9	21
Ruby et al	>siR21-305 siRNA, 1 read.	CUUCACGACGUCACAUCCUUC	NM_060418	NM_060418.1	F55A3.6	21
Lee et al	>CEO2_2_plate3_A16.scf_5	GAAAGAAGATGGTGATTCATC	NM_060418	NM_060418.1	F55A3.6	21
Lee et al	>KED2F2	GAACAAAATTCCACAAGCGGC	NM_060510	NM_060510.2	F56G4.6	21
Lee et al	>KAA0EF	GGTTTTTCAACTTTTAAATTC	NM_060532	NM_060532.1	K08C9.5	21
Ruby et al	>siR21-115 siRNA, 1 read.	CUGCUCGACGGCUCUCUGUGC	NM_060621	NM_060621.3	R09B3.2	21
Lee et al	>KCA9A9	TCTTCATCTCCTCTTGCGCCG	NM_060625	NM_060625.2	R06C1.1	21
Ruby et al	>siR21-75 siRNA, 1 read.	GUCCAUUGAAGGCAACUCCGU	NM_060628	NM_060628.3	R06C1.4	21
Lee et al	>KC353D	GAATCGTCAAATTCCGGAAAC	NM_060656	NM_060656.2	M01G12.12	21
Lee et al	>KCBB88	GTCTATCGAACACGTATCCAC	NM_060770	NM_060770.2	T27F6.8	21
Ruby et al	>siR21-219 siRNA, 2 reads.	GGAGAAGGCAAUAGCCGAUGA	NM_060776	NM_060776.3	W02D9.2	21
Ruby et al	>siR21-334 siRNA, 1 read.	GAGAAGCGCCAGAUCGUCGGC	NM_060800	NM_060800.2	H28O16.2	21
Ruby et al	>siR21-323 siRNA, 1 read.	GGGGCCAAGAAUUUGAGUGGA	NM_060802	NM_060802.1	T26E3.7	21
Lee et al	>KBC08B	GTTGACTGTCGGTAACACGCC	NM_060906	NM_060906.3	F22G12.5	21
Lee et al	>KCE941	GTTCGATTCTTCGGCGTACGT	NM_060935	NM_060935.3	M01E5.4	21
Ruby et al	>siR21-461 siRNA, 1 read.	GCAAGCAUAGUGGAUUUGGUC	NM_060959	NM_060959.1	W05H12.2	21
Lee et al	>KCCC21	GCCAATTGTTTCAGCGAAGGT	NM_060959	NM_060959.1	W05H12.2	21
Ruby et al	>siR21-11 siRNA, 1 read.	GACCAGUUGGAGUCUGAUCUA	NM_060976	NM_060976.3	Y87G2A.5	21
Ruby et al	>siR21-85 siRNA, 1 read.	GAUGACGUGGCACUCGUCGGC	NM_060987	NM_060987.2	W09C5.2	21
Ruby et al	>siR21-114 siRNA, 1 read.	GGUUAGAAGCCGCAGAUUGUG	NM_061010	NM_061010.1	Y37H9A.2	21
Ruby et al	>siR21-202 siRNA, 1 read.	GGUGGCGGUGCUCCGACUGGU	NM_061061	NM_061061.3	Y63D3A.5	21
Ruby et al	>siR21-161 siRNA, 1 read.	GUGCGAAUGGAUUUCCUCCCG	NM_061061	NM_061061.3	Y63D3A.5	21
Ruby et al	>siR21-378 siRNA, 1 read.	GUGCCGAUCGAUCGGAUAGAA	NM_061073	NM_061073.4	C37A5.9	21
Lee et al	>KBB00C	GAATCCAGAATAAACGTTTCG	NM_061161	NM_061161.1	K05C4.9	21
Lee et al	>CEO2_2_plate2_K13.scf_2	GAGATCGGTAGGGATAGGTCT	NM_061162	NM_061162.1	K05C4.8	21
Ruby et al	>siR21-424 siRNA, 2 reads.	GACUUCUUCAACUUCAGGUAG	NM_061165	NM_061165.3	K05C4.6	21
Ruby et al	>siR21-112 siRNA, 1 read.	GGCCACGUGGAGAUUCUUUUG	NM_061166	NM_061166.2	K05C4.5	21
Lee et al	>CEO2_2_plate1_O10.scf_5	ACGGGTAAGATAAAACTCGCT	NM_061200	NM_061200.3	ZK270.2	21
Ruby et al	>siR21-284 siRNA, 1 read.	GGACGAAACCUCUCGAUAUAC	NM_061215	NM_061215.2	F33H2.5	21
Ruby et al	>siR21-432 siRNA, 1 read.	GCAGAUCCUGUAGUGCUCAUU	NM_061260	NM_061260.1	C50D2.3	21
Ruby et al	>siR21-156 siRNA, 1 read.	GAACGACGCUGUUGGCGAUUU	NM_061286	NM_061286.2	Y43H11AL.3	21
Ruby et al	>siR21-336 siRNA, 1 read.	UGAACGACGCUGUUGGCGAUU	NM_061286	NM_061286.2	Y43H11AL.3	21
Lee et al	>KEE055	TATCGATATGTTTATTGAGAG	NM_061303	NM_061303.4	K01A2.8	21
Ruby et al	>siR21-455 siRNA, 1 read.	GAUCAGUCACUUGGGAAGAGA	NM_061325	NM_061325.2	C24H12.5	21
Lee et al	>KCD9AE	GTTACTGGCTTCTCCTCTGGC	NM_061334	NM_061334.2	C24H12.2	21
Lee et al	>Contig[1057]	GACTATTTGACAAGAACACCT	NM_061362	NM_061362.1	W08F4.9	21
Lee et al	>KEC21F	GTCCAGGAACTTGATAAGTGT	NM_061362	NM_061362.1	W08F4.9	21
Ruby et al	>siR21-246 siRNA, 1 read.	UGGCACGGUGCCAGAUCCUGA	NM_061392	NM_061392.1	T02H6.4	21
Ruby et al	>siR21-151 siRNA, 1 read.	UUGGCACGGUGCCAGAUCCUG	NM_061392	NM_061392.1	T02H6.4	21
Ruby et al	>siR21-263 siRNA, 1 read.	GGAGCAUCCAACAGUGAGUGA	NM_061546	NM_061546.2	F56D12.6	21
Ruby et al	>siR21-148 siRNA, 1 read.	GUACUGAUACUGAUAGUGCAA	NM_061685	NM_061685.4	T08E11.4	21
Ruby et al	>siR21-359 siRNA, 1 read.	GAUAUUUUCGGCGAACCUCGA	NM_061691	NM_061691.2	C52E2.4	21
Lee et al	>Contig[0514]	GTCTCATCGAAAAGCTTTCGC	NM_061735	NM_061735.2	ZK250.6	21
Ruby et al	>siR21-23 siRNA, 1 read.	GGGGUCGAUAUCUUGAAGUGU	NM_061762	NM_061762.1	B0047.3	21
Ruby et al	>siR21-82 siRNA, 1 read.	GCAGAGUGCCGAGCGAAGAGG	NM_061763	NM_061763.1	B0047.4	21
Ruby et al	>siR21-175 siRNA, 1 read.	GCUCCUUCUUCUUGAAAACCA	NM_061765	NM_061765.1	F07E5.4	21
Lee et al	>CEO2_2_plate2_M04.scf_4	GGAAAAGTTTGAGATTCCGCT	NM_061793	NM_061793.2	C40A11.10	21
Ruby et al	>siR21-483 siRNA, 1 read.	GACCACAUUUGGAGCUAUCGG	NM_061819	NM_061819.2	F54A3.1	21
Ruby et al	>siR21-128 siRNA, 1 read.	GGAGCCACCACCGGAGCUUUU	NM_061819	NM_061819.2	F54A3.1	21
Ruby et al	>siR21-393 siRNA, 1 read.	AGGCAAUAGGUUCGGAUAUAG	NM_061888	NM_061888.2	K02F6.7	21
Ruby et al	>siR21-206 siRNA, 1 read.	GAGCUCCGGAACCGGCGACAU	NM_062018	NM_062018.3	K08A2.1	21
Ruby et al	>siR21-44 siRNA, 1 read.	GGUGUGUCUUCGGCCAUUUUC	NM_062018	NM_062018.3	K08A2.1	21
Ruby et al	>siR21-116 siRNA, 3 reads.	CCCAAUCGACUCGAGAAUUGC	NM_062100	NM_062100.1	F39E9.7	21
Lee et al	>KA3CF1	GAAAGTCGGATACTTTTTTGG	NM_062100	NM_062100.1	F39E9.7	21
Lee et al	>CEO2_2_plate2_A05.scf_4	GTGGCCTGCTTCTTTTCGGTT	NM_062100	NM_062100.1	F39E9.7	21
Lee et al	>KBADAD	GTGGTCTTCCTGGGTTTCCAC	NM_062161	NM_062161.3	Y49F6B.10	21
Ruby et al	>siR21-242 siRNA, 1 read.	UCGGGGCUCCAGUGGGACGAG	NM_062169	NM_062169.3	W09G10.4	21
Lee et al	>CEO2_2_plate3_L11.scf_3	GAAATTGTCGTTTTCAGCGGG	NM_062171	NM_062171.4	W10G11.19	21
Ruby et al	>siR21-49 siRNA, 1 read.	GUUCUUAUGCUCGAUAAGUCC	NM_062300	NM_062300.5	K10G6.3	21
Ruby et al	>siR21-294 siRNA, 1 read.	GCAUAGCGAAAACGUCGAUCA	NM_062311	NM_062311.3	K07D4.3	21
Ruby et al	>siR21-45 siRNA, 1 read.	GGGAAUGGUACCAUCCGACGA	NM_062311	NM_062311.3	K07D4.3	21
Lee et al	>KC3B02	GGATCTTTTTCTTCTGCCAGG	NM_062345	NM_062345.2	C16A11.6	21
Ruby et al	>siR21-281 siRNA, 1 read.	GGGCGCCGGAGAAAACUGUGG	NM_062380	NM_062380.2	ZK430.7	21
Ruby et al	>siR21-113 siRNA, 1 read.	GGGCGGCCACGUGGUGCUCCA	NM_062424	NM_062424.4	T05A7.4	21
Ruby et al	>siR21-481 siRNA, 3 reads.	GGUGAUGUCUUCACGACGGCU	NM_062435	NM_062435.3	F10G7.4	21
Lee et al	>CEO2_2_plate1_H23.scf_4	GTGACCAAACATCTCCTGTAT	NM_062435	NM_062435.3	F10G7.4	21
Ruby et al	>siR21-266 siRNA, 1 read.	AGCGUUGGCCUCCAUCUCGUC	NM_062436	NM_062436.2	F10G7.3	21
Ruby et al	>siR21-251 siRNA, 2 reads.	GGAAUUGGACCAACGAGCGCU	NM_062436	NM_062436.2	F10G7.3	21
Ruby et al	>siR21-468 siRNA, 1 read.	GUACGGGGCAUUGAACACGAU	NM_062487	NM_062487.5	R05F9.8	21
Lee et al	>KE5BAE	GTAACTCTCTTGATTTGGTGC	NM_062492	NM_062492.2	R05F9.10	21
Ruby et al	>siR21-258 siRNA, 1 read.	GAAGUUGUGUUGUUCUGCUGC	NM_062502	NM_062502.2	ZK546.5	21
Ruby et al	>siR21-56 siRNA, 1 read.	GGCGAUUUCACUUUGUGUUGU	NM_062534	NM_062534.3	C27A2.1	21
Ruby et al	>siR21-405 siRNA, 1 read.	CCUCUUGCAAGUUGCCACAGG	NM_062570	NM_062570.1	C34F11.5	21
Ruby et al	>siR21-430 siRNA, 1 read.	GGGGUUCCCAAGUACAUUGCU	NM_062609	NM_062609.4	F09E5.2	21
Ruby et al	>siR21-30 siRNA, 1 read.	UGCAUUUGAUAGAGUAGGCGA	NM_062653	NM_062653.2	ZK177.8	21
Ruby et al	>siR21-371 siRNA, 1 read.	CCGGACCAUCGUGCUCGGAAG	NM_062819	NM_062819.2	F21H12.5	21
Ruby et al	>siR21-166 siRNA, 1 read.	UAUUACGAUUCAAAUCGUGAU	NM_062823	NM_062823.1	C29H12.5	21
Lee et al	>CEO2_2_plate1_F03.scf_1	GACAGTAACAGGAGTTGTTGG	NM_062847	NM_062847.4	T24H7.3	21
Lee et al	>KAF4C1	GAAATGAAAATGAGATTGTCG	NM_062881	NM_062881.2	K10B2.5	21
Lee et al	>KE6BEF	GAAAGACAAGATAGGGAACCC	NM_062917	NM_062917.3	C56E6.2	21
Ruby et al	>siR21-129 siRNA, 1 read.	UCGGCGGUAAUUUGACACAUU	NM_062975	NM_062975.3	F41G3.14	21
Ruby et al	>siR21-287 siRNA, 1 read.	AUAAGUUGAUUCUUCGACAAU	NM_063017	NM_063017.1	B0252.5	21
Ruby et al	>siR21-158 siRNA, 1 read.	CAUAUCCACCUCCUCCACGAC	NM_063074	NM_063074.2	F10E7.2	21
Ruby et al	>siR21-183 siRNA, 1 read.	GCGGUUGUUGUGCUUGGUCGU	NM_063074	NM_063074.2	F10E7.2	21
Lee et al	>CEO2_2_plate2_K17.scf_3	GGATCCTGTGCTTTCCTTCCG	NM_063074	NM_063074.2	F10E7.2	21
Ruby et al	>siR21-94 siRNA, 1 read.	GGCCGUAUGGAUCCGCUCCUG	NM_063074	NM_063074.2	F10E7.2	21
Ruby et al	>siR21-343 siRNA, 1 read.	GGGAGUUCAAAUGGAUCCUGU	NM_063074	NM_063074.2	F10E7.2	21
Lee et al	>KECC6C	CAGAATATCTAGAATCGGTCC	NM_063123	NM_063123.2	C30G12.1	21
Ruby et al	>siR21-311 siRNA, 1 read.	GCCGAUGUUUCUGAGAUGUCU	NM_063140	NM_063140.3	F43E2.6	21
Ruby et al	>siR21-462 siRNA, 1 read.	UGCCGAUGUUUCUGAGAUGUC	NM_063140	NM_063140.3	F43E2.6	21
Ruby et al	>siR21-101 siRNA, 2 reads.	UUUGCCGAUGUUUCUGAGAUG	NM_063140	NM_063140.3	F43E2.6	21
Lee et al	>CEO2_2_plate1_J11.scf_3	GAAATGATCTCGCATGAATGT	NM_063145	NM_063145.3	F43E2.1	21
Ruby et al	>siR21-48 siRNA, 1 read.	GGUCAGAUCCAGGGAUUUUCG	NM_063202	NM_063202.2	F18A1.6	21
Ruby et al	>siR21-460 siRNA, 1 read.	GUACAACAUUCUUCAUGUUCC	NM_063204	NM_063204.4	F18A1.7	21
Lee et al	>CEO2_2_plate1_M13.scf_1	GAAGAACGTTTTCATAGGGAT	NM_063219	NM_063219.3	B0495.9	21
Ruby et al	>siR21-221 siRNA, 1 read.	GGAGGUCAGCCAUUUGGUCCU	NM_063253	NM_063253.2	T09A5.10	21
Lee et al	>KC4BC2	GAACGGTTAGCTCATGTCCGT	NM_063254	NM_063254.2	T09A5.11	21
Ruby et al	>siR21-19 siRNA, 1 read.	GUGUGGAUUGUCCGCUACUCA	NM_063285	NM_063285.3	T05H10.1	21
Ruby et al	>siR21-374 siRNA, 1 read.	GAAGUGCACAUCCGACAACCU	NM_063305	NM_063305.4	F10B5.8	21
Ruby et al	>siR21-181 siRNA, 1 read.	UUGUGUGUUGACACUCUGUAU	NM_063401	NM_063401.2	W01C9.1	21
Lee et al	>CEO2_2_plate2_K20.scf_4	GCTGGTGAAGATGTCGATGGC	NM_063406	NM_063406.3	F54C9.1	21
Ruby et al	>siR21-342 siRNA, 1 read.	UGACGCGGGAACGUCCGGCAG	NM_063422	NM_063422.2	F28C6.7	21
Ruby et al	>siR21-18 siRNA, 1 read.	CCAGAGGGUGUCGCUGUCCCA	NM_063495	NM_063495.1	B0457.4	21
Ruby et al	>siR21-277 siRNA, 1 read.	GCAAGAUCGACACGUCUUCCC	NM_063585	NM_063585.4	D2013.5	21
Lee et al	>KE478F	GAGTGACGGCGTTGTATGGCG	NM_063600	NM_063600.2	C06C3.8	21
Ruby et al	>siR21-135 siRNA, 1 read.	GAGCUUCUCGUGGUUUUCCGA	NM_063610	NM_063610.2	M176.2	21
Ruby et al	>siR21-438 siRNA, 1 read.	GAGAAGAAGAUGGAGCAGUUG	NM_063674	NM_063674.3	ZK1307.6	21
Ruby et al	>siR21-119 siRNA, 1 read.	GGCCGUAAUACGUUGGUUCCA	NM_063692	NM_063692.2	Y53C12A.3	21
Lee et al	>KCE96D	GTGTTGAGGCATCCAATTTCG	NM_063756	NM_063756.1	ZK892.6	21
Lee et al	>Contig[0582]	GAGTGAAAGGAAACTTGAAGC	NM_063799	NM_063799.3	R05H5.3	21
Lee et al	>CEO2_2_plate2_E08.scf_3	GAACACCACCATTATCGTCAT	NM_063808	NM_063808.3	T01E8.5	21
Ruby et al	>siR21-456 siRNA, 1 read.	GGAGUGUGCCUGGAGACUCCG	NM_063879	NM_063879.3	C14A4.2	21
Lee et al	>CEO2_2_plate3_M12.scf_2	GAGAAACGTTCAATTGCATTG	NM_063911	NM_063911.1	C09G5.7	21
Lee et al	>KDBDCC	GTTTTGGATCGTCAGCACTCG	NM_063928	NM_063928.4	R06F6.8	21
Lee et al	>CEO2_2_plate2_K17.scf_1	GAAGTTCGATCGCGTGAAGCT	NM_063932	NM_063932.3	M106.2	21
Lee et al	>CEO2_2_plate1_G04.scf_1	GGAATGAGGGTGCTCTGAACT	NM_063992	NM_063992.1	F37H8.2	21
Lee et al	>KEC8AC	GTAGCAGACCAAAACGACTGG	NM_063992	NM_063992.1	F37H8.2	21
Ruby et al	>siR21-194 siRNA, 1 read.	GGUAUGAAGUCGAGCAACGGC	NM_064004	NM_064004.2	T06D8.8	21
Ruby et al	>siR21-68 siRNA, 1 read.	AUAAUGUACAGCUUAUCCCUC	NM_064013	NM_064013.2	C47G2.5	21
Ruby et al	>siR21-178 siRNA, 1 read.	AUCGCAGAGACCAUCCCAAUU	NM_064076	NM_064076.3	D1043.1	21
Ruby et al	>siR21-177 siRNA, 1 read.	GACGGCGACACCUCGUCCUCA	NM_064098	NM_064098.3	VF13D12L.1	21
Lee et al	>KAC18E	ACGCGTTCCTTCTTTGGCTGC	NM_064135	NM_064135.2	K12D12.1	21
Ruby et al	>siR21-162 siRNA, 1 read.	GGUGACUGGGAUUCCUUUGCC	NM_064135	NM_064135.2	K12D12.1	21
Ruby et al	>siR21-457 siRNA, 1 read.	GGGAAAGCCUGACUGUGUUCU	NM_064137	NM_064137.1	ZK930.6	21
Lee et al	>CEO2_2_plate1_E15.scf_6	GGACTACAACGTGCTCTTCGC	NM_064141	NM_064141.2	ZK930.1	21
Ruby et al	>siR21-391 siRNA, 1 read.	GAGUCAAAAUCGACGAGGAUU	NM_064142	NM_064142.3	ZK930.7	21
Lee et al	>KB567A	GCAATTCCTTGTATTTTCGGT	NM_064191	NM_064191.1	Y57A10A.15	21
Ruby et al	>siR21-278 siRNA, 1 read.	GUGGAGCUUGUUGCUGCUGUU	NM_064193	NM_064193.2	Y57A10A.18	21
Ruby et al	>siR21-248 siRNA, 1 read.	GAGCAGGAAGAACUCGUGAUG	NM_064309	NM_064309.2	Y46G5A.4	21
Ruby et al	>siR21-337 siRNA, 1 read.	GGCCUUCUUCGACUUCUCCGC	NM_064309	NM_064309.2	Y46G5A.4	21
Lee et al	>KDFC8B	GATGGTGACTTCCGAAGATCG	NM_064311	NM_064311.1	Y46G5A.6	21
Ruby et al	>siR21-190 siRNA, 9 reads.	GGAACGGCAGGUGGUGCGUGG	NM_064350	NM_064350.3	F58G1.1	21
Lee et al	>CEO2_2_plate1_E24.scf_3	GGAACACTAATCGCCAATAGG	NM_064370	NM_064370.2	F18A11.2	21
Lee et al	>CEO2_2_plate1_C04.scf_5	GATATCCCGATGAATCATTGC	NM_064380	NM_064380.2	Y81G3A.3	21
Lee et al	>KC412E	ATTCTGAAAATCGTTCGAGCG	NM_064387	NM_064387.1	F29C12.5	21
Ruby et al	>siR21-299 siRNA, 1 read.	AUCAUUGUUUGACGGUUUUUC	NM_064387	NM_064387.1	F29C12.5	21
Lee et al	>CEO2_2_plate2_E18.scf_1	GCAGACATTCCTTCTCGGCAA	NM_064387	NM_064387.1	F29C12.5	21
Lee et al	>CEO2_2_plate1_C20.scf_1	GATGATCAGAAGACATGCCGA	NM_064414	NM_064414.1	Y48C3A.8	21
Lee et al	>CEO2_2_plate3_A02.scf_5	AGAGTGTTGTGATTGTGAGCA	NM_064417	NM_064417.1	Y48C3A.11	21
Lee et al	>CEO2_2_plate2_O13.scf_3	GGAATACCGCTGACATATGCA	NM_064417	NM_064417.1	Y48C3A.11	21
Ruby et al	>siR21-40 siRNA, 2 reads.	GGUGAGCUGAUCGAUGAUUGG	NM_064428	NM_064428.2	Y48E1C.2	21
Ruby et al	>siR21-192 siRNA, 1 read.	ACAUCUCUUGUACCUUUGGGU	NM_064434	NM_064434.2	E01G4.5	21
Lee et al	>CEO2_2_plate2_C01.scf_1	GACAATTAGCTCTTTAGTGGG	NM_064434	NM_064434.2	E01G4.5	21
Lee et al	>CEO2_2_plate3_A11.scf_4	GATCGTGAACTTCCTGTTCGG	NM_064434	NM_064434.2	E01G4.5	21
Ruby et al	>siR21-6 siRNA, 1 read.	GGGCAUGACGUCUCUUCUUUC	NM_064491	NM_064491.4	ZK131.5	21
Lee et al	>CEO2_2_plate2_J19.scf_2	GAAGCGGCATTATTCTGTACT	NM_064552	NM_064552.1	W03H9.3	21
Lee et al	>KAC1A5	GATCTTTGCTCGGCGCGCCGC	NM_064553	NM_064553.2	W03H9.2	21
Ruby et al	>siR21-351 siRNA, 1 read.	GGGUGGCGCUCUUAAACCAGA	NM_064553	NM_064553.2	W03H9.2	21
Ruby et al	>siR21-145 siRNA, 1 read.	GGGAGUGCUGUGCGACUUCGA	NM_064556	NM_064556.3	Y48B6A.2	21
Lee et al	>KCCC60	GGAATATGTAGTCTTGTGGGC	NM_064557	NM_064557.3	Y48B6A.3	21
Lee et al	>KE4BC3	GGTCTCGCACAATATCCCCCC	NM_064585	NM_064585.2	R06A4.2	21
Ruby et al	>siR21-244 siRNA, 1 read.	GUACGAAUCGAUCGCACCCCC	NM_064591	NM_064591.3	R06A4.7	21
Lee et al	>KED420	GAGAAGCGAACAGGCGGCGAT	NM_064689	NM_064689.1	Y53F4B.5	21
Lee et al	>CEO2_2_plate3_A15.scf_2	GAGGTGGCATTGACTGTAAAG	NM_064689	NM_064689.1	Y53F4B.5	21
Ruby et al	>siR21-140 siRNA, 1 read.	GACGUGGAUGGUGCAGAGCCU	NM_064694	NM_064694.2	Y53F4B.9	21
Ruby et al	>siR21-7 siRNA, 1 read.	GGCACGGCAGCUUCAUUCACA	NM_064694	NM_064694.2	Y53F4B.9	21
Ruby et al	>siR21-366 siRNA, 1 read.	GGAUCGCUUUCAACUUCACGA	NM_064701	NM_064701.1	Y53F4B.17	21
Lee et al	>KAB326	GCTCAGGTGGTTTTTGAACGC	NM_064727	NM_064727.3	H10E21.4	21
Ruby et al	>siR21-256 siRNA, 1 read.	GGUGGCGAGAAUGGAUAUUGG	NM_064773	NM_064773.3	F40G9.3	21
Ruby et al	>siR21-439 siRNA, 1 read.	UCCGAGGGAAGAACUUCUGAA	NM_064863	NM_064863.3	B0412.3	21
Lee et al	>xxKBA544	GCTCCAAATTAATTAAGTCTT	NM_064953	NM_064953.1	Y119D3B.7	21
Lee et al	>KAC60D	GAATAACGCAATTTTGGAACC	NM_064954	NM_064954.2	Y119D3B.6	21
Lee et al	>CEO2_2_plate3_L19.scf_2	GATGTTGGTGTTGCAGTACGA	NM_065009	NM_065009.2	Y82E9BR.1	21
Ruby et al	>siR21-480 siRNA, 1 read.	GAGGUGUCCGCCUCGUCGAGC	NM_065013	NM_065013.2	M01G5.3	21
Lee et al	>KB551A	GGTTTTTATCGATTTTTGAGC	NM_065029	NM_065029.1	Y22D7AL.4	21
Ruby et al	>siR21-444 siRNA, 1 read.	GCCUGGAGUGCUGCACGACGA	NM_065079	NM_065079.2	F53A3.2	21
Lee et al	>KEAE2C	GTCCATTGTGATTTGGTGTGC	NM_065132	NM_065132.2	Y54F10BM.9	21
Lee et al	>Contig[0526]	GAAAAATGGCGGAATCTCCGC	NM_065138	NM_065138.3	Y54F10BM.1	21
Lee et al	>KBE3E2	GAATTTCCTTCATAACTTTGC	NM_065148	NM_065148.3	H14E04.1	21
Ruby et al	>siR21-105 siRNA, 1 read.	AUGGCAUUGACACUUGGUAUC	NM_065152	NM_065152.1	W04B5.2	21
Ruby et al	>siR21-316 siRNA, 1 read.	CGCAAUCAUUAGAUACAAGAC	NM_065152	NM_065152.1	W04B5.2	21
Ruby et al	>siR21-331 siRNA, 1 read.	GGCCAAAGUCGUUGUAGCGAG	NM_065152	NM_065152.1	W04B5.2	21
Lee et al	>KED250	GACGCGTTTTGTTGAGGAACG	NM_065153	NM_065153.2	W04B5.1	21
Ruby et al	>siR21-470 siRNA, 1 read.	GUCAGACACGGCUUAUUCCGU	NM_065205	NM_065205.3	Y71H2AM.11	21
Lee et al	>CEO2_2_plate3_O07.scf_1	GTAGACGTGATGAAGCTTTGG	NM_065208	NM_065208.3	Y71H2AM.13	21
Ruby et al	>siR21-422 siRNA, 1 read.	GAUCUUCCAGGAUUGCAACGA	NM_065240	NM_065240.2	R10F2.1	21
Ruby et al	>siR21-380 siRNA, 1 read.	CGACGCGUCGAUUCCUGUUUG	NM_065288	NM_065288.4	Y53G8AR.3	21
Lee et al	>CEO2_2_plate1_H16.scf_1	GGAGATTTTTCGAGTTGGCGG	NM_065298	NM_065298.2	C56G7.3	21
Ruby et al	>siR21-376 siRNA, 1 read.	GACGAGUCCAAGAGAUUGCAU	NM_065309	NM_065309.3	K01A11.3	21
Ruby et al	>siR21-257 siRNA, 1 read.	GGAAUGUGAUUGCUUGCGGAA	NM_065354	NM_065354.1	C14B1.9	21
Ruby et al	>siR21-262 siRNA, 2 reads.	GGGUGCAUCCUUUGCUGAUGG	NM_065357	NM_065357.2	F34D10.4	21
Ruby et al	>siR21-14 siRNA, 2 reads.	GUACAUGUAGGUGACUGGUUC	NM_065407	NM_065407.2	T02C12.3	21
Lee et al	>KC4766	CAAGCGACGGTTATGGGAATT	NM_065433	NM_065433.3	C16C10.3	21
Ruby et al	>siR21-231 siRNA, 1 read.	GAAGCUCUUUGUGCGAUGAUC	NM_065433	NM_065433.3	C16C10.3	21
Ruby et al	>siR21-41 siRNA, 1 read.	GCGAGACAACUUCGACACGAA	NM_065433	NM_065433.3	C16C10.3	21
Ruby et al	>siR21-230 siRNA, 3 reads.	GGCGGAGAAAGACGUGGGAAU	NM_065433	NM_065433.3	C16C10.3	21
Ruby et al	>siR21-426 siRNA, 2 reads.	GGUUGUCUCGUUUGGGAAUCC	NM_065433	NM_065433.3	C16C10.3	21
Lee et al	>KCBCED	GTCCTTTGATCCTTCCTTGTG	NM_065534	NM_065534.2	F35G12.8	21
Ruby et al	>siR21-346 siRNA, 1 read.	UGAGGACAGCUCCAACAAUCA	NM_065553	NM_065553.1	T04A8.1	21
Ruby et al	>siR21-397 siRNA, 2 reads.	GUAUGUCGGUAAGCUGUUCAA	NM_065568	NM_065568.2	T04A8.14	21
Lee et al	>CEO2_2_plate2_O23.scf_1	GCATTTTTGAGTGACGCGTGT	NM_065585	NM_065585.3	C38D4.1	21
Ruby et al	>siR21-73 siRNA, 2 reads.	GAUAAUUGAAGUUCGUUUAUU	NM_065586	NM_065586.3	C38D4.3	21
Lee et al	>Contig[0496]	CATGGATGACTGAGCAGCCGC	NM_065591	NM_065591.2	C38D4.7	21
Lee et al	>CEO2_2_plate2_K20.scf_3	GTAAATCAAGGGTCCGGTTTC	NM_065639	NM_065639.3	C26E6.9	21
Ruby et al	>siR21-245 siRNA, 1 read.	GUGGAUAGUAGAGAACGUGUG	NM_065646	NM_065646.3	C26E6.4	21
Ruby et al	>siR21-395 siRNA, 1 read.	GCCAAUGAUGAUGAUCGUUCC	NM_065703	NM_065703.3	ZC155.3	21
Ruby et al	>siR21-130 siRNA, 1 read.	GCCCAAGGUGUAUCCCAAUCA	NM_065750	NM_065750.3	Y32H12A.8	21
Lee et al	>CEO2_2_plate1_F06.scf_1	GACAACGAATTCGCTCATTCC	NM_065807	NM_065807.5	C05D2.8	21
Ruby et al	>siR21-36 siRNA, 1 read.	CAGAAGGCGUCGACACAACAG	NM_065908	NM_065908.2	ZK328.5	21
Lee et al	>CEO2_2_plate3_B15.scf_2	GAAAAAGAGACGATCCAGTTG	NM_065909	NM_065909.2	ZK328.5	21
Ruby et al	>siR21-131 siRNA, 1 read.	GGGCCCGAACUUCCUGGCCAA	NM_065937	NM_065937.2	F42A10.5	21
Ruby et al	>siR21-443 siRNA, 2 reads.	GUGGAGGAACGUACGAUCCAG	NM_065937	NM_065937.2	F42A10.5	21
Ruby et al	>siR21-213 siRNA, 1 read.	GCUCAUGGCAGUUGCAUCUCC	NM_065945	NM_065945.4	C23G10.4	21
Lee et al	>KE456A	ATGACGTCAGATATGATGAGC	NM_066061	NM_066061.2	C13B9.2	21
Ruby et al	>siR21-13 siRNA, 1 read.	UGAACUUCGGCUUCUUCUCUC	NM_066183	NM_066183.2	R151.3	21
Ruby et al	>siR21-427 siRNA, 1 read.	GGAAUUCUUCCAAACAUGCCU	NM_066194	NM_066194.3	T20H4.5	21
Ruby et al	>siR21-8 siRNA, 2 reads.	GGUGGAUUCAACGACAACACA	NM_066232	NM_066232.3	T20B12.8	21
Ruby et al	>siR21-418 siRNA, 1 read.	GGCCCAAACUACGUGUCGCCG	NM_066251	NM_066251.2	C07H6.2	21
Ruby et al	>siR21-149 siRNA, 1 read.	GUAGGCAGCUUCCUGCGAGCA	NM_066260	NM_066260.2	R13A5.12	21
Lee et al	>CEO2_2_plate2_K08.scf_4	GCGTTAATTGCTGTTTTGGAT	NM_066273	NM_066273.3	C18H2.1	21
Lee et al	>KE35FB	GTATTGATATTCGGGAATATG	NM_066280	NM_066280.2	C03B8.1	21
Ruby et al	>siR21-352 siRNA, 1 read.	GACACGGUAGACAUUGGUAUC	NM_066384	NM_066384.2	C50C3.6	21
Ruby et al	>siR21-67 siRNA, 1 read.	GGGAGAGUCCAGAGCGUCAAA	NM_066387	NM_066387.1	C50C3.1	21
Ruby et al	>siR21-187 siRNA, 1 read.	UCAGCAUUCUUGCCAUAUACA	NM_066422	NM_066422.4	F10E9.7	21
Ruby et al	>siR21-173 siRNA, 1 read.	GUCCGGCAGCUGUACCGGUAA	NM_066447	NM_066447.2	R05D3.11	21
Ruby et al	>siR21-241 siRNA, 3 reads.	GGGUGUGUAAUGCAAAUACUU	NM_066468	NM_066468.2	C30C11.2	21
Ruby et al	>siR21-416 siRNA, 2 reads.	GUAACAAAGACUAGAAUGGCA	NM_066494	NM_066494.1	C06E1.10	21
Lee et al	>CEO2_2_plate2_O21.scf_2	GAAGCAAATAGTTTGTCTGCC	NM_066604	NM_066604.2	R107.6	21
Ruby et al	>siR21-385 siRNA, 1 read.	GGACACAGAUGUUGCCAUUCG	NM_066604	NM_066604.2	R107.6	21
Ruby et al	>siR21-200 siRNA, 1 read.	GUCUGGUGAUUCAACAGGUUG	NM_066611	NM_066611.3	F02A9.4	21
Ruby et al	>siR21-280 siRNA, 1 read.	GCGACUCGGCCACGGUGGCUG	NM_066638	NM_066638.2	T23G5.1	21
Ruby et al	>siR21-229 siRNA, 1 read.	GAGCAGCUUCUUGUUCCUUCA	NM_066693	NM_066693.3	F55H2.2	21
Ruby et al	>siR21-21 siRNA, 1 read.	GAUGAAUGUGAUGACUGCGAG	NM_066706	NM_066706.1	ZK1098.9	21
Ruby et al	>siR21-235 siRNA, 2 reads.	GGAGCUCGAUGGGCCAGUUCU	NM_066727	NM_066727.3	F58A4.3	21
Ruby et al	>siR21-360 siRNA, 1 read.	GCAUUUUGAGAUCGUCUUUGA	NM_066751	NM_066751.4	T05G5.10	21
Ruby et al	>siR21-312 siRNA, 1 read.	GUACUGUGAACACUUGGGAAU	NM_066774	NM_066774.3	ZK632.5	21
Ruby et al	>siR21-224 siRNA, 1 read.	CCCAAACUGGGGGCGUUCUGA	NM_066783	NM_066783.1	K11H3.4	21
Ruby et al	>siR21-170 siRNA, 1 read.	GAUCGGGAAGGCUUCAUAGGA	NM_066864	NM_066864.3	T20G5.11	21
Ruby et al	>siR21-403 siRNA, 1 read.	GCUCGGUUCUCUCAUUCUUGG	NM_066864	NM_066864.3	T20G5.11	21
Ruby et al	>siR21-293 siRNA, 1 read.	GACACCCAUCCUUCGUCAUCA	NM_066887	NM_066887.3	T07C4.3	21
Ruby et al	>siR21-211 siRNA, 1 read.	UGGAUCCGUGCUGUUUUUCAC	NM_066895	NM_066895.2	M03C11.4	21
Lee et al	>CEO2_2_plate3_N03.scf_3	GTGAAAACTGATCGTGCGTGA	NM_066901	NM_066901.2	H04D03.1	21
Ruby et al	>siR21-356 siRNA, 1 read.	GAGUUUUCAUGAUUCUUACGA	NM_066908	NM_066908.3	D2045.6	21
Ruby et al	>siR21-65 siRNA, 2 reads.	GAACGGUGGUGUUGGAGCCGG	NM_066915	NM_066915.2	F43D9.4	21
Ruby et al	>siR21-313 siRNA, 1 read.	GACCUCGUUGAGCUGUUGUGG	NM_066915	NM_066915.2	F43D9.4	21
Ruby et al	>siR21-407 siRNA, 1 read.	GGCCAUUGCAAAAUCAGAUGA	NM_066962	NM_066962.3	W09D10.2	21
Ruby et al	>siR21-144 siRNA, 1 read.	GCGUACAGAUUUCCGACACGG	NM_066978	NM_066978.2	Y39A1B.3	21
Lee et al	>CEO2_2_plate3_D23.scf_1	GGGGAGAAACAGCTTAGGAGC	NM_066988	NM_066988.1	R17.1	21
Ruby et al	>siR21-275 siRNA, 3 reads.	GCGUGUCAUCCUUGCGCAGGG	NM_067011	NM_067011.2	W05B2.7	21
Ruby et al	>siR21-320 siRNA, 1 read.	GAGCUUGUACACCUUCUUGGC	NM_067014	NM_067014.3	Y48A6B.3	21
Lee et al	>CEO2_2_plate2_L09.scf_6	GGAATCGTGACGTCATCGTGA	NM_067048	NM_067048.2	Y47D3A.17	21
Lee et al	>CEO2_2_plate3_E09.scf_1	GCATTCCACTCGTCTCTTTTA	NM_067141	NM_067141.1	Y56A3A.5	21
Lee et al	>CEO2_2_plate1_O14.scf_2	GAGCTCCAAGGTGGCGATAGC	NM_067154	NM_067154.3	Y56A3A.22	21
Ruby et al	>siR21-451 siRNA, 1 read.	GCACUUGCGAGCACACAGGCC	NM_067162	NM_067162.3	Y56A3A.31	21
Lee et al	>KC9BEA	GAGAAGAGTTTTCCATCGCTT	NM_067206	NM_067206.2	Y75B8A.33	21
Lee et al	>CEO2_2_plate2_D13.scf_2	GACTTGTGGAATTGTTGGCCA	NM_067209	NM_067209.4	Y49E10.2	21
Ruby et al	>siR21-95 siRNA, 1 read.	GUCGAAUCCGAUGAUGUAGCC	NM_067219	NM_067219.1	Y49E10.15	21
Ruby et al	>siR21-228 siRNA, 1 read.	UGGCACCGAGAGCCCAGUGAC	NM_067224	NM_067224.3	Y49E10.20	21
Ruby et al	>siR21-285 siRNA, 1 read.	GUUUUCAGCUGCUUUUCUCAU	NM_067230	NM_067230.2	Y111B2A.1	21
Ruby et al	>siR21-307 siRNA, 1 read.	GAGUAGAGCAGGUGCCAGCGG	NM_067232	NM_067232.3	Y111B2A.3	21
Ruby et al	>siR21-217 siRNA, 2 reads.	GGGAAGAGUUCUUUUAGGUAG	NM_067245	NM_067245.2	Y111B2A.15	21
Ruby et al	>siR21-137 siRNA, 1 read.	GAACGAGCGGUGCAGAUACUC	NM_067279	NM_067279.3	Y37D8A.13	21
Lee et al	>KE7889	GGAGCGCATCTTTCGTATAGC	NM_067296	NM_067296.1	ZK1010.4	21
Lee et al	>KCE9CA	GGATGTTTGAGCTTCTGCTTC	NM_067313	NM_067313.4	Y39E4B.8	21
Ruby et al	>siR21-301 siRNA, 1 read.	GACGGCGAGUGGAUGCUGCUG	NM_067337	NM_067337.2	Y43F4B.3	21
Lee et al	>KD503B	GTATCGAGATCCGTGACTGTC	NM_067338	NM_067338.3	Y43F4B.2	21
Ruby et al	>siR21-450 siRNA, 1 read.	GAUGAGAUGAAGGCGCGAACU	NM_067339	NM_067339.2	Y43F4B.4	21
Ruby et al	>siR21-354 siRNA, 4 reads.	UGGCAAAUUGAGGGUAGCUGU	NM_067342	NM_067342.5	Y43F4B.7	21
Lee et al	>KDE929	GGTAAAATTATTGTGGAGTAC	NM_067359	NM_067359.3	T03F6.1	21
Lee et al	>KE47AA	GTGGAGTGATAGTCGATGTTT	NM_067359	NM_067359.3	T03F6.1	21
Ruby et al	>siR21-197 siRNA, 1 read.	GCACUGCUUCGAGGUGCUCAC	NM_067379	NM_067379.1	Y76A2A.1	21
Lee et al	>Contig[1028]	GTTCGGCTATATTGATCCAAT	NM_067386	NM_067386.2	T27E9.6	21
Ruby et al	>siR21-357 siRNA, 1 read.	GUCGCGUCGAUCACCCAUUCC	NM_067418	NM_067418.2	T12D8.1	21
Ruby et al	>siR21-458 siRNA, 1 read.	GGGACUGCGAUUGCUUCACUG	NM_067444	NM_067444.4	K08E3.6	21
Ruby et al	>siR21-487 siRNA, 1 read.	GUCCCGGGAAGAUCCUGUCAG	NM_067482	NM_067482.2	R02D3.2	21
Lee et al	>CEO2_2_plate2_M16.scf_3	GACAACCATCTGCTTTCTGTT	NM_067514	NM_067514.3	T07A9.11	21
Ruby et al	>siR21-273 siRNA, 1 read.	GCGGCUUCUGUCCUCCCGCUC	NM_067549	NM_067549.2	F56A11.6	21
Ruby et al	>siR21-344 siRNA, 1 read.	GAUAAUCCUGCUGCUGAUAUU	NM_067681	NM_067681.2	Y77E11A.11	21
Lee et al	>CEO2_2_plate3_D13.scf_3	CACGCACGAAAACGCTGCCCG	NM_067726	NM_067726.2	K08D12.2	21
Lee et al	>KA8893	GAAACCAGTTGATTGGAGCGG	NM_067748	NM_067748.2	F52C12.1	21
Ruby et al	>siR21-125 siRNA, 1 read.	GACGUGGCAAACGUCCUGAAU	NM_067749	NM_067749.2	Y48A5A.1	21
Ruby et al	>siR21-264 siRNA, 1 read.	GGCGGAGCCGGAGCCGAGGGC	NM_067842	NM_067842.3	Y94H6A.3	21
Lee et al	>Contig[0346]	GTTGAGTTGTGGCTTTTGCGG	NM_067867	NM_067867.1	Y54G2A.19	21
Ruby et al	>siR21-315 siRNA, 1 read.	GCACUUUUGAUUAGGUUAACA	NM_067869	NM_067869.4	Y54G2A.21	21
Lee et al	>KDB6AF	GGAATGGACGTGTTCATAGGG	NM_067869	NM_067869.4	Y54G2A.21	21
Lee et al	>CEO2_2_plate2_L17.scf_2	GGAATGGACGTGTTCATAGTC	NM_067869	NM_067869.4	Y54G2A.21	21
Lee et al	>KCD96A	GAAAAAACTACACTTCGGGCC	NM_067883	NM_067883.3	Y67D8C.5	21
Lee et al	>KCB70D	GCGTTGGATCCGTGATGCTCC	NM_067886	NM_067886.1	Y67D8C.6	21
Lee et al	>CEO2_2_plate1_D15.scf_1	GGGATTTGGATCATTTTTATC	NM_067897	NM_067897.3	Y67D8B.4	21
Ruby et al	>siR21-383 siRNA, 1 read.	GUCCACUGACCAACGCACCGC	NM_067897	NM_067897.3	Y67D8B.4	21
Ruby et al	>siR21-124 siRNA, 1 read.	GCGAUGAGACCAUCGAUGUGU	NM_067910	NM_067910.3	W08E12.7	21
Lee et al	>KE5D0D	GTTTCCTCCTTGAGCATGAGC	NM_067925	NM_067925.6	F42A6.7	21
Lee et al	>Contig[0978]	GTCCATATCATCGTGGTCAAG	NM_067974	NM_067974.2	Y37E11B.2	21
Lee et al	>KB4701	GCTTGCACTTTCTCAGTTCGC	NM_068088	NM_068088.2	F49F1.8	21
Ruby et al	>siR21-226 siRNA, 2 reads.	UAUCCUCCAGGAAUUGGUAGA	NM_068090	NM_068090.1	F49F1.10	21
Ruby et al	>siR21-404 siRNA, 1 read.	GGCGAGUACUGUGGUGAUGUU	NM_068122	NM_068122.4	F36A4.7	21
Ruby et al	>siR21-5 siRNA, 1 read.	ACAGCCUUUUCAGACUUCGGC	NM_068138	NM_068138.1	F15E6.1	21
Ruby et al	>siR21-2 siRNA, 1 read.	GAGAAAUCCGGCGACUGCCCU	NM_068138	NM_068138.1	F15E6.1	21
Ruby et al	>siR21-386 siRNA, 1 read.	GUGAGGAGCCACGUCGACAAC	NM_068138	NM_068138.1	F15E6.1	21
Lee et al	>CEO2_2_plate2_B15.scf_3	GATTGATATCCTCACACACCG	NM_068206	NM_068206.2	F29B9.9	21
Ruby et al	>siR21-53 siRNA, 1 read.	GAUAAAAUGGCAUUGCUUGGA	NM_068243	NM_068243.2	R11E3.1	21
Ruby et al	>siR21-434 siRNA, 1 read.	GCGCCACAAUUGUGGUGACGA	NM_068305	NM_068305.3	C09B9.3	21
Ruby et al	>siR21-76 siRNA, 1 read.	GAAGAGGUACUGGACAUCGUU	NM_068317	NM_068317.1	C02B10.6	21
Lee et al	>Contig[0623]	GAATTCCACGTCATCATTCCC	NM_068367	NM_068367.2	F36H12.2	21
Ruby et al	>siR21-324 siRNA, 1 read.	GCAGAAUACCAGUGCUGCCGA	NM_068376	NM_068376.1	ZK354.3	21
Ruby et al	>siR21-233 siRNA, 2 reads.	GAUAAUGAUGAGGUUUCCUCC	NM_068388	NM_068388.1	F41H10.5	21
Ruby et al	>siR21-71 siRNA, 1 read.	UAUAAGCUGUACAGAUCCCAC	NM_068393	NM_068393.3	F41H10.2	21
Lee et al	>KDCC2F	GAATGAAACTGGCATCATAGC	NM_068395	NM_068395.1	F41H10.12	21
Lee et al	>CEO2_2_plate1_M03.scf_2	GAAAATTAGCCGTGAATTCTT	NM_068398	NM_068398.2	F41H10.10	21
Ruby et al	>siR21-369 siRNA, 2 reads.	GGCCAUUCUUGUCAGUGCUCA	NM_068398	NM_068398.2	F41H10.10	21
Ruby et al	>siR21-302 siRNA, 1 read.	GUUGCCUGGCGACCUCACUGA	NM_068399	NM_068399.1	ZK616.5	21
Lee et al	>CEO2_2_plate3_O09.scf_4	GAGGAGCTCATCGTCGAATGA	NM_068426	NM_068426.2	T12E12.3	21
Ruby et al	>siR21-185 siRNA, 1 read.	AGGCUAUUAGAAACACGAUCG	NM_068427	NM_068427.2	T12E12.2	21
Lee et al	>CEO2_2_plate3_C20.scf_3	GATTGATGAGACACGCGTGCT	NM_068446	NM_068446.3	C55C3.3	21
Ruby et al	>siR21-475 siRNA, 1 read.	GGAAUGGGAACUCGAAUUUAU	NM_068513	NM_068513.2	K08B4.5	21
Ruby et al	>siR21-309 siRNA, 1 read.	GGAUUCGUGCAGCUGCUUCAU	NM_068564	NM_068564.2	Y73B6BL.5	21
Lee et al	>KED5C1	GAAAGATATGGACGCAGATGT	NM_068566	NM_068566.3	Y73B6BL.30	21
Lee et al	>KC9ACF	GGGTCAGACTCACGAATGAGC	NM_068569	NM_068569.1	Y73B6BL.14	21
Lee et al	>CEO2_2_plate2_C12.scf_1	GATCAATTCCTTGATACTTGG	NM_068571	NM_068571.1	Y73B6BL.16	21
Lee et al	>CEO2_2_plate3_I19.scf_3	GGTTTTTTGCATTTGATTCGG	NM_068571	NM_068571.1	Y73B6BL.16	21
Ruby et al	>siR21-143 siRNA, 1 read.	GUGGAGGAAUCGCCAGAUUUG	NM_068603	NM_068603.2	F38A5.2	21
Lee et al	>KD55D4	GAAAATCAATGCAATAAGAGC	NM_068631	NM_068631.1	Y73B6A.3	21
Ruby et al	>siR21-362 siRNA, 1 read.	CGGCGCGAAGUCUUGCAACUG	NM_068637	NM_068637.2	C17H12.1	21
Ruby et al	>siR21-122 siRNA, 1 read.	UACUCUGACUAUUCGAAGAAG	NM_068658	NM_068658.3	T05A12.3	21
Lee et al	>CEO2_2_plate3_B22.scf_1	GGAGCGGCGAGATTCATGCGA	NM_068663	NM_068663.2	T22D1.9	21
Lee et al	>KBD322	GTTGTTTTGAATCTACTGTGC	NM_068675	NM_068675.2	ZK381.3	21
Ruby et al	>siR21-72 siRNA, 1 read.	GGAGCUCGUCGACUUGAACUU	NM_068692	NM_068692.3	C06G3.2	21
Lee et al	>CEO2_2_plate1_H21.scf_2	GAATAAGTATTGTTGCCGTGA	NM_068698	NM_068698.2	Y43B11AL.1	21
Ruby et al	>siR21-398 siRNA, 1 read.	CUGGGUGAGAAUCUUCUUGGC	NM_068702	NM_068702.2	Y43B11AR.4	21
Ruby et al	>siR21-261 siRNA, 1 read.	GGAGGAUAGAAUCCUUGGGCG	NM_068779	NM_068779.3	C48A7.2	21
Lee et al	>CEO2_2_plate3_F18.scf_2	GATAACGATGTGGCTTCTTGA	NM_068803	NM_068803.2	F55G1.2	21
Ruby et al	>siR21-408 siRNA, 1 read.	GGAGUGGAGUGUCCGAAAGCC	NM_068810	NM_068810.3	R05G6.7	21
Ruby et al	>siR21-464 siRNA, 1 read.	ACCGAUUGAGAGCCAACUUUG	NM_068848	NM_068848.1	C08G9.2	21
Ruby et al	>siR21-22 siRNA, 1 read.	GAAGAAGAUUUCAGUACUUGU	NM_068913	NM_068913.2	C49H3.8	21
Ruby et al	>siR21-142 siRNA, 1 read.	GCGGGCAAGGUACUCGUGAUG	NM_068921	NM_068921.3	C49H3.11	21
Ruby et al	>siR21-377 siRNA, 1 read.	GGGAGUCCGAUCUUGUUACCC	NM_068921	NM_068921.3	C49H3.11	21
Lee et al	>KAB14A	GATTGAAGTTCTCCAGTGTCC	NM_069021	NM_069021.3	D2096.8	21
Lee et al	>CEO2_2_plate1_C18.scf_1	GAACACGTTGTGGCATTGTCA	NM_069026	NM_069026.1	D2096.1	21
Lee et al	>CEO2_2_plate1_L23.scf_5	GAGTGTGTCTTTAACATCGAT	NM_069026	NM_069026.1	D2096.1	21
Ruby et al	>siR21-168 siRNA, 1 read.	GUGACGUCACGGAAGAGCUUC	NM_069051	NM_069051.2	C28C12.9	21
Lee et al	>KB4761	GAAATAAAATAAATTAACAGG	NM_069052	NM_069052.3	C28C12.2	21
Lee et al	>KD0FE8	GCAATTGATGATTCAGCGGCC	NM_069052	NM_069052.3	C28C12.2	21
Ruby et al	>siR21-133 siRNA, 4 reads.	GCGAAGGAUGGUGUCUUCGGC	NM_069052	NM_069052.3	C28C12.2	21
Ruby et al	>siR21-295 siRNA, 2 reads.	GCGGUGGUGGAGACACUGCAA	NM_069052	NM_069052.3	C28C12.2	21
Lee et al	>KBD5A3	GTTAAATGATTGGAAAACCCC	NM_069175	NM_069175.4	ZC410.2	21
Lee et al	>KCEF40	GAAATAATCGTTTCGTTGTTC	NM_069204	NM_069204.1	C46C2.3	21
Lee et al	>KB516E	GTTCAGGTGCATTTTTGACGC	NM_069268	NM_069268.1	F38E11.3	21
Ruby et al	>siR21-92 siRNA, 2 reads.	UGCAAUGGUUCUUCUUCUCUU	NM_069298	NM_069298.3	T05A1.3	21
Lee et al	>KC58AA	GTAACCTTATCAAGCAGTTGC	NM_069317	NM_069317.1	ZK1251.1	21
Lee et al	>CEO2_2_plate2_C21.scf_3	GATAATCCTTCGACTGCGGTT	NM_069438	NM_069438.2	C04G2.10	21
Lee et al	>CEO2_2_plate3_H02.scf_3	GATTTTCAGCTTTCGACAATG	NM_069438	NM_069438.2	C04G2.10	21
Ruby et al	>siR21-379 siRNA, 1 read.	AAACAGGGGUGGUUGAGAUCU	NM_069514	NM_069514.1	R11A8.7	21
Ruby et al	>siR21-172 siRNA, 1 read.	GAUGAGUUAAUAAGAAGCUGC	NM_069514	NM_069514.1	R11A8.7	21
Lee et al	>KC5614	GAAAAAAGAAGTAGTATGTCC	NM_069515	NM_069515.2	R11A8.7	21
Ruby et al	>siR21-255 siRNA, 2 reads.	GCAUCUUCAAUUCGAACUCGU	NM_069579	NM_069579.3	R102.5	21
Lee et al	>KE427C	AGACGAACAGCTGCACACTCG	NM_069597	NM_069597.2	T25B9.9	21
Lee et al	>Contig[0976]	GTTCCAGTTTCAGTTTCCCGG	NM_069635	NM_069635.3	ZK593.8	21
Ruby et al	>siR21-358 siRNA, 2 reads.	GUUAUGGUGAGUGACCUUUCC	NM_069684	NM_069684.3	F01G4.4	21
Ruby et al	>siR21-353 siRNA, 1 read.	GAGCCGGAUUCCAUAUCCACA	NM_069735	NM_069735.2	B0035.12	21
Ruby et al	>siR21-454 siRNA, 1 read.	GGAUCACGGUGAACAAGGUAC	NM_069751	NM_069751.3	H02I12.8	21
Lee et al	>CEO2_2_plate3_L08.scf_1	GGAATCGAAGATCGGTCTTGA	NM_069752	NM_069752.2	F22B3.2	21
Ruby et al	>siR21-88 siRNA, 1 read.	GGAACAGGAACUGCCAGAAGA	NM_069770	NM_069770.2	M04B2.4	21
Ruby et al	>siR21-259 siRNA, 1 read.	GGUGUUGGUCGUUGUGGCGAG	NM_069772	NM_069772.5	M04B2.1	21
Ruby et al	>siR21-265 siRNA, 1 read.	GGCAGACGACUGGAGUACCUG	NM_069795	NM_069795.3	F58B3.5	21
Lee et al	>KE6840	GAAGATCAGCAACCATCGTCC	NM_069879	NM_069879.2	T12G3.1	21
Lee et al	>CEO2_2_plate1_F20.scf_4	GGAACAATTGATGCTGGACCT	NM_069879	NM_069879.2	T12G3.1	21
Lee et al	>CEO2_2_plate1_O12.scf_4	GTGGTAGAGCAGAAGTTGGAG	NM_069879	NM_069879.2	T12G3.1	21
Ruby et al	>siR21-304 siRNA, 1 read.	GGGCCGUAUACUUGAUCUACA	NM_069881	NM_069881.3	T12G3.4	21
Lee et al	>KA44AA	GACATGTCTTCCTGTGATCGG	NM_069882	NM_069882.3	K08E4.1	21
Ruby et al	>siR21-51 siRNA, 1 read.	GUAGAUUUUCGCGGUUCCAUU	NM_069888	NM_069888.4	F11A10.1	21
Lee et al	>KEDB46	GTTTCAATTAGTAAATGAAAC	NM_069909	NM_069909.3	B0001.6	21
Ruby et al	>siR21-486 siRNA, 1 read.	CAGAGAGAAGGUCAGCUCUGA	NM_069977	NM_069977.3	C25G4.5	21
Ruby et al	>siR21-298 siRNA, 7 reads.	GGAGAUGCUUGCGGUUUAUCC	NM_070006	NM_070006.2	K08E7.3	21
Ruby et al	>siR21-321 siRNA, 1 read.	GUGUGUGGAGUAUAGUAGAGU	NM_070130	NM_070130.3	F09E8.3	21
Lee et al	>KB4BAA	GATCGTACATTGAAGGTGACT	NM_070144	NM_070144.2	JC8.6	21
Lee et al	>CEO2_2_plate2_K20.scf_1	GAAGAAGATGGAGTAGATTGC	NM_070208	NM_070208.2	F52G2.1	21
Ruby et al	>siR21-318 siRNA, 3 reads.	UGCCAUAAUCAUAAUGUCCAA	NM_070214	NM_070214.1	Y45F10B.8	21
Ruby et al	>siR21-59 siRNA, 1 read.	UGCAACAUUACUCCAAGAGCC	NM_070222	NM_070222.1	Y45F10B.2	21
Lee et al	>KED08C	AATCAACAACAATGTGTCCGC	NM_070231	NM_070231.2	C08F11.7	21
Ruby et al	>siR21-390 siRNA, 1 read.	UUGGCCAUAUUGAUUAUCUUC	NM_070237	NM_070237.1	Y45F10C.1	21
Ruby et al	>siR21-319 siRNA, 1 read.	GGGUGCGGAGCAGCUCGUCCA	NM_070411	NM_070411.4	Y41E3.4	21
Ruby et al	>siR21-99 siRNA, 2 reads.	UGCCAAUUCGCAGGUUUUGGU	NM_070416	NM_070416.1	Y41E3.16	21
Ruby et al	>siR21-310 siRNA, 2 reads.	UAUAAGAGAGUGCUCCCUCAC	NM_070428	NM_070428.1	Y40H7A.2	21
Ruby et al	>siR21-132 siRNA, 17 reads.	UCCGCUUCCAUUGCUGAAUGA	NM_070428	NM_070428.1	Y40H7A.2	21
Lee et al	>KBBE13	GTAAAAACGTGATCGTAGCGG	NM_070481	NM_070481.2	Y105C5A.18	21
Ruby et al	>siR21-97 siRNA, 1 read.	GGGGAGCCACUGACGUUGAUG	NM_070570	NM_070570.2	Y51H4A.12	21
Ruby et al	>siR21-42 siRNA, 1 read.	GGCCCAUUGGUCGACGGAAAG	NM_070626	NM_070626.2	Y116A8C.42	21
Ruby et al	>siR21-155 siRNA, 1 read.	GAAGCCGAAAAGUCCGCAAUA	NM_070639	NM_070639.2	Y116A8C.40	21
Lee et al	>KA5321	AAATTTCTTGAAACATCTCCC	NM_070652	NM_070652.1	Y116A8B.1	21
Lee et al	>KB93E0	GGAACAAGCATGGATGGACGT	NM_070660	NM_070660.2	ZK550.5	21
Ruby et al	>siR21-291 siRNA, 9 reads.	GCGGUCCAGAAACUUCCUCCA	NM_070711	NM_070711.2	F11E6.7	21
Ruby et al	>siR21-126 siRNA, 1 read.	UGUCCGCCAAGUCAUGCACAA	NM_070712	NM_070712.2	F11E6.6	21
Ruby et al	>siR21-340 siRNA, 1 read.	GGGAUGGAAGAAGACGGCGCU	NM_070735	NM_070735.3	Y38C9A.1	21
Lee et al	>CEO2_2_plate1_G24.scf_2	GAGGTGCTGCACATCTTCTGA	NM_070773	NM_070773.1	F33E11.1	21
Ruby et al	>siR21-138 siRNA, 1 read.	GGGCUCUGAAGGUGCUGCUGG	NM_070952	NM_070952.3	H24K24.4	21
Lee et al	>KE2126	GAAAAAATTGGAAAATTTGGG	NM_071011	NM_071011.1	R09B5.1	21
Lee et al	>CEO2_2_plate3_L13.scf_1	GGAACTGAAGGATTTTGCCGG	NM_071024	NM_071024.4	C38C3.5	21
Lee et al	>CEO2_2_plate3_D19.scf_1	GACGGTGATGACGGTTCTTGA	NM_071084	NM_071084.2	Y46H3C.6	21
Lee et al	>CEO2_2_plate1_O01.scf_1	GAGAGCGAAATGACGATCCGG	NM_071084	NM_071084.2	Y46H3C.6	21
Lee et al	>CEO2_2_plate3_J06.scf_3	GCAGTCATCCTTTCCTTTGCA	NM_071084	NM_071084.2	Y46H3C.6	21
Lee et al	>KE500F	GTAGGTACCGACATCAATGCC	NM_071159	NM_071159.3	Y40B10A.2	21
Ruby et al	>siR21-12 siRNA, 1 read.	GGAUGAAGGUCUUCUACAAGU	NM_071160	NM_071160.4	Y40B10A.8	21
Ruby et al	>siR21-239 siRNA, 1 read.	GCAGUAGUGCUACCAAGAACC	NM_071195	NM_071195.2	Y5H2B.4	21
Ruby et al	>siR21-120 siRNA, 1 read.	GGCAAUCGGCCCGCCGACGAC	NM_071254	NM_071254.2	Y19D10A.12	21
Lee et al	>KEDAA1	GATCCACTGTCGTGGAATTGT	NM_071309	NM_071309.1	C29G2.1	21
Ruby et al	>siR21-43 siRNA, 1 read.	GUCCGAAUCAAAGUUCUUGCC	NM_071312	NM_071312.2	F53E10.6	21
Ruby et al	>siR21-160 siRNA, 1 read.	GGAAUUUUUGAUCUCGAUUGG	NM_071324	NM_071324.4	W02G9.5	21
Ruby et al	>siR21-399 siRNA, 1 read.	GACGGUCGCCUGAAUUCCGAG	NM_071606	NM_071606.2	T22F3.3	21
Ruby et al	>siR21-188 siRNA, 1 read.	GGCACGGGUACGUGUCUCGAG	NM_071630	NM_071630.3	T27C4.4	21
Ruby et al	>siR21-111 siRNA, 1 read.	GUACCGAUUUUUUCCACACCG	NM_071785	NM_071785.1	ZC132.4	21
Ruby et al	>siR21-448 siRNA, 1 read.	CAACGAGAGCCAUCAAAAGGC	NM_071798	NM_071798.2	F32D1.10	21
Ruby et al	>siR21-209 siRNA, 2 reads.	GCGGCUCUGGAAGGUCCUUUG	NM_071876	NM_071876.3	C18G1.5	21
Ruby et al	>siR21-485 siRNA, 1 read.	GAGGGAUUCUUGAAUAUGUUG	NM_071936	NM_071936.3	F26G5.1	21
Ruby et al	>siR21-3 siRNA, 2 reads.	GACAAAACAAUGAAGAUGGCU	NM_071971	NM_071971.3	C04F5.1	21
Ruby et al	>siR21-180 siRNA, 4 reads.	GAGGGCUUCAUCGUAUUCUCG	NM_071994	NM_071994.3	Y47A7.1	21
Lee et al	>Contig[0596]	GAAGAATAATCCGAAAGAACC	NM_072036	NM_072036.1	F08F3.8	21
Ruby et al	>siR21-292 siRNA, 1 read.	GAUCCUGGACCUGAGCCACUU	NM_072036	NM_072036.1	F08F3.8	21
Lee et al	>KA9381	GTTCTCACTTCGATGACTTCG	NM_072036	NM_072036.1	F08F3.8	21
Lee et al	>CEO2_2_plate3_P18.scf_1	GAAGCAATGAATGACTGCGGG	NM_072075	NM_072075.4	CD4.2	21
Ruby et al	>siR21-254 siRNA, 1 read.	CCAGCAAGCCCAAGCAUCACU	NM_072077	NM_072077.1	..	21
Ruby et al	>siR21-372 siRNA, 1 read.	GAGCACGACAAUUCCCUCCGU	NM_072077	NM_072077.1	..	21
Ruby et al	>siR21-169 siRNA, 1 read.	GAUCACUUUGGUACUCGAGCC	NM_072094	NM_072094.2	F25B4.5	21
Lee et al	>Contig[0986]	GAAGTCGAAGCTGTAGAAAGG	NM_072096	NM_072096.2	F25B4.4	21
Ruby et al	>siR21-290 siRNA, 1 read.	GCGGAGCCUAUUGCUGAUGGG	NM_072102	NM_072102.2	K09H11.3	21
Ruby et al	>siR21-139 siRNA, 1 read.	GGAGUGCUGAUCGCCGAGUCG	NM_072102	NM_072102.2	K09H11.3	21
Ruby et al	>siR21-61 siRNA, 2 reads.	GCAUGCUCGAAUAAUGAGCUC	NM_072179	NM_072179.3	F17A9.1	21
Ruby et al	>siR21-212 siRNA, 1 read.	UCGCAGUCAUGUUGACAAUCA	NM_072216	NM_072216.1	T28C12.1	21
Ruby et al	>siR21-225 siRNA, 1 read.	GUAACGGGCUGAGCUGGAAUC	NM_072421	NM_072421.2	F09G2.4	21
Lee et al	>KDFB23	GTTTTGTTCCGTAGTTGAGTC	NM_072425	NM_072425.2	F09G2.2	21
Lee et al	>KE741A	GACATCACAATTGTTGGTAGC	NM_072426	NM_072426.3	F09G2.1	21
Lee et al	>KCAA07	GTGTATCATTAAACATTGGAC	NM_072426	NM_072426.3	F09G2.1	21
Lee et al	>KE218B	GTGGCACCATTGCATGTTTCC	NM_072440	NM_072440.3	C05C8.9	21
Ruby et al	>siR21-417 siRNA, 1 read.	UUCCAUCCACUGUUAUUCGAC	NM_072600	NM_072600.1	T05B11.1	21
Ruby et al	>siR21-394 siRNA, 7 reads.	GGGGAUUCCGAGAGCAAAGUA	NM_072659	NM_072659.2	Y97E10AR.4	21
Ruby et al	>siR21-338 siRNA, 1 read.	GGAUUGUUGAUAGACUUCAGA	NM_072668	NM_072668.2	ZC513.6	21
Ruby et al	>siR21-482 siRNA, 1 read.	UCAGCAGACGCAUCAUUGCUU	NM_072770	NM_072770.3	F52E1.10	21
Lee et al	>KD47EE	GTAGCACCGGCACGACTTGAT	NM_072784	NM_072784.1	..	21
Lee et al	>KB4D8D	GCACATCCCTTTGTGACCGGT	NM_072784	NM_072784.1	..	21
Lee et al	>CEO2_2_plate2_N11.scf_1	GGAGAGGAACAGATGCAGGCA	NM_072809	NM_072809.3	F25G6.2	21
Ruby et al	>siR21-163 siRNA, 1 read.	GAGCAGUAUGCUUGAUUCGAU	NM_072810	NM_072810.5	F25G6.1	21
Ruby et al	>siR21-33 siRNA, 1 read.	GCAGCGAGAGCCUCAUCCAAG	NM_072818	NM_072818.2	F41E6.9	21
Lee et al	>CEO2_2_plate1_C04.scf_1	GCAGGTGTTTAGGGATAGGGT	NM_072887	NM_072887.1	K06C4.15	21
Ruby et al	>siR21-117 siRNA, 1 read.	GUAUGGUGAAUCGAUGUCGUC	NM_072986	NM_072986.2	T18H9.7	21
Ruby et al	>siR21-47 siRNA, 1 read.	GAGCAGCAUUCAGCUGCCACA	NM_073008	NM_073008.3	F44A2.1	21
Lee et al	>KCABCD	GACACCAGGAATCGTTTCGCC	NM_073019	NM_073019.3	K07B1.7	21
Lee et al	>CEO2_2_plate2_O20.scf_2	GAAGTGTGAGATCATCCTTGC	NM_073032	NM_073032.4	F36D4.3	21
Lee et al	>KD6CFE	GAGTGATCTGGTTTTCATGCC	NM_073065	NM_073065.4	C50F4.7	21
Ruby et al	>siR21-288 siRNA, 1 read.	GGCGUUUCAACUGCAGUUGUU	NM_073088	NM_073088.2	T06E4.1	21
Lee et al	>KA91D2	TACCCAGTCATCTGGTGGAAC	NM_073225	NM_073225.3	ZK856.13	21
Ruby et al	>siR21-429 siRNA, 1 read.	GAAGAGCUUCGUAGUCUCGAA	NM_073310	NM_073310.5	T21C9.2	21
Ruby et al	>siR21-387 siRNA, 1 read.	GGACUUGUUGCUUGGUGAGCC	NM_073349	NM_073349.4	D1054.2	21
Ruby et al	>siR21-347 siRNA, 3 reads.	GGUCGGUGGGCUCAAAGGACG	NM_073406	NM_073406.3	C13G3.3	21
Ruby et al	>siR21-332 siRNA, 1 read.	GUGGCCUCUGGUGUCGGUGAC	NM_073478	NM_073478.2	F47G9.1	21
Lee et al	>CEO2_2_plate2_P15.scf_4	GCAACTCGTATGCATCGAAGT	NM_073484	NM_073484.4	F55C10.1	21
Lee et al	>CEO2_2_plate1_F12.scf_2	GTCTTTATCGTGGAACAGAAT	NM_073484	NM_073484.4	F55C10.1	21
Lee et al	>KC4C04	GTTTCTACCGATTGGCTTTAC	NM_073513	NM_073513.2	T11F9.10	21
Lee et al	>Contig[0146]	GACAAAAGGAACTTTCGTACC	NM_073616	NM_073616.2	F10C2.4	21
Lee et al	>KA4A3E	GATCCATCAGTTTTCTAGCGC	NM_073617	NM_073617.2	F10C2.5	21
Ruby et al	>siR21-401 siRNA, 1 read.	GAGGUAUGUGGAGAUGUGUCA	NM_073620	NM_073620.2	R07B7.2	21
Ruby et al	>siR21-152 siRNA, 1 read.	GCUAUCAAAGAGCCCAGUCCG	NM_073642	NM_073642.2	C27A7.6	21
Ruby et al	>siR21-415 siRNA, 1 read.	GGAAAAUCGGGAGCCUGUCCA	NM_073669	NM_073669.4	T04H1.4	21
Ruby et al	>siR21-437 siRNA, 1 read.	GGGAAGUUUCCAGUUGGUGGG	NM_073675	NM_073675.2	F55C5.1	21
Lee et al	>KED656	GAAGTGTTTCCAACTTATTCG	NM_073750	NM_073750.2	C14C10.4	21
Ruby et al	>siR21-447 siRNA, 1 read.	GGUGGCUUGGUUUUGAGCUCG	NM_073768	NM_073768.2	K10C8.1	21
Ruby et al	>siR21-465 siRNA, 1 read.	GAGUAAAUCGAGCGGCAGUGG	NM_073852	NM_073852.3	F15B9.4	21
Ruby et al	>siR21-306 siRNA, 1 read.	GCCUGUAGUGUCAUGUUACCA	NM_073852	NM_073852.3	F15B9.4	21
Ruby et al	>siR21-89 siRNA, 1 read.	GGAGGUGCAUUCGUGUUGAUC	NM_073852	NM_073852.3	F15B9.4	21
Lee et al	>xxKBB2C0	TGACTTAGTTTAGCTTCGTGC	NM_073858	NM_073858.2	W07G4.3	21
Ruby et al	>siR21-34 siRNA, 1 read.	GGAUGUCCUUGGAUAAUAUGG	NM_073919	NM_073919.4	M04G12.4	21
Lee et al	>KBC946	GAAGCTATGACTTTCTAGGAT	NM_073981	NM_073981.3	F58G11.1	21
Ruby et al	>siR21-410 siRNA, 1 read.	GUCAUCUCGCUCUUUGAUAGG	NM_074067	NM_074067.2	R10D12.13	21
Lee et al	>KE4526	GTTCAAAGCCATTTTAAGCTC	NM_074171	NM_074171.4	C15H11.8	21
Ruby et al	>siR21-382 siRNA, 2 reads.	GAGCCAAUUGUCCUGGUCCUC	NM_074179	NM_074179.3	F23B12.6	21
Lee et al	>KAB08F	GAGATCTGCTACTGTGCATGC	NM_074181	NM_074181.3	F23B12.8	21
Ruby et al	>siR21-90 siRNA, 1 read.	GGGAGGUACUUCCAGCAAUGG	NM_074197	NM_074197.3	C53A5.1	21
Lee et al	>KAAEFB	GTCAATTCCGATGGAGCATGC	NM_074202	NM_074202.2	C53A5.13	21
Ruby et al	>siR21-69 siRNA, 1 read.	GAGUCGGGUCUCGCAGUCCAG	NM_074286	NM_074286.3	T01C3.3	21
Ruby et al	>siR21-269 siRNA, 1 read.	GGACUUGGCAUCCUUUCUACG	NM_074459	NM_074459.3	C06B8.8	21
Lee et al	>CEO2_2_plate2_K06.scf_1	GGAATCGGGTATCCGCTTGAG	NM_074474	NM_074474.2	B0391.10	21
Ruby et al	>siR21-207 siRNA, 1 read.	GCUGCUUUCUUGCGACAAAAU	NM_074743	NM_074743.2	F13A7.11	21
Ruby et al	>siR21-271 siRNA, 1 read.	GUGGCGAGGGACAGAAGAGCU	NM_074837	NM_074837.2	T25E12.5	21
Lee et al	>KB5C14	GTTTCAGAGCTTCCACGCTTC	NM_074938	NM_074938.1	F40D4.13	21
Lee et al	>CEO2_2_plate2_P12.scf_4	GCTCTTGGTTGGGCTCATCGG	NM_075049	NM_075049.1	C38D9.2	21
Ruby et al	>siR21-400 siRNA, 1 read.	ACUCCUUUUCGAAAAUUUGAU	NM_075061	NM_075061.2	F57G4.6	21
Lee et al	>Contig[0550]	GGATGTTGGCATCGGAATCGT	NM_075208	NM_075208.1	ZK262.8	21
Lee et al	>CEO2_2_plate2_A06.scf_3	GAATACACAGCTTCATCCCGG	NM_075214	NM_075214.2	ZK228.4	21
Lee et al	>KA5F5E	GAATTTTGTTGATCGCTGGCC	NM_075267	NM_075267.3	Y17D7B.4	21
Lee et al	>KECAF2	GTCCCTACAAAAAATTAGCCC	NM_075267	NM_075267.3	Y17D7B.4	21
Lee et al	>KAD878	TCAAAAGCTCTTTTTCGGTCG	NM_075267	NM_075267.3	Y17D7B.4	21
Ruby et al	>siR21-39 siRNA, 1 read.	GCAGCCAACACGAUUGGUGUU	NM_075348	NM_075348.1	F21D9.8	21
Ruby et al	>siR21-182 siRNA, 1 read.	GAAUCUCCUUCUUGGUCCUAA	NM_075353	NM_075353.1	F55C9.5	21
Ruby et al	>siR21-63 siRNA, 1 read.	GAAAAGCCGGUGGUGGUUCCG	NM_075413	NM_075413.2	Y43F8C.14	21
Lee et al	>KCA7AF	GGTCATAAACCTGCACATCTT	NM_075440	NM_075440.2	Y116F11B.3	21
Ruby et al	>siR21-29 siRNA, 1 read.	GGCGGAACAUUAAAUGUUGCA	NM_075461	NM_075461.3	Y60A3A.8	21
Lee et al	>KEE78F	GAATTGTGCCGATTTCATGAG	NM_075492	NM_075492.1	Y113G7B.3	21
Lee et al	>KE77AB	GATTATGACGAGAAATTGCGG	NM_075492	NM_075492.1	Y113G7B.3	21
Lee et al	>CEO2_2_plate3_H19.scf_1	GAACGAGAGTATCTTGCCGCA	NM_075526	NM_075526.3	K02E2.6	21
Ruby et al	>siR21-300 siRNA, 1 read.	GUAGGAUGGUGUUAAUGUUCG	NM_075526	NM_075526.3	K02E2.6	21
Lee et al	>KAD3EB	GATTTCATATTTAGGCGGTTG	NM_075536	NM_075536.1	B0250.8	21
Lee et al	>CEO2_2_plate1_O22.scf_2	GTTTATCTCAATCTTCGATGG	NM_075536	NM_075536.1	B0250.8	21
Lee et al	>KE3525	GACGCTTCGATCACGATTCGG	NM_075666	NM_075666.1	Y73B3A.7	21
Ruby et al	>siR21-81 siRNA, 1 read.	GGGCAUUGCUGGUGUGCGACG	NM_075668	NM_075668.2	Y73B3A.6	21
Lee et al	>KCFC6D	GTGATTTTGCGGCTCACGATC	NM_075668	NM_075668.2	Y73B3A.6	21
Lee et al	>CEO2_2_plate1_J15.scf_3	GGAACACCTGACTCTCGCCAA	NM_075671	NM_075671.1	Y73B3A.5	21
Lee et al	>KAB529	GATAGGATAAGATAATGACAC	NM_075687	NM_075687.3	M02E1.1	21
Lee et al	>KEBAEE	GTAGAAACTGTTCATAGTGTC	NM_075687	NM_075687.3	M02E1.1	21
Ruby et al	>siR21-147 siRNA, 2 reads.	CUUCAGACUCCGACUUUGCCU	NM_075723	NM_075723.3	F13C5.2	21
Lee et al	>KC6E4A	GAAGATGGTCCGACTCAGCCG	NM_075723	NM_075723.3	F13C5.2	21
Ruby et al	>siR21-333 siRNA, 1 read.	GUUGAGGACACAGUUUCCAGC	NM_075777	NM_075777.3	F35H12.2	21
Lee et al	>KE5046	GTTTCAGTGGAGAACATGTGC	NM_075857	NM_075857.3	F56C3.9	21
Ruby et al	>siR21-367 siRNA, 1 read.	GGCUCCAUCCGAACAUCUGGC	NM_075860	NM_075860.1	ZK402.5	21
Lee et al	>CEO2_2_plate1_A08.scf_1	GAAACGCAACCTGTTTTTGAG	NM_075925	NM_075925.1	F31A9.4	21
Lee et al	>xxKBC149	GTTTATGGTTATGCTTGACCC	NM_075925	NM_075925.1	F31A9.4	21
Ruby et al	>siR21-253 siRNA, 1 read.	GGAUCCAACUGCCUUCUUGGA	NM_075954	NM_075954.2	Y59E1A.1	21
Ruby et al	>siR21-83 siRNA, 1 read.	ACACUCUCGCUUUUUGAACGG	NM_075964	NM_075964.2	F52D2.6	21
Ruby et al	>siR21-55 siRNA, 1 read.	UAACCUUGUCAGUUUGGAUCC	NM_075964	NM_075964.2	F52D2.6	21
Lee et al	>KEfEB34	GTGTGGCATTTTTGGTCGAAG	NM_076131	NM_076131.2	K10B3.5	21
Lee et al	>KABE1D	GTCTCCTCGGTCACTTCTCCC	NM_076141	NM_076141.3	C15C7.5	21
Ruby et al	>siR21-419 siRNA, 1 read.	GCGGGGUUCCCGUACGAUUCU	NM_076312	NM_076312.1	F20B6.5	21
Lee et al	>KE8219	GAAGCCGCGTAATTGAATGCT	NM_076406	NM_076406.3	F55D10.3	21
Lee et al	>CEO2_2_plate3_L22.scf_3	GGGGAAATGGTGTTGTCGTTG	NM_076406	NM_076406.3	F55D10.3	21
Lee et al	>CEO2_2_plate3_F10.scf_1	GGACACGGTTTGTTGTGTTGG	NM_076424	NM_076424.2	F39C12.1	21
Lee et al	>KC4684	GTTCTTGTGCTTATGAGCAGT	NM_076486	NM_076486.1	H28G03.4	21
Lee et al	>KBA38A	GTAATTATCACCAATGTGAGT	NM_076594	NM_076594.2	R07E4.5	21
Lee et al	>CEO2_2_plate3_K08.scf_5	GCAGGCTCTGTAGTGTGCTTC	NM_076611	NM_076611.2	C45B2.5	21
Lee et al	>KC1BEF	GAGATTGATCGTTGATTGACC	NM_076921	NM_076921.3	R03G5.2	21
Lee et al	>KB57E1	GTATGCTTGTGGTCAATGTAC	NM_076972	NM_076972.3	C02B8.1	21
Ruby et al	>siR21-388 siRNA, 1 read.	CCGAAGUAGUGGUGGUUGUAG	NM_077005	NM_077005.1	R09F10.7	21
Lee et al	>KCABCC	GAAGAATGAATTTGTCAACTT	NM_077051	NM_077051.3	F18E9.5	21
Lee et al	>KBB98B	GTATAAATGATATCTGGAAGT	NM_077058	NM_077058.1	H35N09.2	21
Lee et al	>KBA1AF	GATACAAGGGGATATAATATT	NM_077257	NM_077257.2	F21G4.2	21
Lee et al	>KABEF6	AAAAAGGAAAGATTTGGATTG	NM_077425	NM_077425.3	T21B6.1	21
Lee et al	>KE7F55	GGTTGTACGAGATTGTTCAGC	NM_077793	NM_077793.2	K08H2.1	21
Ruby et al	>siR21-208 siRNA, 1 read.	GGAGCGGCCUUCUUGGCUGGA	NM_078009	NM_078009.3	M163.3	21
Ruby et al	>siR21-473 siRNA, 1 read.	GUUCCGCGAGCCACUUCAAGA	NM_078068	NM_078068.1	F31F6.2	21
Ruby et al	>siR21-109 siRNA, 1 read.	GGAUGUUCCUUUCCCAACGUA	NM_078219	NM_078219.1	C09G1.3	21
Lee et al	>KE41DD	GTAGGAGACCATGAGATTGCC	NM_078330	NM_078330.1	F39F10.2	21
Lee et al	>KBE58F	GGGCATCCATTTCATTTTGAC	NM_078393	NM_078393.1	..	21
Ruby et al	>siR21-272 siRNA, 1 read.	GCUGUUGCUGCUGCUGCCGCC	NM_170794	NM_170794.3	Y65B4BR.4	21
Ruby et al	>siR21-479 siRNA, 1 read.	GGCUGCUGAGAUGAUGGUUCA	NM_170794	NM_170794.3	Y65B4BR.4	21
Ruby et al	>siR21-24 siRNA, 1 read.	GGUGGUGUGAUCCACGUAGUA	NM_170794	NM_170794.3	Y65B4BR.4	21
Ruby et al	>siR21-10 siRNA, 1 read.	GGUCUCUGCUCGGCGAGCUCG	NM_170821	NM_170821.4	Y39G10AR.12	21
Ruby et al	>siR21-232 siRNA, 1 read.	GUGCGAGUGACAGAAUUGUGA	NM_170821	NM_170821.4	Y39G10AR.12	21
Lee et al	>Contig[0431]	GTCTTCGAGCTGAACCGCTTC	NM_170831	NM_170831.4	Y23H5A.1	21
Ruby et al	>siR21-243 siRNA, 1 read.	GCAACUCCUGCGGACGGUUGC	NM_170857	NM_170857.2	F56A3.3	21
Ruby et al	>siR21-54 siRNA, 1 read.	ACUCCUGAAGCUGCAACGUCU	NM_170907	NM_170907.3	T08G11.1	21
Lee et al	>KC4BF8	GTTTCGTAATGTCGATTGAGC	NM_170933	NM_170933.2	Y105E8A.1	21
Lee et al	>KC524A	GCAATAGGTGGGGATAGGTAC	NM_170945	NM_170945.1	Y105E8A.13	21
Lee et al	>CEO2_2_plate1_I04.scf_3	GTTGCATTGCCACATTCACGA	NM_171052	NM_171052.1	Y54G11A.14	21
Lee et al	>KAE5E3	GTTCCCATTGTGACAATCGCC	NM_171060	NM_171060.2	K10F12.3	21
Lee et al	>Contig[0477]	GTTTTTGTGCTTTTTTGGAGC	NM_171073	NM_171073.2	F42G9.5	21
Lee et al	>CEO2_2_plate3_K17.scf_2	GATCTTCTTCTTGACAGCCGT	NM_171095	NM_171095.3	C44B11.6	21
Ruby et al	>siR21-477 siRNA, 1 read.	GCUAGACGAAGAGGAUAUUGC	NM_171095	NM_171095.3	C44B11.6	21
Ruby et al	>siR21-365 siRNA, 1 read.	GAUGAUUGUUGACUGGUGAUG	NM_171134	NM_171134.3	R12B2.5	21
Ruby et al	>siR21-250 siRNA, 1 read.	GGUGUGUGCACUUGACGAUCA	NM_171169	NM_171169.3	C05D11.11	21
Ruby et al	>siR21-27 siRNA, 1 read.	AACUCAUCGAGCACACCAGCC	NM_171180	NM_171180.2	F11H8.4	21
Ruby et al	>siR21-345 siRNA, 2 reads.	GGCCGAGCCACUCUCGGUGCA	NM_171273	NM_171273.2	K08D12.3	21
Ruby et al	>siR21-433 siRNA, 1 read.	GUCCAGGUCCAACAGACGUCA	NM_171335	NM_171335.2	ZK354.2	21
Ruby et al	>siR21-325 siRNA, 1 read.	GCAGGUAAUGACGGUGUCGCA	NM_171388	NM_171388.4	C49H3.5	21
Lee et al	>KB5517	GGCTCAATTCCGGCTTTAAGC	NM_171574	NM_171574.2	Y39B6A.33	21
Ruby et al	>siR21-78 siRNA, 1 read.	GGUUGGAGUUCUUUCUGCUGU	NM_171632	NM_171632.2	T01B6.3	21
Lee et al	>KE3DEF	GTTGATTTTGGTTTTGATTCC	NM_171720	NM_171720.3	T10A3.1	21
Lee et al	>CEO2_2_plate2_A24.scf_3	GTTGAGTTGATGTTTGAAGCT	NM_171851	NM_171851.4	C56C10.7	21
Ruby et al	>siR21-297 siRNA, 1 read.	GACUGUUGGCACACUGAAGGC	NM_182000	NM_182000.1	Y18D10A.1	21
Lee et al	>KB524B	GTCGGCTTCATCTTCTGGTCC	NM_182000	NM_182000.1	Y18D10A.1	21
Lee et al	>KA48E8	AAAAAGAGTGGTAGAGTGTCG	NM_182102	NM_182102.3	F07A11.6	21
Ruby et al	>siR21-412 siRNA, 3 reads.	UCCUUCAGCCCCCAUUGAGUC	NM_182102	NM_182102.3	F07A11.6	21
Lee et al	>Contig[0483]	GGCAAAAAGCATCGAAGCAGT	NM_182179	NM_182179.2	ZK1127.9	21
Ruby et al	>siR21-146 siRNA, 1 read.	GCAGUUGACAUCUUCAAUGGC	NM_182251	NM_182251.3	Y17G7B.20	21
Lee et al	>KD466B	GCCACATTCAACAAATTCTAC	NM_182323	NM_182323.3	T27C4.4	21
Lee et al	>KBC4AA	GTGCTTCTGATTGAGCCCGAC	NM_182323	NM_182323.3	T27C4.4	21
Lee et al	>KEEE3E	GAGTGATTTTGTGAAAAGAGC	NM_182464	NM_182464.1	Y108F1.5	21
Lee et al	>KDB8AC	GGACCTTCCTTAGTACTTCGCC	NM_001025857	NM_001025857.1	C37A2.4	22
Ruby et al	>siR22-355 siRNA, 1 read.	GUCCAGGAACAAAUUCCGAUCA	NM_001025932	NM_001025932.2	F13G3.7	22
Lee et al	>CEO2_2_plate3_P03.scf_4	GTGGTGGAGGCTGCCGAAAACA	NM_001025981	NM_001025981.1	C05H8.1	22
Ruby et al	>siR22-295 siRNA, 1 read.	GUCGGCGAUGAGAGCGGGAACC	NM_001026002	NM_001026002.1	C14B9.4	22
Lee et al	>CEO2_2_plate3_D17.scf_2	GAAACCACTTTGGATGATGGCT	NM_001026033	NM_001026033.2	C36A4.11	22
Lee et al	>CEO2_2_plate3_I16.scf_1	GATCCACCGAAACCACTTTGGA	NM_001026033	NM_001026033.2	C36A4.11	22
Ruby et al	>siR22-142 siRNA, 1 read.	GAGGUGAGCCUUCUUUUGGCGA	NM_001026083	NM_001026083.2	F13B10.2	22
Lee et al	>KE7231	GAGTGTTCTCTTTGATTTCAAC	NM_001026208	NM_001026208.1	AC8.3,AC8.10	22
Lee et al	>CEO2_2_plate2_O08.scf_3	GATCCGGGTTTTGCGATTGCAA	NM_001026208	NM_001026208.1	AC8.3,AC8.10	22
Lee et al	>KEDCE4	GTTCTATGTGGAATAGCTTCTG	NM_001026208	NM_001026208.1	AC8.3,AC8.10	22
Lee et al	>CEO2_2_plate3_A17.scf_6	GATGCTTTATAACTCTGGACCG	NM_001026210	NM_001026210.1	AC8.7, AC8.12	22
Lee et al	>CEO2_2_plate3_K08.scf_4	GTTCCATATTGCTTTCCTCAGA	NM_001026210	NM_001026210.1	AC8.7, AC8.12	22
Ruby et al	>siR22-373 siRNA, 1 read.	GAUCCCAGUGCUGCACAAAUCU	NM_001026224	NM_001026224.1	F18C12.2	22
Ruby et al	>siR22-409 siRNA, 8 reads.	UCUGUGUCAGGGAACAGCUUCU	NM_001026262	NM_001026262.2	F31C3.2	22
Ruby et al	>siR22-350 siRNA, 1 read.	GAUUCCUCCAUUUUGUGCUGCA	NM_001026265	NM_001026265.1	F32A7.5	22
Ruby et al	>siR22-81 siRNA, 2 reads.	GGCCUUGGCAAGAUCCGCUGCA	NM_001026265	NM_001026265.1	F32A7.5	22
Ruby et al	>siR22-468 siRNA, 2 reads.	GCUGAAAACACGAAAAGAGCCC	NM_001026272	NM_001026272.2	F33E2.2	22
Lee et al	>CEO2_2_plate1_N14.scf_1	GGAACGGAAGCATCGTAATCCA	NM_001026339	NM_001026339.1	F56G4.7	22
Ruby et al	>siR22-17 siRNA, 1 read.	AGACACAACGAUGGUGUAGUCC	NM_001026355	NM_001026355.2	H28O16.1	22
Lee et al	>KEE9EC	GTAGATTCTCCAGTTGAGCCGT	NM_001026382	NM_001026382.2	K07A1.2	22
Ruby et al	>siR22-448 siRNA, 1 read.	GCACAUUUCAUUGAUUGGUGCU	NM_001026450	NM_001026450.1	T19A6.2	22
Lee et al	>CEO2_2_plate2_G13.scf_3	GTACCGAGTTTCCAGCTCTTCC	NM_001026460	NM_001026460.1	T22C1.10	22
Lee et al	>CEO2_2_plate3_A15.scf_1	GTAGTGGGAAACAGCTGCACTT	NM_001026474	NM_001026474.1	T28F2.4	22
Lee et al	>CEO2_2_plate2_F23.scf_2	CATCGATCCGGAATTCTGTTGT	NM_001026480	NM_001026480.1	W02B9.2	22
Lee et al	>KC4B06	GAAGACAATGGCTTTATTTAGC	NM_001026480	NM_001026480.1	W02B9.2	22
Lee et al	>CEO2_2_plate2_G15.scf_3	GACGACATTTCCATTGACATGG	NM_001026480	NM_001026480.1	W02B9.2	22
Lee et al	>KED275	GACGTCCTCCTCGATCTCCAGC	NM_001026480	NM_001026480.1	W02B9.2	22
Lee et al	>KE574F	GATGATATGCGAGGTCACTTGT	NM_001026480	NM_001026480.1	W02B9.2	22
Ruby et al	>siR22-30 siRNA, 1 read.	GAUCCUCCUGCCGUGAUGAUGA	NM_001026489	NM_001026489.2	W03F11.6	22
Lee et al	>KA4BF0	GGGGAACGAAGATACGGGTGAC	NM_001026495	NM_001026495.2	W04C9.1	22
Ruby et al	>siR22-433 siRNA, 2 reads.	GUGGCCAAACUUGUCAACAUUG	NM_001026512	NM_001026512.1	Y105E8A.24	22
Lee et al	>CEO2_2_plate1_E05.scf_4	GAACAACAAGCGTCTTCTTGGT	NM_001026517	NM_001026517.1	Y105E8A.28	22
Lee et al	>CEO2_2_plate3_G24.scf_3	GAGGAACCAATGGTTGTGGTCC	NM_001026517	NM_001026517.1	Y105E8A.28	22
Lee et al	>CEO2_2_plate2_D16.scf_2	GATGTCGGAGCAGATTTGGGGC	NM_001026517	NM_001026517.1	Y105E8A.28	22
Lee et al	>CEO2_2_plate1_A10.scf_2	GCTTGATGTCGGAGCAGATTTG	NM_001026517	NM_001026517.1	Y105E8A.28	22
Lee et al	>CEO2_2_plate2_F04.scf_1	GGAACAACAAGCGTCTTCTTGG	NM_001026517	NM_001026517.1	Y105E8A.28	22
Lee et al	>CEO2_2_plate3_I12.scf_2	GAACCTGGTATCCTTCCTTAAC	NM_001026521	NM_001026521.1	Y105E8A.7	22
Ruby et al	>siR22-35 siRNA, 1 read.	GAUUCGUUGGAUUAAUAUUAAC	NM_001026543	NM_001026543.2	Y110A7A.17	22
Lee et al	>KED0E8	GATTCTGATCGATCCATGTACC	NM_001026548	NM_001026548.3	Y110A7A.9	22
Ruby et al	>siR22-345 siRNA, 1 read.	GAAUUCCAGUUCACGAAAUGGG	NM_001026554	NM_001026554.2	Y18D10A.25	22
Lee et al	>KAC5A7	GATATTGTTTGAAGCTGTTCCC	NM_001026554	NM_001026554.2	Y18D10A.25	22
Lee et al	>KB96E6	GCATATGAGTCCCATGAGCAAT	NM_001026554	NM_001026554.2	Y18D10A.25	22
Lee et al	>CEO2_2_plate2_J15.scf_1	GGATTTTGGCTCTCGTAATTGG	NM_001026554	NM_001026554.2	Y18D10A.25	22
Lee et al	>CEO2_2_plate2_I17.scf_2	GAAACAGGTTCCGCAATTGCCA	NM_001026585	NM_001026585.1	Y39G10AR.6	22
Lee et al	>KD61D4	GAAAGTTTTTTGAAAATTTCTC	NM_001026585	NM_001026585.1	Y39G10AR.6	22
Ruby et al	>siR22-401 siRNA, 1 read.	GAUCAUAUGGCAUAAAUUGCAA	NM_001026591	NM_001026591.2	Y47G6A.19	22
Lee et al	>KAA6A3	GACGAAATACACGATTTTTTAC	NM_001026596	NM_001026596.1	Y47G6A.31	22
Lee et al	>CEO2_2_plate2_H04.scf_1	ACTCAACATTGCATGATTACAC	NM_001026627	NM_001026627.2	Y6B3A.1	22
Ruby et al	>siR22-357 siRNA, 1 read.	GACGUUGGUGCUGCUGAUAUCC	NM_001026633	NM_001026633.2	Y71A12B.15	22
Lee et al	>CEO2_2_plate3_E04.scf_2	GGAAAAAAGTTGCGCATCCGGA	NM_001026633	NM_001026633.2	Y71A12B.15	22
Ruby et al	>siR22-48 siRNA, 1 read.	GCACAACACCUUUUGUAGCCCG	NM_001026662	NM_001026662.2	Y87G2A.17	22
Lee et al	>CEO2_2_plate2_N17.scf_7	GAACATATCAACCACATTTCGA	NM_001026690	NM_001026690.1	ZK256.1	22
Lee et al	>CEO2_2_plate1_E03.scf_2	GTGGAGGCATCATTTGACGAAG	NM_001026741	NM_001026741.1	C04A2.3	22
Lee et al	>KC5B05	GAATTCGACATTCACCGGGACT	NM_001026865	NM_001026865.1	C47G2.8	22
Ruby et al	>siR22-473 siRNA, 1 read.	GAAGAAUGAGUACUAUCGAGAC	NM_001026874	NM_001026874.1	D1022.7	22
Ruby et al	>siR22-167 siRNA, 1 read.	GAGUUCGAGCAGGUGCACAAUC	NM_001026883	NM_001026883.1	D2085.5	22
Lee et al	>CEO2_2_plate1_L15.scf_4	GAAGTGAGTAAAATAAAATTTG	NM_001026914	NM_001026914.1	F14D2.4	22
Lee et al	>KCDA1A	GCAATATTGTTTGGCCGCGGAT	NM_001026916	NM_001026916.2	F14E5.2	22
Ruby et al	>siR22-193 siRNA, 1 read.	CACCUCCACCUCCUCGGCGUCU	NM_001026946	NM_001026946.1	F26H11.2	22
Ruby et al	>siR22-387 siRNA, 2 reads.	GAAUCGAUGUACGCUUGUGACG	NM_001026990	NM_001026990.1	F42G4.7	22
Lee et al	>CEO2_2_plate2_B18.scf_3	GATTCTGGATTCCAAAGCACGG	NM_001027060	NM_001027060.3	K04B12.2	22
Lee et al	>CEO2_2_plate3_F05.scf_2	GGATTGTCGCATTATCCTGCTG	NM_001027065	NM_001027065.2	K08A2.5	22
Ruby et al	>siR22-177 siRNA, 1 read.	GGACGGUACAACUUGUGGAGCU	NM_001027088	NM_001027088.2	M110.4	22
Ruby et al	>siR22-471 siRNA, 1 read.	GAAUGCGGGAGCUCAUCGUACA	NM_001027098	NM_001027098.1	R05H10.3	22
Ruby et al	>siR22-114 siRNA, 1 read.	GGAGUAUGUACUAGAUGUGGUC	NM_001027106	NM_001027106.2	R06F6.12	22
Lee et al	>KC2317	GGATTCAAGTTTTGAAGCAAGC	NM_001027124	NM_001027124.2	T01D1.2	22
Lee et al	>KEn3401	GTCTCTCAAACTTTTCCCTACC	NM_001027181	NM_001027181.1	T21B4.17	22
Lee et al	>CEO2_2_plate3_K10.scf_4	GAAATAAATAATTTATCATGTG	NM_001027263	NM_001027263.3	Y46G5A.1	22
Ruby et al	>siR22-221 siRNA, 1 read.	GGGGUGUGGAUAUCCAAUGAUA	NM_001027281	NM_001027281.1	Y48E1B.13	22
Lee et al	>CEO2_2_plate2_O18.scf_3	GAAAACGAGATGATGACGTCGG	NM_001027282	NM_001027282.1	Y48E1B.13	22
Lee et al	>KBB76A	GATTTTGATACGTCCGTTGGGC	NM_001027439	NM_001027439.1	F54F2.2	22
Ruby et al	>siR22-203 siRNA, 1 read.	GGUCCAGAAUAAUUCCUUCCGA	NM_001027439	NM_001027439.1	F54F2.2	22
Lee et al	>KEBA89	GTTTACGAGTATTCACTGCTGT	NM_001027439	NM_001027439.1	F54F2.2	22
Ruby et al	>siR22-347 siRNA, 1 read.	GUGGCACGUCAUUAUCAUCUGU	NM_001027439	NM_001027439.1	F54F2.2	22
Lee et al	>Contig[0368]	GAAATTTTCAATAGATTTTGCT	NM_001027486	NM_001027486.2	K02F3.12	22
Lee et al	>CEO2_2_plate2_I06.scf_2	GATTTCAACGCTTTTGCCACTT	NM_001027486	NM_001027486.2	K02F3.12	22
Ruby et al	>siR22-249 siRNA, 2 reads.	GAUGUGUUGAUGUUGGCGCCCU	NM_001027506	NM_001027506.1	K11D9.1	22
Ruby et al	>siR22-133 siRNA, 1 read.	GGGCAGCACUCGGCUCGUUGGA	NM_001027506	NM_001027506.1	K11D9.1	22
Ruby et al	>siR22-417 siRNA, 2 reads.	GUGGUGUACGGGAUCCUCUACG	NM_001027534	NM_001027534.2	R08D7.6	22
Lee et al	>CEO2_2_plate2_D19.scf_3	GGAAAAGTACAACCATATCAGT	NM_001027560	NM_001027560.2	R151.5	22
Ruby et al	>siR22-176 siRNA, 1 read.	GUAGUUGCAGAACGGAUUCUAG	NM_001027560	NM_001027560.2	R151.5	22
Ruby et al	>siR22-329 siRNA, 1 read.	GGCGGGGGUGCCGGUGCCCAUU	NM_001027640	NM_001027640.2	W07B3.2	22
Lee et al	>KEDE40	GAAAACTAGCTCAGGAATGTTC	NM_001027644	NM_001027644.2	Y102E9.1	22
Lee et al	>CEO2_2_plate3_L09.scf_4	GATTTTTCATGTTTTCTAGCGG	NM_001027657	NM_001027657.1	Y37D8A.11	22
Lee et al	>CEO2_2_plate3_C08.scf_4	GACGAATGACCATCTCTTTTCC	NM_001027696	NM_001027696.2	Y42G9A.4	22
Lee et al	>KCCEA8	GGATATTGAGTGTTTCTTGTCC	NM_001027746	NM_001027746.1	Y55B1BR.5	22
Lee et al	>CEO2_2_plate1_E10.scf_3	GACGGCTTCTTGTACAACATAG	NM_001027768	NM_001027768.1	Y71H2B.10	22
Lee et al	>CEO2_2_plate1_D07.scf_1	GATATTATTCTGTTGAGCCAGT	NM_001027768	NM_001027768.1	Y71H2B.10	22
Lee et al	>KBBFB4	GAGAAAACACATCAGCATACGC	NM_001027793	NM_001027793.2	Y82E9BR.21	22
Lee et al	>CEO2_2_plate1_A07.scf_2	GAGAGCAGATTTCCCATTCGAT	NM_001027821	NM_001027821.2	ZK328.1	22
Ruby et al	>siR22-166 siRNA, 1 read.	GUGCAGUGUUGGACUGGUUACG	NM_001027829	NM_001027829.2	ZK418.9	22
Ruby et al	>siR22-242 siRNA, 1 read.	CACAGGCUGCAGGAUACGUGGC	NM_001027836	NM_001027836.1	ZK520.4	22
Lee et al	>KD5BC3	GGAAATATGAAAAGAAATAGCG	NM_001027848	NM_001027848.2	ZK637.8	22
Lee et al	>CEO2_2_plate3_B18.scf_2	GAACGCTCTTCGAGAGATCTGT	NM_001027852	NM_001027852.1	ZK637.9	22
Ruby et al	>siR22-173 siRNA, 1 read.	GGUCAGUCCAUGAAUCGCAGGG	NM_001027873	NM_001027873.2	C33H5.4	22
Ruby et al	>siR22-224 siRNA, 1 read.	GUGCAGGUGAAGGUCUGUAUUG	NM_001027873	NM_001027873.2	C33H5.4	22
Lee et al	>CEO2_2_plate2_L03.scf_3	GGAGCAACTCTATCCGTGGTTT	NM_001027885	NM_001027885.1	C42C1.11	22
Lee et al	>CEO2_2_plate1_B13.scf_2	GTAGGAGACACCGTTTATAGGG	NM_001027888	NM_001027888.1	C42C1.4	22
Lee et al	>KB8364	GTACTCTTTACAAACACATCTT	NM_001027913	NM_001027913.2	C49A9.9	22
Ruby et al	>siR22-475 siRNA, 1 read.	GCUUGUGGCUCAAGGUAGCUGA	NM_001027964	NM_001027964.1	F20C5.1	22
Ruby et al	>siR22-161 siRNA, 2 reads.	CCAGAUUUGCUAGAAAUUCGGC	NM_001028043	NM_001028043.2	F52B11.1	22
Lee et al	>KC512C	GAATCGTCCTAATCTACATTGC	NM_001028204	NM_001028204.1	T12E12.4	22
Lee et al	>KB37ED	CTTTGTTTCTGATTCTTCTTTC	NM_001028221	NM_001028221.2	T20D3.3	22
Lee et al	>CEO2_2_plate2_E05.scf_1	GAGGATTTTGCATACAAAGTTG	NM_001028235	NM_001028235.1	T28H11.4	22
Lee et al	>KB5EEE	GTCAATCTCAACTCGACGCGGC	NM_001028299	NM_001028299.1	Y45F10C.6	22
Ruby et al	>siR22-106 siRNA, 1 read.	ACUCGUAAAACUCGGGUUCCGC	NM_001028319	NM_001028319.2	Y54G2A.17	22
Lee et al	>CEO2_2_plate1_C14.scf_2	GAACACGTCAAACACTGCTGGC	NM_001028319	NM_001028319.2	Y54G2A.17	22
Ruby et al	>siR22-269 siRNA, 1 read.	GGUGGAAGGCUACCUCACCGGG	NM_001028341	NM_001028341.1	..	22
Lee et al	>CEO2_2_plate2_A08.scf_1	GACATTGCACCGGGAGCTGTGT	NM_001028342	NM_001028342.2	Y55F3BR.2	22
Lee et al	>CEO2_2_plate3_P03.scf_2	GATGTGGAGGATGATGGCGTGG	NM_001028364	NM_001028364.2	Y57G11C.51	22
Lee et al	>KE4531	GGTAAGTGGAGTGGATGACGAC	NM_001028364	NM_001028364.2	Y57G11C.51	22
Lee et al	>KC4705	GAAGATTGATGTAAACACACCG	NM_001028418	NM_001028418.2	Y94H6A.10	22
Lee et al	>CEO2_2_plate2_M09.scf_1	GCGTTGTAAGCTTTCTACGGAT	NM_001028418	NM_001028418.2	Y94H6A.10	22
Ruby et al	>siR22-304 siRNA, 1 read.	GGUAGACGGUGUCCAAUGAUCU	NM_001028497	NM_001028497.2	C18D4.6	22
Lee et al	>CEO2_2_plate1_F14.scf_2	GTAGAAATGCAAAGTATAACCC	NM_001028669	NM_001028669.1	F25C8.3	22
Lee et al	>KB4607	GATTCAGATCTTCGAGTTTGCC	NM_001028680	NM_001028680.2	F26D11.11	22
Ruby et al	>siR22-214 siRNA, 1 read.	GGAGUGCUAGGAGAAAGUGGUA	NM_001028735	NM_001028735.1	F40F9.7	22
Lee et al	>KE34B0	GAATGAATAAATTTAAAATGAG	NM_001028792	NM_001028792.2	F53F4.16	22
Lee et al	>CEO2_2_plate3_C08.scf_1	GGAGTTGCTTCTTCAAGTGATG	NM_001028846	NM_001028846.1	H37A05.4	22
Ruby et al	>siR22-332 siRNA, 3 reads.	CGGCUUUUGAUCGAGUUGUUGG	NM_001028926	NM_001028926.1	T03D8.1	22
Ruby et al	>siR22-205 siRNA, 1 read.	GGAAGAAGACUACAAUCGAGGG	NM_001028970	NM_001028970.1	T19A5.2	22
Lee et al	>CEO2_2_plate1_E11.scf_1	GCTCATTGCTAAAATTAGTGCA	NM_001029049	NM_001029049.2	Y17D7A.3	22
Lee et al	>CEO2_2_plate3_A11.scf_2	GATCTGTTTAAGCCTCAATTCC	NM_001029077	NM_001029077.1	Y46H3C.7	22
Lee et al	>CEO2_2_plate1_H12.scf_4	GCCCGATCGTATCGCAGTATGG	NM_001029077	NM_001029077.1	Y46H3C.7	22
Ruby et al	>siR22-58 siRNA, 1 read.	GCACACUGUGAUUCUCCGACGA	NM_001029100	NM_001029100.2	Y60A3A.12	22
Lee et al	>KD6B7A	GCAGTACATTATAGCCAATGGC	NM_001029199	NM_001029199.2	C07B5.4	22
Ruby et al	>siR22-253 siRNA, 1 read.	GCAAUUUGAGUUUCAGGAUUUG	NM_001029238	NM_001029238.2	C16H3.3	22
Lee et al	>KE2787	GTTCACTTCTACTTCTTCTCCG	NM_001029429	NM_001029429.1	F23A7.7	22
Lee et al	>KE4B62	GTTCGAAGTGGAAGTTATTCGC	NM_001029429	NM_001029429.1	F23A7.7	22
Lee et al	>CEO2_2_plate3_M06.scf_2	GGACTTGGGTTTTTGTAACTCC	NM_001029454	NM_001029454.2	F33C8.1	22
Lee et al	>CEO2_2_plate3_A24.scf_1	GAAGAAAGTCTTTTTCCATCGA	NM_001029514	NM_001029514.2	F47G3.2	22
Lee et al	>KEf3C83	GACTTTTTGTGTTGAGTTGAGC	NM_001029514	NM_001029514.2	F47G3.2	22
Lee et al	>KB4ADE	GAGATCAATCCATCCCGATTGC	NM_001029755	NM_001029755.1	T24D5.6	22
Lee et al	>CEO2_2_plate2_L10.scf_2	GTTGAGCAGTTGTTCAAGTGCT	NM_001029789	NM_001029789.1	Y40A1A.1	22
Lee et al	>CEO2_2_plate2_H15.scf_1	GTAGCTCAGCTTCAATGGCACC	NM_001029796	NM_001029796.1	Y7A5A.10	22
Ruby et al	>siR22-190 siRNA, 1 read.	AAUCGGUCAUCGAGCCAGAAAU	NM_001037901	NM_001037901.1	Y92H12BR.3	22
Lee et al	>KC5168	ATGTCAGAGATTGTGACTTTCG	NM_001038232	NM_001038232.1	B0047.1	22
Lee et al	>KEC26B	GACACCATCTTCATCTTTTGGT	NM_001038232	NM_001038232.1	B0047.1	22
Lee et al	>CEO2_2_plate3_L24.scf_2	GCTTGAGAGCAAATTGGAGTAA	NM_001038232	NM_001038232.1	B0047.1	22
Lee et al	>CEO2_2_plate2_G09.scf_2	GTCTGAAAATCATCTGCGTTGA	NM_001038232	NM_001038232.1	B0047.1	22
Lee et al	>CEO2_2_plate3_P15.scf_1	GGGGAAGCCGCCGCCGTACTCG	NM_001038242	NM_001038242.1	F56D12.4	22
Lee et al	>CEO2_2_plate3_H22.scf_1	GGTCAACGTGTACAGCGTCTCC	NM_001038243	NM_001038243.1	F56D12.4	22
Ruby et al	>siR22-286 siRNA, 1 read.	GAGGAUGGUGUAACGACCUUGA	NM_001038296	NM_001038296.1	ZC395.3	22
Ruby et al	>siR22-235 siRNA, 1 read.	GCAUCAUCAUCAACGAUCAUGC	NM_001038315	NM_001038315.2	C47E12.5	22
Lee et al	>KAC422	GTACTGCATGTTTCTGGGTCCT	NM_001038361	NM_001038361.2	Y54G2A.50	22
Lee et al	>CEO2_2_plate2_F12.scf_1	GACGGTTTTCAGTTTCCAAAAC	NM_001038430	NM_001038430.1	Y61A9LA.12	22
Lee et al	>CEO2_2_plate2_A17.scf_3	GCATCGCTCACGTCCCTTGTCA	NM_001038430	NM_001038430.1	Y61A9LA.12	22
Lee et al	>Contig[0577]	GTACTTATCATTCAACTTTCAC	NM_001038430	NM_001038430.1	Y61A9LA.12	22
Lee et al	>CEO2_2_plate3_E13.scf_3	GCCACCAGTTCATCCACATCAT	NM_001038489	NM_001038489.1	ZK380.5	22
Ruby et al	>siR22-317 siRNA, 1 read.	GAUGGUGUUAGACUAUUUCUUG	NM_001047214	NM_001047214.2	M01A10.2	22
Ruby et al	>siR22-422 siRNA, 1 read.	GUGAAUCGGUUCUUUGAGAUGC	NM_001047371	NM_001047371.2	B0280.17	22
Ruby et al	>siR22-435 siRNA, 1 read.	GUGGUGAAAGCAUCGGCAUUGG	NM_001047402	NM_001047402.1	R144.7	22
Lee et al	>CEO2_2_plate2_G14.scf_2	GAATTTGGTGTTTGCATGTTTG	NM_001047410	NM_001047410.1	T23G5.2	22
Ruby et al	>siR22-315 siRNA, 1 read.	GCACUGGCCGGAAAGCUUGGAU	NM_001047473	NM_001047473.1	F20D12.1	22
Ruby et al	>siR22-252 siRNA, 1 read.	CGGAUCGUCCUUUAAUCCUUUA	NM_001047491	NM_001047491.1	JC8.11	22
Ruby et al	>siR22-279 siRNA, 1 read.	GAGGAGGGUGGUGAUGGCAAGA	NM_001047523	NM_001047523.1	T14G10.5	22
Ruby et al	>siR22-410 siRNA, 1 read.	GAGGGCCAGCGCGUGUCCGGUG	NM_001047578	NM_001047578.1	Y57G11C.10	22
Lee et al	>CEO2_2_plate1_C18.scf_3	GGAAAAGTGAACTGAAACAAAG	NM_001047583	NM_001047583.1	Y57G11C.24	22
Ruby et al	>siR22-369 siRNA, 1 read.	GGAGAACAUGAGUGUUUGUCUG	NM_001047669	NM_001047669.1	F58E10.3	22
Lee et al	>Contig[0451]	GTTGACTTCTCAAAAGCTTCGC	NM_001047716	NM_001047716.1	Y108G3AL.7	22
Ruby et al	>siR22-102 siRNA, 1 read.	GGCGACGUUGCCAUGUCACAGA	NM_001047736	NM_001047736.1	Y75B7AL.4	22
Lee et al	>KBA761	GATTGTGAACAAAAATGAGAGT	NM_001083149	NM_001083149.1	Y110A7A.21	22
Lee et al	>KAe4A33	GATTCAGCGGTTATCGTCGTCC	NM_001083151	NM_001083151.1	Y34D9A.8	22
Lee et al	>KDBBE7	GACTAAGCCTTTCAACTTGAAC	NM_001083155	NM_001083155.1	Y71A12B.17	22
Lee et al	>KED499	GATTTTAGTGAATTTATAACCC	NM_001083179	NM_001083179.1	T21C12.1	22
Lee et al	>CEO2_2_plate1_M13.scf_2	GAAAGCAACGAGGCGTACTTAT	NM_001083256	NM_001083256.1	Y38F2AR.12	22
Lee et al	>CEO2_2_plate2_A24.scf_1	GCGGTAAGTCGTTCGGAATTCG	NM_001083256	NM_001083256.1	Y38F2AR.12	22
Lee et al	>CEO2_2_plate2_K04.scf_2	GCTGAAACCACAAATCTGTGTT	NM_001083279	NM_001083279.1	T26H2.10	22
Lee et al	>CEO2_2_plate2_J17.scf_1	GAAGCGAATTTGCGGCGCTTGC	NM_058267	NM_058267.4	Y48G1C.5	22
Lee et al	>CEO2_2_plate2_I05.scf_4	GAGCCAAAATTACATATTGTCC	NM_058267	NM_058267.4	Y48G1C.5	22
Lee et al	>CEO2_2_plate2_C20.scf_4	GAGTGAATCGGAAGCACTTCGT	NM_058271	NM_058271.4	Y48G1C.1	22
Lee et al	>CEO2_2_plate1_N01.scf_2	GTGCACCGTCTTTTCCGTCCGT	NM_058278	NM_058278.2	F53G12.7	22
Lee et al	>CEO2_2_plate3_A06.scf_1	GCGAATATCGATTTTCAGCTGA	NM_058282	NM_058282.4	F53G12.4	22
Lee et al	>CEO2_2_plate2_P05.scf_1	GACGAATATGTGTGTCTCCAGG	NM_058283	NM_058283.1	F53G12.3	22
Ruby et al	>siR22-301 siRNA, 1 read.	CAGCUCGGCGAGCAUCUCGACA	NM_058291	NM_058291.1	K10E9.1	22
Ruby et al	>siR22-36 siRNA, 1 read.	GCACAUUGUGCACGUUGGCAGC	NM_058291	NM_058291.1	K10E9.1	22
Lee et al	>KCBAC0	GAATTATCCACTTTTTCCAAGT	NM_058292	NM_058292.3	Y48G1BL.2	22
Ruby et al	>siR22-38 siRNA, 1 read.	GAUGAUAUCCGGCAAUGAAUUG	NM_058300	NM_058300.1	Y48G1BM.5	22
Lee et al	>CEO2_2_plate3_H09.scf_2	GCATTGACTGAGCATAAGGACA	NM_058300	NM_058300.1	Y48G1BM.5	22
Ruby et al	>siR22-46 siRNA, 1 read.	GCAGUCUCAUCGUCUGAAGAUC	NM_058304	NM_058304.1	Y48G1BM.8	22
Lee et al	>CEO2_2_plate1_D13.scf_1	GTTGGCAATCATCATGCGTGTA	NM_058304	NM_058304.1	Y48G1BM.8	22
Ruby et al	>siR22-367 siRNA, 1 read.	AAGUCAUUGAAGACGAUGAGGU	NM_058305	NM_058305.2	Y48G1BM.1	22
Lee et al	>KD678F	GAATTGAAAAAATATAAATACC	NM_058315	NM_058315.2	Y48G1A.5	22
Ruby et al	>siR22-318 siRNA, 1 read.	GUGCUCUGGAGCCAGCUGUUUC	NM_058315	NM_058315.2	Y48G1A.5	22
Lee et al	>CEO2_2_plate2_E06.scf_1	GTCGTCGAATTTTATTCAAAAT	NM_058320	NM_058320.3	Y48G1A.2	22
Ruby et al	>siR22-361 siRNA, 1 read.	GAGAGACUCCUCCUUGGCGGAG	NM_058326	NM_058326.2	R119.4	22
Ruby et al	>siR22-44 siRNA, 1 read.	GGCAAUAAUUCCGAUGCGAGAA	NM_058329	NM_058329.3	Y50C1A.1	22
Lee et al	>KDFE29	GAGATTCTTCTTCATTTTCCGC	NM_058364	NM_058364.3	Y65B4A.1	22
Ruby et al	>siR22-377 siRNA, 1 read.	GGUAGAUCCGUGUCGAAGUUUA	NM_058408	NM_058408.3	Y34D9A.4	22
Lee et al	>CEO2_2_plate3_C03.scf_1	GCGAATAAAGTACTTGGCGCGG	NM_058416	NM_058416.3	R06A10.2	22
Lee et al	>KA4E52	GTTGGATGATGTCTCGGCAGTC	NM_058416	NM_058416.3	R06A10.2	22
Lee et al	>CEO2_2_plate3_J13.scf_2	GAGACGTGCCTCGATGAGCTCT	NM_058460	NM_058460.3	Y92H12A.5	22
Lee et al	>KAB244	GTTCCGTTCACTCCAATCAGCC	NM_058460	NM_058460.3	Y92H12A.5	22
Lee et al	>CEO2_2_plate2_D03.scf_3	GATAGATTGAACATCAATGCGG	NM_058466	NM_058466.3	Y73E7A.3	22
Lee et al	>KAAF93	GTGGTAATGTACGATCCTTCAC	NM_058468	NM_058468.1	Y73E7A.5	22
Lee et al	>CEO2_2_plate3_G14.scf_2	GGTGTAATCCATAGTCCTTGAA	NM_058502	NM_058502.2	Y71G12B.28	22
Lee et al	>CEO2_2_plate1_K07.scf_4	GTAGACAGTTGCAGATATGTGA	NM_058502	NM_058502.2	Y71G12B.28	22
Lee et al	>KE3CDD	GCATTCGGAGCAATTGAATCGC	NM_058517	NM_058517.3	Y20F4.4	22
Lee et al	>CEO2_2_plate3_A11.scf_5	GGGATAGAATCAGTTTCTCTGG	NM_058517	NM_058517.3	Y20F4.4	22
Ruby et al	>siR22-255 siRNA, 1 read.	GAAACGGACCCGAGUGAGAGCA	NM_058587	NM_058587.2	Y74C10AR.1	22
Lee et al	>Contig[0376]	AATGTGCGAATCCTCCTTTTGT	NM_058635	NM_058635.3	Y71F9B.7	22
Ruby et al	>siR22-266 siRNA, 1 read.	GAGGCACGAAACUGGAAGACGA	NM_058635	NM_058635.3	Y71F9B.7	22
Lee et al	>Contig[1155]	GTTTTCAGCTTCAAATCGTGGC	NM_058647	NM_058647.1	W03D8.7	22
Lee et al	>CEO2_2_plate2_K04.scf_1	GACGATGAACATGTGGTCCGTT	NM_058674	NM_058674.3	Y71F9AL.1	22
Lee et al	>CEO2_2_plate2_J02.scf_2	GATCATCGACTTGATTATTGTC	NM_058691	NM_058691.3	Y54E10BR.5	22
Ruby et al	>siR22-69 siRNA, 1 read.	GUUCGGAUCGAAUUCCAUGUCU	NM_058692	NM_058692.3	Y54E10BR.6	22
Lee et al	>CEO2_2_plate1_G15.scf_3	GAGAGAGCGTAAACAACACCAT	NM_058706	NM_058706.2	..	22
Lee et al	>CEO2_2_plate2_D08.scf_1	GGGGACGTTTTCTGGAAGATTG	NM_058708	NM_058708.4	K09H9.2	22
Lee et al	>CEO2_2_plate3_E12.scf_4	GTATGGAGTTTTGCAGAAAGAT	NM_058714	NM_058714.4	Y54E10A.6	22
Lee et al	>KE6A68	GATACTTTTATTCTAGTGTCAC	NM_058715	NM_058715.3	Y54E10A.5	22
Lee et al	>CEO2_2_plate3_A16.scf_2	GCAACAGTCACAAAATCTTCAC	NM_058751	NM_058751.1	W05F2.5	22
Lee et al	>CEO2_2_plate2_C08.scf_3	GTGGTCCAAGATGAACTCTAAA	NM_058764	NM_058764.3	Y47G6A.10	22
Lee et al	>KB5B93	GACACAAATGACATTCGCCTGC	NM_058778	NM_058778.1	Y47G6A.27	22
Lee et al	>KECAC3	GAATCCAGCTTTTAAACCGCTC	NM_058806	NM_058806.3	T12F5.3	22
Ruby et al	>siR22-310 siRNA, 1 read.	GGUCGAACGAAGUCUUGUUUGC	NM_058806	NM_058806.3	T12F5.3	22
Ruby et al	>siR22-344 siRNA, 1 read.	GUUCCUGCUCAUUCCAAUCGUC	NM_058806	NM_058806.3	T12F5.3	22
Ruby et al	>siR22-225 siRNA, 1 read.	GCGGGUUCGCGGUUUUCGAUUC	NM_058843	NM_058843.3	T03F1.9	22
Ruby et al	>siR22-478 siRNA, 1 read.	GGACGCUUUGGCUUCUUUCCAU	NM_058868	NM_058868.3	T21E3.1	22
Lee et al	>KA5A72	GAAGTAGGTATTCAGCCAGTGT	NM_058915	NM_058915.3	R12E2.10	22
Lee et al	>CEO2_2_plate2_B02.scf_2	GCAGTGAACACGTGGATTACGG	NM_058915	NM_058915.3	R12E2.10	22
Lee et al	>KE52B5	GCTTTCCGATTCGAATGTTGTC	NM_058915	NM_058915.3	R12E2.10	22
Ruby et al	>siR22-188 siRNA, 1 read.	GGAGCACCGCGUGGGACUUCAA	NM_058915	NM_058915.3	R12E2.10	22
Lee et al	>KEDF9E	GCTCATTGTTGATCATTTGAGC	NM_058922	NM_058922.3	C18E3.7	22
Ruby et al	>siR22-93 siRNA, 1 read.	GAGAUCCAGAUCGUGACCUCGA	NM_058942	NM_058942.2	C43E11.10	22
Lee et al	>CEO2_2_plate1_E13.scf_6	GAAGCAATTCCTTAGCCTTAGT	NM_058952	NM_058952.2	ZK973.6	22
Lee et al	>CEO2_2_plate1_I11.scf_2	GCAGATTGGCAATTTTGTTGTC	NM_058952	NM_058952.2	ZK973.6	22
Lee et al	>CEO2_2_plate1_H08.scf_1	GCTCCCAAATAGAAGCTCTTTC	NM_058952	NM_058952.2	ZK973.6	22
Lee et al	>CEO2_2_plate2_G09.scf_3	GTTGTCCGACAGGATGAAGAGT	NM_058955	NM_058955.2	ZK973.8	22
Lee et al	>KE73B2	GAGCAACGGAATAGAAACGATC	NM_058960	NM_058960.2	ZK973.11	22
Lee et al	>CEO2_2_plate3_K16.scf_4	GATTCCAATCTGAACACGTCTT	NM_058974	NM_058974.2	C41D11.1	22
Lee et al	>CEO2_2_plate3_L03.scf_1	GAAAACCATAGCTACTTTGTAG	NM_058975	NM_058975.1	C41D11.6	22
Ruby et al	>siR22-243 siRNA, 2 reads.	GAUGUUGGCUGCUUGUCCUCUA	NM_058975	NM_058975.1	C41D11.6	22
Lee et al	>CEO2_2_plate3_D19.scf_3	GAAAACACAGGGCTTCATTGAG	NM_058976	NM_058976.2	T01A4.3	22
Lee et al	>CEO2_2_plate2_D05.scf_2	GAAATCGCGTTAAAATATTCGG	NM_058976	NM_058976.2	T01A4.3	22
Lee et al	>CEO2_2_plate2_A03.scf_2	GAAGATTTTCTTTTTGCTCCGT	NM_058976	NM_058976.2	T01A4.3	22
Lee et al	>KEDD84	GAAGCAATGGTAGAGTTTTCCC	NM_058976	NM_058976.2	T01A4.3	22
Lee et al	>CEO2_2_plate1_B17.scf_5	GAAGCATGGCAAGTTTCACCAC	NM_058976	NM_058976.2	T01A4.3	22
Lee et al	>CEO2_2_plate1_P02.scf_2	GGATCGATCTTTTGTGAAGGTT	NM_058976	NM_058976.2	T01A4.3	22
Lee et al	>CEO2_2_plate1_G09.scf_1	GTAGATGGTTCTTGCATCGGGA	NM_058976	NM_058976.2	T01A4.3	22
Lee et al	>xxKB41AA	GTAGTTCTGAAAAACCTGCTGC	NM_058976	NM_058976.2	T01A4.3	22
Lee et al	>CEO2_2_plate2_J19.scf_4	GGCGTGGAAGAAGTTGATGAAG	NM_058979	NM_058979.1	T01A4.1	22
Ruby et al	>siR22-480 siRNA, 1 read.	GUAGCAGAGGAGGAAUCUGGAA	NM_059006	NM_059006.1	C44E4.1	22
Ruby et al	>siR22-390 siRNA, 1 read.	CCGAAACGAUUUGAUGUUCCGA	NM_059014	NM_059014.1	B0041.3	22
Lee et al	>CEO2_2_plate3_E12.scf_1	GCAGTTGTTGTTCATTAAGTCC	NM_059024	NM_059024.1	T04D1.2	22
Lee et al	>KE39E9	GTTATTCGAATTTTTTCAATAC	NM_059059	NM_059059.3	F57C9.4	22
Lee et al	>CEO2_2_plate2_C02.scf_5	GAGTTTTTGACGTTTTTGTCCG	NM_059064	NM_059064.5	C01F4.2	22
Lee et al	>CEO2_2_plate1_A15.scf_2	GGGGAAATGGGGCTCCATAGAA	NM_059086	NM_059086.3	W03G9.3	22
Ruby et al	>siR22-65 siRNA, 1 read.	GAAAUAUCGGCCAUCAGUCCAA	NM_059088	NM_059088.2	W03G9.4	22
Ruby et al	>siR22-170 siRNA, 1 read.	CAUCUUGUGGCUCUCUUUUCAA	NM_059121	NM_059121.5	Y110A7A.10	22
Lee et al	>KDAAA0	ATTAGCATTGATGGCTTCATAC	NM_059134	NM_059134.2	Y110A7A.18	22
Lee et al	>CEO2_2_plate3_D09.scf_2	GGGAAAACAATACAATCGTTTG	NM_059138	NM_059138.3	F56A3.4	22
Lee et al	>KB516F	GGAACAATTTAATATATACAGT	NM_059156	NM_059156.2	C01G8.3	22
Ruby et al	>siR22-348 siRNA, 1 read.	GUGGGAGCCGUCGUAGAUAACA	NM_059160	NM_059160.3	C01G8.6	22
Ruby et al	>siR22-360 siRNA, 1 read.	AGGCAGCCAAGUGGCAGAUGGU	NM_059173	NM_059173.2	F55A12.8	22
Lee et al	>CEO2_2_plate2_H18.scf_2	GAAAGTAGATTGACGATACGGC	NM_059173	NM_059173.2	F55A12.8	22
Ruby et al	>siR22-42 siRNA, 1 read.	GAUCAUAGAUUGCUGUUCUGUA	NM_059202	NM_059202.2	T05E8.2	22
Ruby et al	>siR22-300 siRNA, 1 read.	GACAUGACAGAAGCUGUUUCGG	NM_059209	NM_059209.3	C09D4.3	22
Lee et al	>CEO2_2_plate3_F02.scf_3	GACGACCAGATGATGGAGATTC	NM_059222	NM_059222.4	M01A10.2	22
Ruby et al	>siR22-296 siRNA, 3 reads.	GACAAUCCUGAUCAUGUGGACA	NM_059245	NM_059245.4	F46F11.7	22
Ruby et al	>siR22-455 siRNA, 1 read.	AUAGCUUGAAACACCACCGGAA	NM_059280	NM_059280.3	B0414.6	22
Ruby et al	>siR22-260 siRNA, 1 read.	GGCCAGAGUGUCUGCCAUUUUU	NM_059280	NM_059280.3	B0414.6	22
Lee et al	>KDFAAF	GTTGTCCTTTAACAGCCATTCC	NM_059299	NM_059299.2	F33D11.9	22
Lee et al	>KB6CD3	GCAGCAGTTTTTCCTGGAGTTC	NM_059326	NM_059326.1	C06A5.4	22
Lee et al	>CEO2_2_plate1_A13.scf_1	GAAGGCATCTTGATTATTTGAG	NM_059329	NM_059329.2	C06A5.6	22
Ruby et al	>siR22-105 siRNA, 1 read.	GUACUUCCGAGCUCCUGCGCAA	NM_059329	NM_059329.2	C06A5.6	22
Lee et al	>CEO2_2_plate1_O07.scf_3	GATTCGTTAGTCGTAACTTTGC	NM_059381	NM_059381.3	T09B4.2	22
Lee et al	>KAD20B	GGCGTAAAAATAAGAGATCAGT	NM_059464	NM_059464.3	K06A5.8	22
Ruby et al	>siR22-424 siRNA, 2 reads.	GUUGAAUGACCGAAGGGAUUGA	NM_059474	NM_059474.2	C55B7.11	22
Ruby et al	>siR22-60 siRNA, 1 read.	GAUUGCACCAAGAUACAUCCAA	NM_059482	NM_059482.2	T10E9.8	22
Ruby et al	>siR22-89 siRNA, 1 read.	GUCGAUUGGGUUCACAAGUGGA	NM_059534	NM_059534.4	F08B6.2	22
Ruby et al	>siR22-20 siRNA, 2 reads.	GUCGAAGAGACCGAAGCCCAUG	NM_059543	NM_059543.4	C37A2.7	22
Ruby et al	>siR22-449 siRNA, 1 read.	AUUGACGCUGUACACAUCCAAA	NM_059553	NM_059553.3	K02F2.6	22
Ruby et al	>siR22-298 siRNA, 1 read.	GAUAGGCAGAAGGAAUGCAGCG	NM_059562	NM_059562.3	T21G5.3	22
Lee et al	>KC42ED	GCAATTGTAGCACACTCTCGGC	NM_059562	NM_059562.3	T21G5.3	22
Lee et al	>KD66B7	GTTTTCTACCAGCCTTCTTCAG	NM_059562	NM_059562.3	T21G5.3	22
Ruby et al	>siR22-343 siRNA, 1 read.	GCGGCUGAAACCCUUGAGCCCA	NM_059594	NM_059594.5	H06O01.1	22
Ruby et al	>siR22-451 siRNA, 1 read.	GUUCCUGCACCUCAUCGUCGUC	NM_059624	NM_059624.1	K07G5.2	22
Ruby et al	>siR22-460 siRNA, 1 read.	GGAUCAGGAUCACAGAGCACGG	NM_059650	NM_059650.3	R06C7.8	22
Ruby et al	>siR22-276 siRNA, 1 read.	GACGACGAAUCGAACUUAGUGU	NM_059651	NM_059651.3	R06C7.9	22
Ruby et al	>siR22-122 siRNA, 1 read.	GUGGCUCACGAACAAGCAUUGA	NM_059696	NM_059696.1	ZK524.4	22
Ruby et al	>siR22-99 siRNA, 2 reads.	GACAGAAAGUAGUCAUCUCCUG	NM_059697	NM_059697.3	T28F4.1	22
Lee et al	>CEO2_2_plate1_E17.scf_2	GGAAACGATTTGTTTGCTTGAA	NM_059720	NM_059720.2	D2030.6	22
Ruby et al	>siR22-237 siRNA, 1 read.	GGUCUUGUCCGAGAGAAAUGCC	NM_059720	NM_059720.2	D2030.6	22
Lee et al	>CEO2_2_plate1_F01.scf_1	GACAACATTAATCTCTTCTAGA	NM_059722	NM_059722.2	..	22
Ruby et al	>siR22-207 siRNA, 2 reads.	GGGUCGAGGUGAAUUCGUGGCU	NM_059746	NM_059746.3	F27D4.2	22
Lee et al	>CEO2_2_plate1_O08.scf_2	GAAAAAGATGGAAAACCAATGA	NM_059759	NM_059759.2	D2005.4	22
Lee et al	>KED515	GTTGTGCAGGTGATACCATAGC	NM_059784	NM_059784.3	F20G4.1	22
Ruby et al	>siR22-219 siRNA, 1 read.	GUUUGUGAGAGCUGAUCCACGG	NM_059785	NM_059785.3	F20G4.3	22
Ruby et al	>siR22-340 siRNA, 1 read.	GCAUGAAGCUCCACGUCAUUGU	NM_059809	NM_059809.4	K04G2.2	22
Ruby et al	>siR22-452 siRNA, 1 read.	GCAACGAAUGGUCGUGUCCUGA	NM_059882	NM_059882.3	F02E9.7	22
Lee et al	>CEO2_2_plate1_M22.scf_3	GAAGGAAACTGCTATGATGTGA	NM_059890	NM_059890.4	F10D11.2	22
Ruby et al	>siR22-426 siRNA, 1 read.	GUAAUCAGGAUUGAAGCUCAUU	NM_059921	NM_059921.2	R05D11.3	22
Lee et al	>KB5C5F	GAAAAGAATAGCAAAGATCTGC	NM_059922	NM_059922.3	R05D11.5	22
Ruby et al	>siR22-86 siRNA, 1 read.	GUAUCGAAUCCACCAAAUCCCA	NM_059926	NM_059926.2	R05D11.7	22
Ruby et al	>siR22-431 siRNA, 1 read.	GCGAUCGCGCCUGCGGAUAGUG	NM_059932	NM_059932.3	F43G9.3	22
Lee et al	>CEO2_2_plate2_K15.scf_1	GAATGACTCATCACAAATCAAT	NM_059947	NM_059947.2	K07A12.2	22
Ruby et al	>siR22-25 siRNA, 1 read.	GAGUGUUGUUACGAAUGCUCAA	NM_059947	NM_059947.2	K07A12.2	22
Ruby et al	>siR22-420 siRNA, 1 read.	GGAAUGUCCGAACUUUGUUUGC	NM_059947	NM_059947.2	K07A12.2	22
Ruby et al	>siR22-52 siRNA, 1 read.	GGACCAGUGAAUCCUUCGAUGG	NM_059947	NM_059947.2	K07A12.2	22
Lee et al	>CEO2_2_plate2_H21.scf_1	GAAATCGAGTGACTTGAGATGA	NM_059963	NM_059963.2	C36B1.7	22
Ruby et al	>siR22-414 siRNA, 1 read.	GAAGCCAGGAUCCAUAUCUUCC	NM_059978	NM_059978.1	F36A2.2	22
Lee et al	>KBc00002	GAAGCAAGTGAAAATCGAACGT	NM_059988	NM_059988.2	F36A2.13	22
Lee et al	>KEfDD84	GGCATTCTCTCCACCACTTTGC	NM_060013	NM_060013.2	F32H2.3	22
Ruby et al	>siR22-147 siRNA, 1 read.	GGUAAGGGUAGAUUUUCCGUGA	NM_060056	NM_060056.3	F25H5.4	22
Ruby et al	>siR22-429 siRNA, 1 read.	GCACGGCCGAUCCGAUGUGAGU	NM_060126	NM_060126.4	C41G7.2	22
Ruby et al	>siR22-55 siRNA, 1 read.	GUUCCGAUCCUGCGAGAUCCAC	NM_060126	NM_060126.4	C41G7.2	22
Ruby et al	>siR22-331 siRNA, 1 read.	GGUAGGAGGGUGACUGGAACUA	NM_060128	NM_060128.1	C41G7.4	22
Lee et al	>CEO2_2_plate2_P18.scf_3	GATGAGATCCTGATTCTTCACA	NM_060180	NM_060180.2	C04F12.9	22
Lee et al	>CEO2_2_plate1_F01.scf_5	GGAACATCACGAGCCATTTGGG	NM_060180	NM_060180.2	C04F12.9	22
Lee et al	>KAD4E8	GTAACATTGCGGTCGATATCTT	NM_060180	NM_060180.2	C04F12.9	22
Lee et al	>Contig[0554]	GTCCGCGGACATGCTCGAACGG	NM_060180	NM_060180.2	C04F12.9	22
Ruby et al	>siR22-45 siRNA, 1 read.	GUGUGUGAGUGCACCAUGAGUA	NM_060181	NM_060181.3	C04F12.10	22
Ruby et al	>siR22-11 siRNA, 1 read.	AGGCUCAUCCAGAGAGUCGAGC	NM_060183	NM_060183.2	..	22
Ruby et al	>siR22-430 siRNA, 1 read.	GAGAGCUCCCCAUUUGCUCUGU	NM_060194	NM_060194.4	F26E4.4	22
Lee et al	>CEO2_2_plate3_D22.scf_1	GGAATCTGCAGATTGTCATCAT	NM_060208	NM_060208.2	K10C3.2	22
Lee et al	>CEO2_2_plate2_D04.scf_3	GGAGGACAATTGAAATTATCCT	NM_060240	NM_060240.2	T23D8.5	22
Ruby et al	>siR22-74 siRNA, 1 read.	GACAGCCAUUAACAAUUCCGCA	NM_060259	NM_060259.3	B0379.3	22
Lee et al	>CEO2_2_plate2_D07.scf_2	GAACATCTTGGACATCATCAGC	NM_060297	NM_060297.3	ZC247.1	22
Lee et al	>CEO2_2_plate1_M18.scf_1	GTAGTTGTCTGTTGCAACTGGA	NM_060298	NM_060298.2	T20F10.1	22
Ruby et al	>siR22-234 siRNA, 1 read.	GAUCAGGAGUAGCGAUGAUCAA	NM_060323	NM_060323.2	F25D7.4	22
Ruby et al	>siR22-73 siRNA, 1 read.	GCAUAAUCGGAUGGUUCACUGG	NM_060336	NM_060336.2	Y106G6H.13	22
Ruby et al	>siR22-62 siRNA, 1 read.	GUAGAAGCUCUCGACGUAUGCC	NM_060336	NM_060336.2	Y106G6H.13	22
Lee et al	>CEO2_2_plate1_C14.scf_1	GAAATTGGGATCTTGTCCAGCT	NM_060343	NM_060343.1	F37D6.3	22
Ruby et al	>siR22-192 siRNA, 1 read.	GACAGAGUCCACACUGAACAGA	NM_060343	NM_060343.1	F37D6.3	22
Ruby et al	>siR22-470 siRNA, 1 read.	GCAUGAGGAAGCGUGACAGAUG	NM_060343	NM_060343.1	F37D6.3	22
Lee et al	>KB578C	GGATCAGCGCGTAAATCTTTTC	NM_060343	NM_060343.1	F37D6.3	22
Lee et al	>KCA505	GGAAAAATCCTACGTAATGAAC	NM_060376	NM_060376.3	C43H8.2	22
Lee et al	>xxKBBF7D	GATAACAACAAGCAGCATTGCC	NM_060381	NM_060381.3	B0511.13	22
Ruby et al	>siR22-204 siRNA, 1 read.	GUGGAUGCUGACGGAUUUGACA	NM_060384	NM_060384.3	B0511.10	22
Ruby et al	>siR22-479 siRNA, 1 read.	GUUAUCGGGUUGCUCUCUUGCA	NM_060395	NM_060395.3	C34B2.6	22
Ruby et al	>siR22-152 siRNA, 1 read.	GCAGCAGCGGCGGCGGCUUGAC	NM_060408	NM_060408.3	B0205.3	22
Lee et al	>KB5055	GATCAGTGTTTACTCCGTTCAG	NM_060417	NM_060417.2	F55A3.5	22
Lee et al	>CEO2_2_plate3_M10.scf_5	GTAGATTTTTGGCTGGTATTTG	NM_060417	NM_060417.2	F55A3.5	22
Lee et al	>CEO2_2_plate1_C24.scf_1	GAACCAGAGCACATATTCTCGG	NM_060418	NM_060418.1	F55A3.6	22
Ruby et al	>siR22-32 siRNA, 1 read.	GCAUCGCGACGACUGGUCCAGA	NM_060418	NM_060418.1	F55A3.6	22
Lee et al	>CEO2_2_plate3_G17.scf_1	GGGCCTGCGAAAGAAGATGGTT	NM_060418	NM_060418.1	F55A3.6	22
Lee et al	>CEO2_2_plate1_I09.scf_1	GGGTCATAGAAAATTGATCGAA	NM_060418	NM_060418.1	F55A3.6	22
Lee et al	>CEO2_2_plate2_C06.scf_2	GTTGACGAGTTTGCACAATCGT	NM_060448	NM_060448.3	F49D11.8	22
Ruby et al	>siR22-364 siRNA, 1 read.	GUAGUUUGCAUCGUUCGGUGAG	NM_060452	NM_060452.3	Y52B11A.1	22
Ruby et al	>siR22-341 siRNA, 1 read.	GGGAUCGGCGUCUCCGAGCUGG	NM_060474	NM_060474.4	F28D9.1	22
Ruby et al	>siR22-83 siRNA, 1 read.	GAAAAUCGUGCUGGACCGAGGG	NM_060477	NM_060477.2	Y53H1A.1	22
Lee et al	>KEEC99	GTAAACTTCAACACGTGAGTCC	NM_060512	NM_060512.2	F56G4.5	22
Ruby et al	>siR22-164 siRNA, 1 read.	GUAGGGCUUUCGCCUCGUCCAU	NM_060545	NM_060545.4	F15D3.1	22
Lee et al	>CEO2_2_plate2_D10.scf_2	GTTCACTGTGATGTTCTTATGC	NM_060586	NM_060586.2	F35E2.9	22
Lee et al	>CEO2_2_plate2_D17.scf_2	TAAACCAATAAATCCGCTTGCG	NM_060610	NM_060610.2	Y47H9C.6	22
Lee et al	>KEC4CA	GAGTGATTGGCGATGAAGAGGC	NM_060612	NM_060612.1	Y47H9C.15	22
Lee et al	>KE3681	GTAACTTTTTTGATAACAGGCG	NM_060619	NM_060619.2	Y47H9C.11	22
Lee et al	>CEO2_2_plate1_O16.scf_1	GGAGCCGACAACATGATGACGT	NM_060650	NM_060650.2	F58D5.3	22
[truncated: 2,026 more rows]
