# Supplementary material for: Functional characterization of endogenous siRNA target genes in Caenorhabditis elegans
Source: BMC Genomics. 2008 Jun 3;9:270. doi: 10.1186/1471-2164-9-270 (PMC2440555; doi:10.1186/1471-2164-9-270)
Supplement: Additional file 3 — The individual siRNAs with the most reads. The data from Ruby et al (2006) contained numbers of individual detections of the sequence and they are presented here. [file 1471-2164-9-270-S3.xls]

## Sheet: 4821 unique ests
	sequence name	sequence	lenght	Initial nucleotide
Lee et al., 2006	>CEO2_2_plate1_I20.scf_4	CGGCAuCuGCGA	12	C
Lee et al., 2006	>CEO2_2_plate1_N12.scf_1	GGCGCuGuGGGA	12	G
Lee et al., 2006	>CEO2_2_plate1_O07.scf_2	GCAuACAGuAAC	12	G
Lee et al., 2006	>CEO2_2_plate2_H06.scf_2	CGAGCuGuGuGu	12	C
Lee et al., 2006	>CEO2_2_plate2_K14.scf_4	ACCGAACCuuAu	12	A
Lee et al., 2006	>CEO2_2_plate2_K19.scf_1	GAAGuuuAuuGA	12	G
Lee et al., 2006	>CEO2_2_plate3_M17.scf_2	GuCGGAACuuAG	12	G
Lee et al., 2006	>CEO2_2_plate3_P13.scf_3	GCuuCGuGuuGA	12	G
Lee et al., 2006	>KB8923	GAAAGACGGGCC	12	G
Lee et al., 2006	>KE3480	GAuCuGCAGuGC	12	G
Ruby et al., 2006	>siR12-1 siRNA, 1 read.	GGGAAGUAUGGU	12	G
Ruby et al., 2006	>siR12-10 siRNA, 1 read.	CGAGCGGAGUUA	12	C
Ruby et al., 2006	>siR12-11 siRNA, 1 read.	GGGAUCGUAGCU	12	G
Ruby et al., 2006	>siR12-12 siRNA, 1 read.	GGAAUUGGUAGU	12	G
Ruby et al., 2006	>siR12-13 siRNA, 1 read.	GGUAGUGUAAUC	12	G
Ruby et al., 2006	>siR12-14 siRNA, 3 reads.	GGCAACUUCUGU	12	G
Ruby et al., 2006	>siR12-15 siRNA, 1 read.	UCACGGUGUUGG	12	U
Ruby et al., 2006	>siR12-2 siRNA, 1 read.	GAGUGCGAAUUG	12	G
Ruby et al., 2006	>siR12-3 siRNA, 1 read.	GCAGACUACUGG	12	G
Ruby et al., 2006	>siR12-4 siRNA, 1 read.	GUAGUGAGCUUG	12	G
Ruby et al., 2006	>siR12-5 siRNA, 1 read.	UAGACGUAUGCA	12	U
Ruby et al., 2006	>siR12-6 siRNA, 1 read.	GGGAGAAGUCGG	12	G
Ruby et al., 2006	>siR12-7 siRNA, 1 read.	CUUAGCCCAUCA	12	C
Ruby et al., 2006	>siR12-8 siRNA, 1 read.	UAUCACAGUCAA	12	U
Ruby et al., 2006	>siR12-9 siRNA, 1 read.	CUGUAGCCCAUC	12	C
Lee et al., 2006	>CEO2_2_plate1_B07.scf_1	AuGAuAAuuuGGG	13	A
Lee et al., 2006	>CEO2_2_plate1_H19.scf_1	GACGAACGCuGGC	13	G
Lee et al., 2006	>CEO2_2_plate2_C04.scf_1	GAAuCGuGACACA	13	G
Lee et al., 2006	>CEO2_2_plate2_F19.scf_2	GuAGGAuuuGCGA	13	G
Lee et al., 2006	>CEO2_2_plate2_J17.scf_2	AGuuGAAAGCCGA	13	A
Lee et al., 2006	>KE5202	GCAAuGuGCGGGC	13	G
Lee et al., 2006	>KEn6943	ACuGuACuAuuGG	13	A
Ruby et al., 2006	>siR13-1 siRNA, 1 read.	CUGAAAAUAUGUA	13	C
Ruby et al., 2006	>siR13-10 siRNA, 1 read.	AGCAGGAUCCAAA	13	A
Ruby et al., 2006	>siR13-11 siRNA, 3 reads.	UAAGUGAAUGCCA	13	U
Ruby et al., 2006	>siR13-12 siRNA, 1 read.	CCAUAACUUGUGA	13	C
Ruby et al., 2006	>siR13-13 siRNA, 1 read.	UAGACGUAUGCAA	13	U
Ruby et al., 2006	>siR13-14 siRNA, 1 read.	UGAUGAGUAUGUA	13	U
Ruby et al., 2006	>siR13-15 siRNA, 1 read.	GCAAGUUGCUUUG	13	G
Ruby et al., 2006	>siR13-2 siRNA, 4 reads.	UCUCAGUCGUGAU	13	U
Ruby et al., 2006	>siR13-3 siRNA, 1 read.	UGGUCGAGGUGUU	13	U
Ruby et al., 2006	>siR13-4 siRNA, 1 read.	GUGUGAUGUAGAC	13	G
Ruby et al., 2006	>siR13-5 siRNA, 1 read.	CCAGGAGUGGAGC	13	C
Ruby et al., 2006	>siR13-6 siRNA, 1 read.	GAACGACUGCUGA	13	G
Ruby et al., 2006	>siR13-7 siRNA, 1 read.	CUGAGACUACUGG	13	C
Ruby et al., 2006	>siR13-8 siRNA, 1 read.	GAGUAUAGUAGCA	13	G
Ruby et al., 2006	>siR13-9 siRNA, 2 reads.	UGGCAAGAAAUAA	13	U
Lee et al., 2006	>CEO2_2_plate2_G24.scf_1	uCGGCACuGuuGGu	14	u
Lee et al., 2006	>KAA009	GAuAACACACuGCC	14	G
Ruby et al., 2006	>siR14-1 siRNA, 1 read.	GGGAAGUAUGGUUG	14	G
Ruby et al., 2006	>siR14-10 siRNA, 1 read.	UGAAGAUGAGUGAA	14	U
Ruby et al., 2006	>siR14-11 siRNA, 1 read.	UCAAUUGCCUGCAG	14	U
Ruby et al., 2006	>siR14-12 siRNA, 1 read.	CCAAUCGGCGGCUG	14	C
Ruby et al., 2006	>siR14-13 siRNA, 1 read.	GGAGAGGCUGGGUU	14	G
Ruby et al., 2006	>siR14-14 siRNA, 1 read.	GCCUAUGUAUGCCU	14	G
Ruby et al., 2006	>siR14-2 siRNA, 1 read.	AGCGGAGGUUCGAA	14	A
Ruby et al., 2006	>siR14-3 siRNA, 1 read.	UAGUCGUAGUAGCA	14	U
Ruby et al., 2006	>siR14-4 siRNA, 1 read.	GUCAGUGAACGCCG	14	G
Ruby et al., 2006	>siR14-5 siRNA, 1 read.	UGCAAUGAGUUUUC	14	U
Ruby et al., 2006	>siR14-6 siRNA, 2 reads.	CUUGAGUGUAGUGC	14	C
Ruby et al., 2006	>siR14-7 siRNA, 1 read.	CAGUUGGAUGAAAG	14	C
Ruby et al., 2006	>siR14-8 siRNA, 4 reads.	CAGUUUUGAUGUGC	14	C
Ruby et al., 2006	>siR14-9 siRNA, 1 read.	GUUCAUCUCGGUGG	14	G
Lee et al., 2006	>CEO2_2_plate1_D01.scf_4	GAuuAGGGAuGuGAu	15	G
Lee et al., 2006	>CEO2_2_plate1_L13.scf_2	CGGGuGuCGuuuCCu	15	C
Lee et al., 2006	>CEO2_2_plate2_K10.scf_3	GCCGAuGuGGACCGu	15	G
Lee et al., 2006	>KB4001	uGAGAuCAuuAGuuG	15	u
Lee et al., 2006	>KE33AC	GuAGAAGAGAuCuCG	15	G
Lee et al., 2006	>KE345E	uCAuAuGGAuAACuG	15	u
Ruby et al., 2006	>siR15-1 siRNA, 1 read.	CCUUGAGUGUAGUGC	15	C
Ruby et al., 2006	>siR15-2 siRNA, 1 read.	UGGAAUAGGUUUCGA	15	U
Ruby et al., 2006	>siR15-3 siRNA, 1 read.	UGAGGUAGUGAGACG	15	U
Ruby et al., 2006	>siR15-4 siRNA, 1 read.	AGUAGAUGUAGAUGA	15	A
Ruby et al., 2006	>siR15-5 siRNA, 1 read.	UCCAGCGAAUCCGAA	15	U
Ruby et al., 2006	>siR15-6 siRNA, 1 read.	AGCAGCAGCAGAUGA	15	A
Ruby et al., 2006	>siR15-7 siRNA, 2 reads.	GUGUCUUGCUGGCGU	15	G
Ruby et al., 2006	>siR15-8 siRNA, 1 read.	UCGGUGGUUCAGUGG	15	U
Ruby et al., 2006	>siR15-9 siRNA, 1 read.	UGCAUUGAGAAUUUG	15	U
Lee et al., 2006	>CEO2_2_plate2_E16.scf_2	GGAGuCGCuCuCuuCA	16	G
Lee et al., 2006	>CEO2_2_plate2_F18.scf_3	GAuGuCAuCuCGGCGu	16	G
Lee et al., 2006	>CEO2_2_plate3_C04.scf_8	GAuAAuCCuCGCACuC	16	G
Lee et al., 2006	>CEO2_2_plate3_J05.scf_3	GCGGACAGuGuCuGGu	16	G
Lee et al., 2006	>CEO2_2_plate3_P12.scf_1	AACGGAAuGuGGuuGu	16	A
Lee et al., 2006	>Contig[1037]	AuuGAGGuAuAACuAu	16	A
Lee et al., 2006	>Contig[1137]	GGAAAAAuCuACCGAC	16	G
Lee et al., 2006	>KAD186	GAGAuCGuuCAGuACG	16	G
Lee et al., 2006	>KC9D67	GAAGCCGGuGGuCCAC	16	G
Lee et al., 2006	>KE2802	GAGGGCCuuGuGuuGG	16	G
Lee et al., 2006	>KE30CD	GuAAGAAGCAuGCGAG	16	G
Lee et al., 2006	>KE3485	GGAuAGCGGCACuGuG	16	G
Lee et al., 2006	>KE35A3	GuuuCAuuGAuuuACu	16	G
Ruby et al., 2006	>siR16-1 siRNA, 1 read.	CCCCUGCUGGCGGCAA	16	C
Ruby et al., 2006	>siR16-2 siRNA, 1 read.	UGCAGAAUGCAGUCUA	16	U
Ruby et al., 2006	>siR16-3 siRNA, 1 read.	UGGAAUGUAAAGAAAU	16	U
Ruby et al., 2006	>siR16-4 siRNA, 1 read.	CAGGAACGGUUCAGAU	16	C
Ruby et al., 2006	>siR16-5 siRNA, 1 read.	UGAGUGAUAUUCUGAU	16	U
Ruby et al., 2006	>siR16-6 siRNA, 1 read.	CUGUGGAUGAGCGUCC	16	C
Ruby et al., 2006	>siR16-7 siRNA, 2 reads.	GGGGUGCAUUGGUGCU	16	G
Lee et al., 2006	>CEO2_2_plate1_P02.scf_3	GGCuGGAGCuuCCGuCA	17	G
Lee et al., 2006	>CEO2_2_plate2_K08.scf_2	CAGGACAGGuuuCGCuA	17	C
Lee et al., 2006	>CEO2_2_plate3_P03.scf_3	GAACCAGCAGGAGAGCC	17	G
Lee et al., 2006	>Contig[1006]	GGAuAAAGuCAGuGGCC	17	G
Lee et al., 2006	>Contig[1101]	uCuGuGuuCuuCGGAGu	17	u
Lee et al., 2006	>Contig[1103]	GAAAACAGGAuuuGGCu	17	G
Lee et al., 2006	>Contig[1117]	GuuuuCAAAAAGAuCGC	17	G
Lee et al., 2006	>Contig[1118]	GuuGACuGCAuuGAGCu	17	G
Lee et al., 2006	>Contig[1131]	GAAAACAGuAGuuGGCu	17	G
Lee et al., 2006	>Contig[1153]	GuuuCAAAuACCGCGuu	17	G
Lee et al., 2006	>Contig[1185]	CuCAAAAuCCGCuuCuC	17	C
Lee et al., 2006	>Contig[1189]	GAAGuuCAuAuCuuGuG	17	G
Lee et al., 2006	>KA495D	GAuuuuCuCCCuuGGCC	17	G
Lee et al., 2006	>KA5068	GGAAuuuGACuuuGGuC	17	G
Lee et al., 2006	>KA9544	GCuuGuuGCuCuCGCAC	17	G
Lee et al., 2006	>KAA9AA	GuCCuCAACCuAuuCCC	17	G
Lee et al., 2006	>KAAF2D	AACuCuuCCGCuGCCGC	17	A
Lee et al., 2006	>KAB1D0	uGAGAuCGuuCAGuACG	17	u
Lee et al., 2006	>KAB4E6	AuCCuCAuAGCAuCCCG	17	A
Lee et al., 2006	>KAB7F3	GGGGCCuuGGAAuCuuG	17	G
Lee et al., 2006	>KACA8A	uGGCuCCAGCAGuGuCC	17	u
Lee et al., 2006	>KACB68	GAuuCGGAuAACuGCGC	17	G
Lee et al., 2006	>KACF3B	GAGACCCGGGuuCAuuu	17	G
Lee et al., 2006	>KAE1C7	GuuuCAGuACuuCuCCC	17	G
Lee et al., 2006	>KAE3A3	GCCAACACAGGCCGCCC	17	G
Lee et al., 2006	>KAE3A7	GAGACAuuGuuGuACCC	17	G
Lee et al., 2006	>KAE70E	uAGCACCAuAuAAAuuC	17	u
Lee et al., 2006	>KAEC38	GAAAAAuAAACAAGACC	17	G
Lee et al., 2006	>KAF36B	GAGAuCAuCGuGAAAGC	17	G
Lee et al., 2006	>KAF549	AAACAGGAuuuGGCuAC	17	A
Lee et al., 2006	>KAF6CD	GGuuAAuAuuCCCuAAC	17	G
Lee et al., 2006	>KB40C2	GuACuGGGAGAuuCGGu	17	G
Lee et al., 2006	>KB4180	GAGAuCGuuCAGuACGC	17	G
Lee et al., 2006	>KB46EB	AuCuCAuCCuGAuCGAC	17	A
Lee et al., 2006	>KB5AC5	GuuuACuGAAuGCuCGC	17	G
Lee et al., 2006	>KB5BAE	GuuuuAAuuuCuuuGGu	17	G
Lee et al., 2006	>KB604A	ACAAGCuuGGuGACuGG	17	A
Lee et al., 2006	>KB92C2	GAAACuGAGGAGAuuuG	17	G
Lee et al., 2006	>KB9546	GAGAAGGCACGCuCAAA	17	G
Lee et al., 2006	>KBA4A3	GGACCAuGACCAuuuGC	17	G
Lee et al., 2006	>KBA564	AAAAuCuAACAACuCCG	17	A
Lee et al., 2006	>KBA7A5	uACCCGuAAuGuuuCCC	17	u
Lee et al., 2006	>KBA8E0	GGGGAGuuuGACuGGGG	17	G
Lee et al., 2006	>KBB52D	GAAAGACAuGGGuAGuG	17	G
Lee et al., 2006	>KC2036	GAuuCuCCGAAuuGAGC	17	G
Lee et al., 2006	>KC2BA9	GCAACuuuuuCAAACuC	17	G
Lee et al., 2006	>KC3F4C	GGuGAGAuCAuuAGuuG	17	G
Lee et al., 2006	>KC521A	GGuGuAGCAuAGGuGGC	17	G
Lee et al., 2006	>KCAAE6	CGGGAACAuuuuuCCGu	17	C
Lee et al., 2006	>KCB484	AAAuCAAuuuuAAGuuG	17	A
Lee et al., 2006	>KCBA00	GCCGCACGAGAuuGAGC	17	G
Lee et al., 2006	>KCCA4E	GAuuuuuuCCAuCuGAC	17	G
Lee et al., 2006	>KCD92B	uGGAAuGuAAAAAGuAu	17	u
Lee et al., 2006	>KCDA42	GuCGuAGuuuuGGCCCC	17	G
Lee et al., 2006	>KCDCEC	GAGAGAAuGCACAuGAC	17	G
Lee et al., 2006	>KD56EE	uAAGACAuuGCCACGuu	17	u
Lee et al., 2006	>KD5727	GAGAuuuGAuGuuuCAC	17	G
Lee et al., 2006	>KD5B39	GCAACAAGAAAAAAuCG	17	G
Lee et al., 2006	>KD5BC5	GuuCAGGGuuGCCuAGG	17	G
Lee et al., 2006	>KD5F46	GuuCCuGuGAuAAuuuC	17	G
Lee et al., 2006	>KD6163	GuAAAAAuAuGuuuCCG	17	G
Lee et al., 2006	>KD6657	GAAGuuGGuuuuGCuGC	17	G
Lee et al., 2006	>KD6B56	GGGGGuACCCGCuuCuu	17	G
Lee et al., 2006	>KDBD24	uGAuCAuGuAAGuuuCu	17	u
Lee et al., 2006	>KDC8ED	AGCAGuuGGCAAACGAC	17	A
Lee et al., 2006	>KDCB86	GACGuCACAuCCuuCCC	17	G
Lee et al., 2006	>KDDD00	GGAAACCACCCuGCGCC	17	G
Lee et al., 2006	>KDDE88	GuuGuuGCAAuGuGCGC	17	G
Lee et al., 2006	>KDEC69	CAGuuGGCAAACGACGC	17	C
Lee et al., 2006	>KE23BF	GAuuAAuAuCAAGuuCC	17	G
Lee et al., 2006	>KE24C7	uACGACACuGAAGCGuu	17	u
Lee et al., 2006	>KE2AC3	GuuCGAuuCCCCGCAAC	17	G
Lee et al., 2006	>KE3B3B	GACuuGGGuAuAGGGGC	17	G
Lee et al., 2006	>KE49C6	GuAuuuCuAGCuGGCAG	17	G
Lee et al., 2006	>KE4BCE	GAAAACAGGAuuuGACG	17	G
Lee et al., 2006	>KE50DF	GCAAAAAAuuuGAAAAu	17	G
Lee et al., 2006	>KE5528	GAAAAuGuCAuGuuuCG	17	G
Lee et al., 2006	>KE5AA0	AAGCAuGGuAuCAACGC	17	A
Lee et al., 2006	>KE6091	GCAGuuGGCAAACGACC	17	G
Lee et al., 2006	>KE7093	AuuCCAuCCuGAuGuCC	17	A
Lee et al., 2006	>KE7640	GAGAAuCuuuCAuuuGC	17	G
Lee et al., 2006	>KEc00004	AACuGCAuGCAAAAAAu	17	A
Lee et al., 2006	>KEE393	CAAAuuAAAAAuAuuCC	17	C
Lee et al., 2006	>KEF154	uuuCAGACuuuCAuGAC	17	u
Lee et al., 2006	>KEF9E7	GuCCuGACGAAGuuuuC	17	G
Ruby et al., 2006	>siR17-1 siRNA, 1 read.	UAGGACUCCAUGAUUUU	17	U
Ruby et al., 2006	>siR17-10 siRNA, 1 read.	AUGUUGAAGUGGAGUUG	17	A
Ruby et al., 2006	>siR17-11 siRNA, 1 read.	GGCUGGGCACGAGUUGG	17	G
Ruby et al., 2006	>siR17-12 siRNA, 1 read.	GGCACGAUGAUGGAGAC	17	G
Ruby et al., 2006	>siR17-13 siRNA, 1 read.	CAUCCACCGAUGGUUGC	17	C
Ruby et al., 2006	>siR17-14 siRNA, 1 read.	GCGUCGGAUCCAGAGGG	17	G
Ruby et al., 2006	>siR17-15 siRNA, 1 read.	ACACACGGAGCCAGACC	17	A
Ruby et al., 2006	>siR17-16 siRNA, 1 read.	GGCACAUUCGGAGCAAU	17	G
Ruby et al., 2006	>siR17-17 siRNA, 1 read.	GGCUCGAACGACACGGG	17	G
Ruby et al., 2006	>siR17-18 siRNA, 1 read.	GUACGGCUCGAAGGAUG	17	G
Ruby et al., 2006	>siR17-19 siRNA, 1 read.	AUCGGUGGUUCAGUGGU	17	A
Ruby et al., 2006	>siR17-2 siRNA, 1 read.	GAGCUGUUUCGGAGUGU	17	G
Ruby et al., 2006	>siR17-20 siRNA, 1 read.	GACGACCUUACUGGGUC	17	G
Ruby et al., 2006	>siR17-21 siRNA, 1 read.	CCUGCAUGAAUGCUCCU	17	C
Ruby et al., 2006	>siR17-22 siRNA, 1 read.	GUGAUGGAACUGAUUGU	17	G
Ruby et al., 2006	>siR17-23 siRNA, 1 read.	GAAGAGCAUUUGAAUAU	17	G
Ruby et al., 2006	>siR17-24 siRNA, 1 read.	GAGCUGAGGUGGUGGUA	17	G
Ruby et al., 2006	>siR17-25 siRNA, 1 read.	GUGGUGGAGGGUUUGGG	17	G
Ruby et al., 2006	>siR17-26 siRNA, 1 read.	AUCGUGCAAAUUCGGCG	17	A
Ruby et al., 2006	>siR17-27 siRNA, 1 read.	GACGGAUUGUUGAGAGC	17	G
Ruby et al., 2006	>siR17-28 siRNA, 1 read.	GAGGAGUCCUGUGUAUG	17	G
Ruby et al., 2006	>siR17-29 siRNA, 1 read.	CCUGGUGGUCCUUGUGG	17	C
Ruby et al., 2006	>siR17-3 siRNA, 1 read.	AGGUGGCGGAAUUCCUU	17	A
Ruby et al., 2006	>siR17-4 siRNA, 1 read.	CGUGUAGCUUGGUUGGC	17	C
Ruby et al., 2006	>siR17-5 siRNA, 2 reads.	UCGGUGGUUCAGUGGUA	17	U
Ruby et al., 2006	>siR17-6 siRNA, 1 read.	GAGUGUGUGAGCUGGAA	17	G
Ruby et al., 2006	>siR17-7 siRNA, 1 read.	GGGGUUGUGCUGACGGA	17	G
Ruby et al., 2006	>siR17-8 siRNA, 1 read.	GGCUGAUGGGGCAUGGA	17	G
Ruby et al., 2006	>siR17-9 siRNA, 1 read.	GCAUCGGCUGUUGCAUC	17	G
Ruby et al., 2006	>KBBF51	GuACAAAuAAuACGAGC	17	G
Ruby et al., 2006	>KBD44C	CGGuuAGAGCGuGGGuC	17	C
Ruby et al., 2006	>KBE700	GAuuuuACAGAuuuuCC	17	G
Ruby et al., 2006	>KBF68B	CAAuuCGuuGACAAGAC	17	C
Lee et al., 2006	>CEO2_2_plate1_E24.scf_2	GGAGACAAGCuuGGuGAC	18	G
Lee et al., 2006	>CEO2_2_plate1_H23.scf_3	uCCuGGAuGuuGuAAGCu	18	u
Lee et al., 2006	>CEO2_2_plate1_I20.scf_2	CGAAGAACCuuACCAGGu	18	C
Lee et al., 2006	>CEO2_2_plate1_K23.scf_3	GAAGAACCuuACCAGGCC	18	G
Lee et al., 2006	>CEO2_2_plate1_L23.scf_10	CACGACAuuGGACuGAuA	18	C
Lee et al., 2006	>CEO2_2_plate1_M12.scf_4	GuAGCuAuGuGuGGACGG	18	G
Lee et al., 2006	>CEO2_2_plate2_H21.scf_2	GGCCCuGuGCGuGuCACu	18	G
Lee et al., 2006	>CEO2_2_plate2_O19.scf_1	CGCAuCACuGGuGuuCGG	18	C
Lee et al., 2006	>CEO2_2_plate2_P20.scf_1	uuCACGGCGGuAACACGG	18	u
Lee et al., 2006	>CEO2_2_plate3_C14.scf_1	CGGGAGAAGGCACGCuGA	18	C
Lee et al., 2006	>CEO2_2_plate3_C23.scf_2	CGGGuGAAAAuuCGCAuG	18	C
Lee et al., 2006	>CEO2_2_plate3_G03.scf_3	CAuCACuGGuGuuCGGGu	18	C
Lee et al., 2006	>CEO2_2_plate3_H01.scf_3	GAAGAACCuuACCuGGuC	18	G
Lee et al., 2006	>CEO2_2_plate3_J10.scf_1	GCAACGCuCGAuGuCGGC	18	G
Lee et al., 2006	>CEO2_2_plate3_O06.scf_2	CuuGAAGACuGAAGuGGA	18	C
Lee et al., 2006	>Contig[0102]	uGAGAuCAuCGuGAAAGC	18	u
Lee et al., 2006	>Contig[0513]	GCGGACGuuGACuGuCAC	18	G
Lee et al., 2006	>Contig[0557]	GuGAAAuCGCuGGAGuGG	18	G
Lee et al., 2006	>Contig[0629]	GGGAuuuuuAAAAAAuuG	18	G
Lee et al., 2006	>Contig[0662]	GCAuCGGuGGuuCAGuGG	18	G
Lee et al., 2006	>Contig[0678]	GAAAAAGuAAGuuuAuuu	18	G
Lee et al., 2006	>Contig[0744]	GAAuCAAuuuAuAuGuGC	18	G
Lee et al., 2006	>Contig[0760]	GAAuuuAAGuCuuGAAAC	18	G
Lee et al., 2006	>Contig[0880]	GuuCCCAGuuuGCAAGAC	18	G
Lee et al., 2006	>Contig[1001]	GuCuuAGuuGCACGuuGu	18	G
Lee et al., 2006	>Contig[1007]	GGAAGAAAAAAAACuCGC	18	G
Lee et al., 2006	>Contig[1023]	ACAAuuuuuGGAGuCCCC	18	A
Lee et al., 2006	>Contig[1027]	AGAAACAAGAGAuuuGAC	18	A
Lee et al., 2006	>Contig[1094]	AuAuuCCAAuuuuuuuCC	18	A
Lee et al., 2006	>Contig[1104]	GAGAuuAAGuGuAuCAuG	18	G
Lee et al., 2006	>Contig[1110]	GCGGGGAGuuuGACuGGG	18	G
Lee et al., 2006	>Contig[1123]	uCACCGGGuGAACACuuG	18	u
Lee et al., 2006	>Contig[1124]	GuCAGCGuCuuCuCACAC	18	G
Lee et al., 2006	>Contig[1128]	GAGGuuuCAAuuACCGCG	18	G
Lee et al., 2006	>Contig[1129]	GAuuCCGAuAuCuAAACC	18	G
Lee et al., 2006	>Contig[1132]	GCCCGGuuAGCuCAGuCG	18	G
Lee et al., 2006	>Contig[117+213]	uACCCGuAAuGuuuCCGC	18	u
Lee et al., 2006	>Contig[1174]	GuuAGAuACAAuAGAAGu	18	G
Lee et al., 2006	>Contig[1179]	GGAAuACAACACACuGuG	18	G
Lee et al., 2006	>Contig[1193]	ACGuGAAAuCGCuGGAGu	18	A
Lee et al., 2006	>Contig[1201]	GAAuAGAuAuCCGGuAuG	18	G
Lee et al., 2006	>KA4340	GuuuCuuAuuAGCuGCCC	18	G
Lee et al., 2006	>KA48AF	GAuuACACuuuuuGGGCu	18	G
Lee et al., 2006	>KA4A3B	GAAAAAAAuGuuuuCACC	18	G
Lee et al., 2006	>KA4B8A	AGuCuCCGuAuCGuCCAC	18	A
Lee et al., 2006	>KA4DF0	uuCAAAACACGAGCCCCG	18	u
Lee et al., 2006	>KA4E18	GGuAuuuuGAAuAuCGAu	18	G
Lee et al., 2006	>KA5858	GAuuuGuuCCuCGuuuuC	18	G
Lee et al., 2006	>KA8F8E	uuGCAGAuuGGCCAuuCC	18	u
Lee et al., 2006	>KA9260	CCGCuCGGuCCCCGCuCC	18	C
Lee et al., 2006	>KA940D	GCAAAuAuCAuGuAuuAC	18	G
Lee et al., 2006	>KA9446	GAAAuAuuuuAGAGuGuC	18	G
Lee et al., 2006	>KAA292	GCuAAuuuuGAAGuuuGC	18	G
Lee et al., 2006	>KAADF1	AuGCGuGuCGAAGuAuGC	18	A
Lee et al., 2006	>KAAEF2	uAACACAACuuGCAAGAC	18	u
Lee et al., 2006	>KAb00003	GuAuCGCuuACAGACGAC	18	G
Lee et al., 2006	>KABFD0	CuGGCGuGCuGAACuCGC	18	C
Lee et al., 2006	>KAc00003	AuGGAuACAuCGuAAuCG	18	A
Lee et al., 2006	>KAC18A	uGACuAGAACCGuuACuC	18	u
Lee et al., 2006	>KAD1CD	GAAAAuuuGAAuGAuuuC	18	G
Lee et al., 2006	>KAD26F	GuAuAAAGAGAGAuGAAC	18	G
Lee et al., 2006	>KAD283	GAuuuCCuGGAuuuCuCC	18	G
Lee et al., 2006	>KADBD6	GGAGCAuuCAAAGuuGCC	18	G
Lee et al., 2006	>KAE289	uuCCAuuGAuuuuuuuGC	18	u
Lee et al., 2006	>KAE38F	uGGuuAuCAuAAAuuGGu	18	u
Lee et al., 2006	>KAE447	GGuAACCGGAGACCAAuC	18	G
Lee et al., 2006	>KAE4C9	GGAACuuuCuCuuuuuuG	18	G
Lee et al., 2006	>KAE742	GAuuuuuCAAAuuuCGGC	18	G
Lee et al., 2006	>KAE743	CGAuuCCAGCAuGAAGCC	18	C
Lee et al., 2006	>KAF62C	AGCAAuCACAAuGAGAAG	18	A
Lee et al., 2006	>KB4168	GAAGGuGGuGGuAuCACC	18	G
Lee et al., 2006	>KB41AA	GGAuuuAuGGCuuuGuAu	18	G
Lee et al., 2006	>KB42CC	GAuCAACGCAGAGuuuuC	18	G
Lee et al., 2006	>KB4542	GAGCGAACGGGGAGGAAC	18	G
Lee et al., 2006	>KB465F	GAuCCuCuuCGAuuGuuC	18	G
Lee et al., 2006	>KB46A5	GCGuGGAuuCuuCuCGAC	18	G
Lee et al., 2006	>KB4C3D	GuCGCuGuACAuCGGAuC	18	G
Lee et al., 2006	>KB4CD6	GGuCuCuCAGAuuuuGAu	18	G
Lee et al., 2006	>KB50BB	AAAAuuuCAGAuACuuCC	18	A
Lee et al., 2006	>KB50F3	uGGuGCCAGCAGCCGCGu	18	u
Lee et al., 2006	>KB55FA	GuAAuCuuuuuCuGuuuC	18	G
Lee et al., 2006	>KB5698	uuuGuCAAACACuuuuuC	18	u
Lee et al., 2006	>KB59B0	GACAAuGuGGuuAuuuuG	18	G
Lee et al., 2006	>KB5CF1	GAuuAuuuCuuGAAAACG	18	G
Lee et al., 2006	>KB5F73	GuCGAGGAuCuuuGCACC	18	G
Lee et al., 2006	>KB6269	GCAAAGGAGACGuuCCuC	18	G
Lee et al., 2006	>KB6AF6	GGCGGuGAAuAuGuGAAC	18	G
Lee et al., 2006	>KB6EA6	GAAuuCCuuGAuAGCuuC	18	G
Lee et al., 2006	>KB96A5	GACAuAGCCGAGAACGCG	18	G
Lee et al., 2006	>KBA206	AuuGGGAGACGuuuCACG	18	A
Lee et al., 2006	>KBA38B	GuuCGACuCGAGCAAGAC	18	G
Lee et al., 2006	>KBA706	GCuCAAAuGAAAGCuCCC	18	G
Lee et al., 2006	>KBB703	GAuuAuuAuCGGACGACC	18	G
Lee et al., 2006	>KBB9C0	GGGGGuuuAuuuAuuAGC	18	G
Lee et al., 2006	>KBBF9D	GAuuuuuuAAAAGACGGC	18	G
Lee et al., 2006	>KBC80C	uuCuuGACuGuuGAuACC	18	u
Lee et al., 2006	>KBC8AE	GAuuACAAAAAuuuAGAC	18	G
Lee et al., 2006	>KBE128	GAuAAuGuuAAuuCAuAG	18	G
Lee et al., 2006	>KBE3E0	GAAAAuuCGAAGuuCGGu	18	G
Lee et al., 2006	>KBE62A	GuAGAAAuACAuuuCCCC	18	G
Lee et al., 2006	>KBF70E	uCACCGGGuGuAuuCAGC	18	u
Lee et al., 2006	>KC2C2B	GGAuAAAuuuuCAuAACA	18	G
Lee et al., 2006	>KC42A0	GuCuuCAuAAAGAACuGC	18	G
Lee et al., 2006	>KC453A	GAuAAAGuACAAuCCAuG	18	G
Lee et al., 2006	>KC4695	GACACuACAuCCAGuuAC	18	G
Lee et al., 2006	>KC47A8	GuuuCGACACGCCCAuuC	18	G
Lee et al., 2006	>KC4B1C	GAuuuCAuuuuuuCAuCC	18	G
Lee et al., 2006	>KC4BED	GGACACuCGAAuGACAuu	18	G
Lee et al., 2006	>KC4C8F	GAuuuGuGCAGAuAuACC	18	G
Lee et al., 2006	>KC4D24	GAAuuCuuuuGuAGCuAC	18	G
Lee et al., 2006	>KC5261	GAAAGAuAuuCuGuAuGu	18	G
Lee et al., 2006	>KC5789	GAAAGuGuGuuAuCAuCu	18	G
Lee et al., 2006	>KC5AE7	GAAGuGGACGGAGACuGC	18	G
Lee et al., 2006	>KC5E83	AGGGGAGuGAAAAGAACG	18	A
Lee et al., 2006	>KC99C7	GAAuCAACAAuAAuAuCA	18	G
Lee et al., 2006	>KC9E84	GuAACAuCAGAAAuAuCA	18	G
Lee et al., 2006	>KCA52E	uGGuACAGGuGuAuAAuu	18	u
Lee et al., 2006	>KCA541	GuCuuCuGuGuCuuGACC	18	G
Lee et al., 2006	>KCA9A5	GACCAAAuuCCCCAGAAC	18	G
Lee et al., 2006	>KCAAC7	GuuCCACGAAGuuCuGGG	18	G
Lee et al., 2006	>KCADC9	uAuCAuuACGCGAGAGGC	18	u
Lee et al., 2006	>KCAE67	GuGAuuGuuCuGuuCuCC	18	G
Lee et al., 2006	>KCB493	GuuuCAAuuAGuAAuuGC	18	G
Lee et al., 2006	>KCBFCB	GAACGACuAuuuGuuuuG	18	G
Lee et al., 2006	>KCC255	AAAuuuCuuGACAGCGAC	18	A
Lee et al., 2006	>KCCDE8	ACCCGuuAAGuuuCuGCu	18	A
Lee et al., 2006	>KCCE22	GuuuuGAuuGuuGAGGCu	18	G
Lee et al., 2006	>KCDA26	uuuAuCAGAAAACAAuCG	18	u
Lee et al., 2006	>KCDB4C	GAAuuGAuGAAuuuGAAC	18	G
Lee et al., 2006	>KCED42	GuuuAGCGAAGACAuuCG	18	G
Lee et al., 2006	>KCED66	GuCGCuCAAAGACCGAAC	18	G
Lee et al., 2006	>KD503D	GuGuGuuAGuGGAAGCAC	18	G
Lee et al., 2006	>KD5FE8	AuCCuCuAACuGuuuCGC	18	A
Lee et al., 2006	>KD6126	CAuCuuCuuuCACAAuCC	18	C
Lee et al., 2006	>KD61A2	GAuuuCuuGACuCCAGCA	18	G
Lee et al., 2006	>KD67C5	GCAAuGuuuAuAGuGCAC	18	G
Lee et al., 2006	>KDB5C2	uAAACuAGCACuGCuCGG	18	u
Lee et al., 2006	>KDBB24	GAuAAAGAuAuGAGuuCG	18	G
Lee et al., 2006	>KDBE0F	GAAuuGGuGAAAGAGCCC	18	G
Lee et al., 2006	>KDBEE9	uAuGuCGCAuGAuGGACu	18	u
Lee et al., 2006	>KDCAAC	CAAAuCGAuCGAuAGAuG	18	C
Lee et al., 2006	>KDCDC6	GGGCACCAACuGuuuACC	18	G
Lee et al., 2006	>KDDA2A	GGuGAuAuCuGuGCuGuC	18	G
Lee et al., 2006	>KDDC87	GAAAuuuGCAAuAGAuGu	18	G
Lee et al., 2006	>KDF904	GGAAAuGAACGuCuuCCC	18	G
Lee et al., 2006	>KDFE45	GCGCGuGCGCuGGGCCGC	18	G
Lee et al., 2006	>KE0173	GAAuuuCGGCGGCAAuuu	18	G
Lee et al., 2006	>KE1365	GCCGAuGuGuuAGGuuCC	18	G
Lee et al., 2006	>KE24CE	AAuAAAuAuCuGuCAuuG	18	A
Lee et al., 2006	>KE28E7	AACCCAAAAuuuGAACCC	18	A
Lee et al., 2006	>KE30A6	GuAGACGACuCCGuuGAC	18	G
Lee et al., 2006	>KE3247	GGuCGuGuGuAuGAAuGG	18	G
Lee et al., 2006	>KE3348	GuGCGuGAACAuuGACGC	18	G
Lee et al., 2006	>KE35EA	GAGAuGAAuAAuuuAGGC	18	G
Lee et al., 2006	>KE3642	GAAAACGCACGGCGuACC	18	G
Lee et al., 2006	>KE3B71	GAGuuGAGuAuAuuCCGG	18	G
Lee et al., 2006	>KE3F44	GuGGuuAGGAuuuAuGAC	18	G
Lee et al., 2006	>KE4101	GAACAAAAAuuGAAAuGC	18	G
Lee et al., 2006	>KE4517	GuGuuCuACCAACCCAGC	18	G
Lee et al., 2006	>KE460A	GACCuAAGAACuCCuAuC	18	G
Lee et al., 2006	>KE470D	GCAAAAGAAuuuAuGuuC	18	G
Lee et al., 2006	>KE5A07	GGAAuAAuACAGuuGCuu	18	G
Lee et al., 2006	>KE5FF8	GAAACAuGuAGCAuuCAG	18	G
Lee et al., 2006	>KE6150	GuAAuCCAuCAuACuGCG	18	G
Lee et al., 2006	>KE678F	GAAAAAAuAAAAGACCuC	18	G
Lee et al., 2006	>KE67AF	GAuCCGGCuGuuuACuCG	18	G
Lee et al., 2006	>KE67C6	GAuACuGuCGuuuGCAAC	18	G
Lee et al., 2006	>KE6867	uGuGACCAAAuuuuCAGG	18	u
Lee et al., 2006	>KE71FF	GAuAuACCGGACAGAAGC	18	G
Lee et al., 2006	>KE73A1	AuAGCAuAAuCAGCuuGC	18	A
Lee et al., 2006	>KE7740	CACCAGACCAuuGuuuCC	18	C
Lee et al., 2006	>KE7AAA	GAAuACuAuuAuuCACAC	18	G
Lee et al., 2006	>KEAAE8	GAuuGAACCAuuuuuGCG	18	G
Lee et al., 2006	>KEB74F	GAAAAAuCGGAAAuuuGC	18	G
Lee et al., 2006	>KEC58D	GAAAAAAuAAAGGACCCu	18	G
Lee et al., 2006	>KEC660	GGAGAACuGAGGGGGGuG	18	G
Lee et al., 2006	>KEC848	GuGuuuuuGGGGuuAuuA	18	G
Lee et al., 2006	>KEC98B	uCCGuuGuuGAuGAuuAC	18	u
Lee et al., 2006	>KECDAA	GGAAAAuGAAGuAAAAuu	18	G
Lee et al., 2006	>KED022	GCAGCGAuuCCAuAACAC	18	G
Lee et al., 2006	>KED29A	GAAAuCGuCAACuCCAAC	18	G
Lee et al., 2006	>KED822	GuAAAAuuGuuCAGuGuC	18	G
Lee et al., 2006	>KED8A2	GuGuuACAAAuuuuuuAC	18	G
Lee et al., 2006	>KEDAD7	GuAAAAAGAuuGAACCCu	18	G
Lee et al., 2006	>KEDB3D	GAAAAuuCACAAAAAGCu	18	G
Lee et al., 2006	>KEDBF7	GuGGAAuGuAAAGAuGGA	18	G
Lee et al., 2006	>KEDD02	GAGGuGGuCuuCuuGAAG	18	G
Lee et al., 2006	>KEDD48	GAAGGAAAuGuGCuCuAC	18	G
Lee et al., 2006	>KEDE71	GAAAuAuAAuCuuuuAuC	18	G
Lee et al., 2006	>KEDE88	GAGAuCuuCAAAGGuAGC	18	G
Lee et al., 2006	>KEDF84	GuuCuCGuCCuuCAuCGC	18	G
Lee et al., 2006	>KEDFF1	GGGAuGuGGAGuuGCuGC	18	G
Lee et al., 2006	>KEe00003	GuACuuCAGAGuuuuCGG	18	G
Lee et al., 2006	>KEE0E7	GuuuuuACCAACACuuCA	18	G
Lee et al., 2006	>KEE768	GuAuuGGACCAGAuACCu	18	G
Lee et al., 2006	>KEEED7	GAAGGAAuCAuGuCACAC	18	G
Lee et al., 2006	>KEFE08	GuAuuuAuCAuuuuuAGC	18	G
Lee et al., 2006	>KEFEA4	CGuCCACACGACAAuAAC	18	C
Lee et al., 2006	>KEFEE1	GuACuAGCAuuuCuCACC	18	G
Lee et al., 2006	>KEh00002	GAAAuuGGAAAACGuAGG	18	G
Lee et al., 2006	>KEn5045	GuAAAACCAAGGCGACCC	18	G
Ruby et al., 2006	>siR18-1 siRNA, 1 read.	AUGAAUGGUUUGGUCGAC	18	A
Ruby et al., 2006	>siR18-10 siRNA, 1 read.	GUGGAGGUGGUUGAUUCU	18	G
Ruby et al., 2006	>siR18-11 siRNA, 1 read.	GGCUGUGCGGAUUGUGCA	18	G
Ruby et al., 2006	>siR18-12 siRNA, 1 read.	GAAGUUGGGUCAAAGCGG	18	G
Ruby et al., 2006	>siR18-13 siRNA, 1 read.	GUCGGAGAUGCUCCAAGA	18	G
Ruby et al., 2006	>siR18-14 siRNA, 2 reads.	GGGUCGAGCCAGACACGG	18	G
Ruby et al., 2006	>siR18-15 siRNA, 1 read.	GAAGCGUGGCGAAGAUGA	18	G
Ruby et al., 2006	>siR18-16 siRNA, 1 read.	CCAUUGGGAGUCUUGCUC	18	C
Ruby et al., 2006	>siR18-17 siRNA, 1 read.	UCACCGGAGAAAACUGAA	18	U
Ruby et al., 2006	>siR18-18 siRNA, 1 read.	GGUGGGGAAAAACGGGGA	18	G
Ruby et al., 2006	>siR18-19 siRNA, 1 read.	GGAAGAACGUCCUUGAUG	18	G
Ruby et al., 2006	>siR18-2 siRNA, 1 read.	GAAGAACAUCGACGACGG	18	G
Ruby et al., 2006	>siR18-20 siRNA, 1 read.	GCUGGAGUUUCAAUGGCC	18	G
Ruby et al., 2006	>siR18-21 siRNA, 1 read.	GUAGUCGUUGGCUGCAUC	18	G
Ruby et al., 2006	>siR18-22 siRNA, 1 read.	UCAAAAUGGCACAUAUUC	18	U
Ruby et al., 2006	>siR18-23 siRNA, 2 reads.	GGCGGCGGAGGUGGUGGA	18	G
Ruby et al., 2006	>siR18-24 siRNA, 2 reads.	GACAGAAGAGUUCCUGAG	18	G
Ruby et al., 2006	>siR18-25 siRNA, 1 read.	UCAUGAUUAGUUGGUCGC	18	U
Ruby et al., 2006	>siR18-26 siRNA, 2 reads.	UCCGGUGUGGAAGUGCUC	18	U
Ruby et al., 2006	>siR18-27 siRNA, 1 read.	GUUGACGUUUCCAUAGGU	18	G
Ruby et al., 2006	>siR18-28 siRNA, 1 read.	GAUUGUCGGGAUUGUGCG	18	G
Ruby et al., 2006	>siR18-29 siRNA, 1 read.	GACGUCACGGAACUCUGC	18	G
Ruby et al., 2006	>siR18-3 siRNA, 1 read.	ACCGCUUCAACUGAUCUA	18	A
Ruby et al., 2006	>siR18-30 siRNA, 1 read.	GGAGUGCCACUGGUUGAG	18	G
Ruby et al., 2006	>siR18-31 siRNA, 1 read.	GUGCAUGAGGAACUUUGU	18	G
Ruby et al., 2006	>siR18-32 siRNA, 1 read.	UAGAUUUCAGGAACAUUG	18	U
Ruby et al., 2006	>siR18-33 siRNA, 1 read.	GCAAUGUCGGGUGCGAUA	18	G
Ruby et al., 2006	>siR18-34 siRNA, 1 read.	CACGAAGCCACGGCCCAC	18	C
Ruby et al., 2006	>siR18-35 siRNA, 1 read.	GCUGGUGUGCGUCGAAUA	18	G
Ruby et al., 2006	>siR18-36 siRNA, 1 read.	GCAAUCAAGGAAGCCAGU	18	G
Ruby et al., 2006	>siR18-37 siRNA, 1 read.	CCUGGGAAUCCUGGAUGU	18	C
Ruby et al., 2006	>siR18-38 siRNA, 1 read.	GAGUGCAUAGCCAACUGU	18	G
Ruby et al., 2006	>siR18-39 siRNA, 5 reads.	GCUGCUUCUCUUCUGUGU	18	G
Ruby et al., 2006	>siR18-4 siRNA, 1 read.	UUGGGAGGUUCUUACGGC	18	U
Ruby et al., 2006	>siR18-40 siRNA, 1 read.	UGAAAGACAUGGGUAGUU	18	U
Ruby et al., 2006	>siR18-41 siRNA, 1 read.	GGCGAUUGGUGGAGCAGG	18	G
Ruby et al., 2006	>siR18-42 siRNA, 1 read.	CCUGGCGUAGGUGCUGCA	18	C
Ruby et al., 2006	>siR18-43 siRNA, 1 read.	AUCGCGUGAGCCGGUCCA	18	A
Ruby et al., 2006	>siR18-44 siRNA, 1 read.	GUAGAUGGCCAACUUCGC	18	G
Ruby et al., 2006	>siR18-45 siRNA, 1 read.	GCUCAGAAUUCGGGACCA	18	G
Ruby et al., 2006	>siR18-46 siRNA, 1 read.	GGGUGAAGAAUGCAGCGA	18	G
Ruby et al., 2006	>siR18-47 siRNA, 1 read.	GGUGAUGGAACUGAUUGU	18	G
Ruby et al., 2006	>siR18-48 siRNA, 1 read.	GUGUAGAUAGUCCAUCGG	18	G
Ruby et al., 2006	>siR18-49 siRNA, 1 read.	GGGUCAACUUGCAAUCGG	18	G
Ruby et al., 2006	>siR18-5 siRNA, 1 read.	GGCAGUUGGAGUGCUGAU	18	G
Ruby et al., 2006	>siR18-50 siRNA, 1 read.	UGGAGCUGGUUGUUGUGC	18	U
Ruby et al., 2006	>siR18-51 siRNA, 1 read.	GAGCGUUUGUAGCAAUAG	18	G
Ruby et al., 2006	>siR18-52 siRNA, 1 read.	GUAGUUGUACUCGGUGAA	18	G
Ruby et al., 2006	>siR18-53 siRNA, 1 read.	GGGGCUUGGGAUGCUUCA	18	G
Ruby et al., 2006	>siR18-54 siRNA, 9 reads.	GUUGAGCAUACGUGUUGA	18	G
Ruby et al., 2006	>siR18-55 siRNA, 1 read.	GAUGCUCUUUGGAUCGAA	18	G
Ruby et al., 2006	>siR18-56 siRNA, 1 read.	GGCUCCUCGAGCUCCGCU	18	G
Ruby et al., 2006	>siR18-57 siRNA, 1 read.	CUUGUUCUAGCUUGAGAG	18	C
Ruby et al., 2006	>siR18-58 siRNA, 1 read.	CCAUCGACUUCUUUUUGA	18	C
Ruby et al., 2006	>siR18-59 siRNA, 1 read.	GUCGGAAAUGUGACAGAG	18	G
Ruby et al., 2006	>siR18-6 siRNA, 1 read.	GAUGCAAGAAUUAUUGGU	18	G
Ruby et al., 2006	>siR18-60 siRNA, 1 read.	GGUGGGAUGACGGCAGUG	18	G
Ruby et al., 2006	>siR18-61 siRNA, 2 reads.	GGCUCAAACAUUUGUGCA	18	G
Ruby et al., 2006	>siR18-62 siRNA, 1 read.	GCUGUGAGAACGAUACUU	18	G
Ruby et al., 2006	>siR18-63 siRNA, 1 read.	UUGUGAGAGGGAAUUCGG	18	U
Ruby et al., 2006	>siR18-64 siRNA, 1 read.	GCUCAUCGGUGGGAUGAC	18	G
Ruby et al., 2006	>siR18-65 siRNA, 5 reads.	UCGGUGGUUCAGUGGUAG	18	U
Ruby et al., 2006	>siR18-66 siRNA, 1 read.	GAGCGAUGGCCACUCGAG	18	G
Ruby et al., 2006	>siR18-67 siRNA, 1 read.	GGUCUAGAAUCUCCAGGC	18	G
Ruby et al., 2006	>siR18-68 siRNA, 1 read.	GUAGCAGUAGUCUUCGCA	18	G
Ruby et al., 2006	>siR18-69 siRNA, 1 read.	CCGAGCUUUCCUCUUCAG	18	C
Ruby et al., 2006	>siR18-7 siRNA, 1 read.	GGAGGCGCUGUGGGAUAG	18	G
Ruby et al., 2006	>siR18-70 siRNA, 1 read.	UGGUAGAGUCGUUGGUGU	18	U
Ruby et al., 2006	>siR18-71 siRNA, 1 read.	GAGGACCUUGCUGACGAC	18	G
Ruby et al., 2006	>siR18-72 siRNA, 1 read.	GGUUCUGUGAAUCGAUGU	18	G
Ruby et al., 2006	>siR18-73 siRNA, 1 read.	GGAGAAGCUGCCCAACAA	18	G
Ruby et al., 2006	>siR18-74 siRNA, 1 read.	GGACGCUGCUGCAUCGCC	18	G
Ruby et al., 2006	>siR18-75 siRNA, 1 read.	GUCUGAGCAACGGCUGUC	18	G
Ruby et al., 2006	>siR18-76 siRNA, 2 reads.	GGAGCCACGUCGAAUGUU	18	G
Ruby et al., 2006	>siR18-77 siRNA, 1 read.	GGCACACAUUGACAUCAC	18	G
Ruby et al., 2006	>siR18-78 siRNA, 1 read.	GCCCGGCUGGAGUCGUGU	18	G
Ruby et al., 2006	>siR18-79 siRNA, 1 read.	CGACAGAGCCGUGAACAU	18	C
Ruby et al., 2006	>siR18-8 siRNA, 1 read.	GGCUUUGCGAUCUUCUGC	18	G
Ruby et al., 2006	>siR18-80 siRNA, 1 read.	GGUGACCACUUCUUCCGU	18	G
Ruby et al., 2006	>siR18-81 siRNA, 1 read.	GUGGAACGAAGGAUUGGA	18	G
Ruby et al., 2006	>siR18-82 siRNA, 1 read.	GAUCGGUUAGAGCUGGAA	18	G
Ruby et al., 2006	>siR18-83 siRNA, 4 reads.	GCAUCGGUGGUUCAGUGG	18	G
Ruby et al., 2006	>siR18-84 siRNA, 1 read.	CACAUCAGCGUUCAUCAA	18	C
Ruby et al., 2006	>siR18-9 siRNA, 1 read.	AUCUCAUCCUGAUCGCCA	18	A
Ruby et al., 2006	>KBB28B	GAAuuuAuAuAAGAAAGA	18	G
Lee et al., 2006	>CEO2_2_plate1_A05.scf_2	ACGGGAGGCAGCAGuGGGG	19	A
Lee et al., 2006	>CEO2_2_plate1_B17.scf_2	GCAGGAuGAAGCCAGAGGA	19	G
Lee et al., 2006	>CEO2_2_plate1_C04.scf_3	GCGGACuAGuGAuuGuGCu	19	G
Lee et al., 2006	>CEO2_2_plate1_D17.scf_1	uCCAGuuGGuACGuCuGGu	19	u
Lee et al., 2006	>CEO2_2_plate1_E17.scf_4	CAAACCGGGAGAuAGCuGG	19	C
Lee et al., 2006	>CEO2_2_plate1_F20.scf_1	GuGAuAuGuGAGAAuCGGA	19	G
Lee et al., 2006	>CEO2_2_plate1_H07.scf_1	CGAAGAACCuuACCuGGuC	19	C
Lee et al., 2006	>CEO2_2_plate1_I10.scf_3	CuuuGAuuGAGuuuuuuGu	19	C
Lee et al., 2006	>CEO2_2_plate1_I15.scf_4	GGAGuGGuuCAuAAAGuGu	19	G
Lee et al., 2006	>CEO2_2_plate1_K05.scf_3	GuCGAACGGuAACAGGAAG	19	G
Lee et al., 2006	>CEO2_2_plate1_L08.scf_1	CAGGuGGuGCAuGGuuGuC	19	C
Lee et al., 2006	>CEO2_2_plate1_M01.scf_1	GAGGAGCACGAAGGuuGGC	19	G
Lee et al., 2006	>CEO2_2_plate1_M09.scf_4	GAAGAuGCAGuGuACCCGC	19	G
Lee et al., 2006	>CEO2_2_plate1_N03.scf_2	GCGAuGGAGGGACGGAGAA	19	G
Lee et al., 2006	>CEO2_2_plate2_A08.scf_2	GCGGAGuGCuuGuCuACuG	19	G
Lee et al., 2006	>CEO2_2_plate2_C01.scf_4	GCGGAuGACuuGuGGCuGG	19	G
Lee et al., 2006	>CEO2_2_plate2_C04.scf_3	GGAGuGCuuGuCuACuGCu	19	G
Lee et al., 2006	>CEO2_2_plate2_D05.scf_3	uACGAGAGGAACAGCGGGu	19	u
Lee et al., 2006	>CEO2_2_plate2_D06.scf_2	GAuCAuCGuGAAAGCCAGu	19	G
Lee et al., 2006	>CEO2_2_plate2_G18.scf_4	CACuuGCAuACGACuuGGu	19	C
Lee et al., 2006	>CEO2_2_plate2_H12.scf_2	CuGGuGuGuGCuuGGACCu	19	C
Lee et al., 2006	>CEO2_2_plate2_I24.scf_1	AuCACGuuGAAuGCACGCC	19	A
Lee et al., 2006	>CEO2_2_plate2_J01.scf_3	GCGGAAGAGAuAAGuGCuG	19	G
Lee et al., 2006	>CEO2_2_plate2_J04.scf_3	GAAGAGuuuGAuCAuGGCu	19	G
Lee et al., 2006	>CEO2_2_plate2_J08.scf_1	GGAGuGCuuGuCuACuGCG	19	G
Lee et al., 2006	>CEO2_2_plate2_L03.scf_2	CCGACGGCGuuGGCuGCuC	19	C
Lee et al., 2006	>CEO2_2_plate2_M01.scf_3	GAAGAACCuuACCuGGuCu	19	G
Lee et al., 2006	>CEO2_2_plate2_N18.scf_1	GCAGGACGGuGGCCAuGGA	19	G
Lee et al., 2006	>CEO2_2_plate3_A07.scf_4	GuGAuCCGGuGGuuCuGAA	19	G
Lee et al., 2006	>CEO2_2_plate3_B01.scf_3	ACGGACAGGCuAAAAuGCG	19	A
Lee et al., 2006	>CEO2_2_plate3_C05.scf_1	CCCGACAGuGuuGCCCAuC	19	C
Lee et al., 2006	>CEO2_2_plate3_D03.scf_1	GCCAGuGGuuCuGAAGAuC	19	G
Lee et al., 2006	>CEO2_2_plate3_F12.scf_1	AuCACuCGGGGCuuuuCuA	19	A
Lee et al., 2006	>CEO2_2_plate3_G15.scf_1	GAGAuuCAuACuGuCCCuA	19	G
Lee et al., 2006	>CEO2_2_plate3_H01.scf_1	CGACACAGGuGGuuGGGuA	19	C
Lee et al., 2006	>CEO2_2_plate3_I10.scf_3	GuCGAuuuGuCAuuuCGGG	19	G
Lee et al., 2006	>CEO2_2_plate3_K10.scf_3	GCGGACuAGuGAuuGuGCA	19	G
Lee et al., 2006	>Contig[0025]	AGAAGGuGuCuuGCuGGCG	19	A
Lee et al., 2006	>Contig[0129]	ACAACuuCuCAuuCuuuuu	19	A
Lee et al., 2006	>Contig[0138]	uCACCGGGuuAACAuCuAC	19	u
Lee et al., 2006	>Contig[0230]	GAGCAGuuGGCAAACGACC	19	G
Lee et al., 2006	>Contig[0238]	GGACuACCAuGGuuGuuAC	19	G
Lee et al., 2006	>Contig[0356]	GGAAuAAuuuCACuGAuuu	19	G
Lee et al., 2006	>Contig[0381]	GuuAGuCGuGuuCCGuuGC	19	G
Lee et al., 2006	>Contig[0384]	uuAAuuCCAAuCCAAACAG	19	u
Lee et al., 2006	>Contig[0402]	GAAACuCuuGuAACAuCCG	19	G
Lee et al., 2006	>Contig[0422]	GCAGAACuGGCGCuGuGGG	19	G
Lee et al., 2006	>Contig[0423]	GuACAACAAAAuuAuuGCG	19	G
Lee et al., 2006	>Contig[0456]	GAAAAAAAAuAGGuuGACC	19	G
Lee et al., 2006	>Contig[0457]	GAuuCuCCuAGGAuCCACC	19	G
Lee et al., 2006	>Contig[0489]	GuuuGAuuuAuuGAAGGAC	19	G
Lee et al., 2006	>Contig[0490]	GuGAAAGACAuGGGuAGuG	19	G
Lee et al., 2006	>Contig[0497]	CAGAGGuuCGAAGGCGACC	19	C
Lee et al., 2006	>Contig[0517]	GuuuCuuuuAuGuCuCuCC	19	G
Lee et al., 2006	>Contig[0531]	GuAuGAAGCCAAuGACCuC	19	G
Lee et al., 2006	>Contig[0563]	GCACCAAAuuCAGCACCGC	19	G
Lee et al., 2006	>Contig[0568]	uGACuAGAGACACAuuCAG	19	u
Lee et al., 2006	>Contig[0592]	GuGAGuGAuuuuGuuuACC	19	G
Lee et al., 2006	>Contig[0604]	GACAGuAGuAGCAuGAuGC	19	G
Lee et al., 2006	>Contig[0605]	GCuGuCGCuCCuAuuCGCu	19	G
Lee et al., 2006	>Contig[0644]	GAAACGGAAuCGCuGuCCC	19	G
Lee et al., 2006	>Contig[0692]	GAAuuuuCGuuAGCuuGuC	19	G
Lee et al., 2006	>Contig[0699]	GCAAuCACAAuGuuuCCAG	19	G
Lee et al., 2006	>Contig[079]	uCACCGGGAGAAAAACuGG	19	u
Lee et al., 2006	>Contig[082]	GuAAAAAuuACAAAAACGG	19	G
Lee et al., 2006	>Contig[0824]	GAuCACAuCACACCCAuCu	19	G
Lee et al., 2006	>Contig[083]	GAAuuuuuGCGCAuGuCGu	19	G
Lee et al., 2006	>Contig[0858]	GCGAGACCCGGGuuCAuuu	19	G
Lee et al., 2006	>Contig[0896]	CACGuuACAAuGAAAGGGu	19	C
Lee et al., 2006	>Contig[0900]	GAuACAGCACAACuACuGC	19	G
Lee et al., 2006	>Contig[0931]	AGAGCAAAuCGACGAuCGG	19	A
Lee et al., 2006	>Contig[0957]	GGGCGGCCCGGGuuCGuuu	19	G
Lee et al., 2006	>Contig[0973]	GGAAAAAuAAGCGAACuuC	19	G
Lee et al., 2006	>Contig[0981]	GAGAGAAuGuuGAAGuuAC	19	G
Lee et al., 2006	>Contig[1004]	AAuuCGGCCAuuACGGCCG	19	A
Lee et al., 2006	>Contig[1012]	AuuuuuGAAuuCAGuuGAG	19	A
Lee et al., 2006	>Contig[1014]	GCGuuAAACAGACAAAACu	19	G
Lee et al., 2006	>Contig[1018]	CGGAGuGCuuGuCuACuGC	19	C
Lee et al., 2006	>Contig[1021]	GuCCuuCGGAGGAuuGCAC	19	G
Lee et al., 2006	>Contig[1031]	GuAuuuuAACCGAuuuuAu	19	G
Lee et al., 2006	>Contig[1032]	GAAAAuAAAAGuAAAAAuC	19	G
Lee et al., 2006	>Contig[1038]	GCAGAuGCCAAAuuCAACC	19	G
Lee et al., 2006	>Contig[1065]	GACGCCCAACAGCGAAAGC	19	G
Lee et al., 2006	>Contig[1075]	GuACAuuCuAuuGCuAuGu	19	G
Lee et al., 2006	>Contig[1084]	uCGCAuuGGuuuGAACCGG	19	u
Lee et al., 2006	>Contig[1093]	CAGGACGAACGCuGGCGGC	19	C
Lee et al., 2006	>Contig[1097]	GuuGAAGuuGAuuGCACuu	19	G
Lee et al., 2006	>Contig[1126]	CGAGCGCCAuuGuGuuGGu	19	C
Lee et al., 2006	>Contig[1158]	GAAuAACAAAAACAACAAu	19	G
Lee et al., 2006	>Contig[1165]	uuCCuCCAuuuuGuuuCGG	19	u
Lee et al., 2006	>Contig[1166]	GAACCGCuuCGAuuuGuGC	19	G
Lee et al., 2006	>Contig[1178]	GuuuCAuuCAuuuuAGuGu	19	G
Lee et al., 2006	>Contig[1182]	GAGGAuAuuGCAGuCuuGu	19	G
Lee et al., 2006	>Contig[1188]	AGAuuGAGAAuuAuuuuGC	19	A
Lee et al., 2006	>Contig[1198]	AGGuGAuAACAuuCuAuuC	19	A
Lee et al., 2006	>KA32A1	GuGAuACuCuCGAGCAACC	19	G
Lee et al., 2006	>KA3DF5	GAGCAGAuGGAAuAuuGCC	19	G
Lee et al., 2006	>KA4120	GGuCAuGGuAGuAAuCCCC	19	G
Lee et al., 2006	>KA4346	AuACCAuAuCCAAuCAuGC	19	A
Lee et al., 2006	>KA454F	GAACuCGGCGAAAuuGCGC	19	G
Lee et al., 2006	>KA4A33	GuAACAuGAAuAGCCACGu	19	G
Lee et al., 2006	>KA4A76	GAAAuGAAGACGCuuuCuC	19	G
Lee et al., 2006	>KA50AA	GACuuCACAAACuAAuuuA	19	G
Lee et al., 2006	>KA50C3	GAuGACACGACAuuuuACG	19	G
Lee et al., 2006	>KA560A	CAACuuuuuuCAGuGuGGu	19	C
Lee et al., 2006	>KA5994	GAAAuuuuCACGuGGuGuC	19	G
Lee et al., 2006	>KA909F	GAAuGuGGAAuGGGAACuC	19	G
Lee et al., 2006	>KA94AE	uACCCGuAAuCCuACCCAu	19	u
Lee et al., 2006	>KAA228	AuCCAGAuuGAGCAGuAAG	19	A
Lee et al., 2006	>KAA2A5	uGGuAGAACACCACCuuCC	19	u
Lee et al., 2006	>KAA52A	GAGAACACuACGuCCGGGC	19	G
Lee et al., 2006	>KAAEB2	GAACGGAAAAuGCuAGAGC	19	G
Lee et al., 2006	>KAAF31	GAAGuAGuuuGGAuuAuCG	19	G
Lee et al., 2006	>KAAFE0	GCuCuuCuCCCuCAGuAuC	19	G
Lee et al., 2006	>KAB1E0	GAGCGuCCCAAuAGuuAAG	19	G
Lee et al., 2006	>KAB268	GGAAuAuGuGGuGCGACGu	19	G
Lee et al., 2006	>KAB4A4	CAAuuAAuAuuACuAAAAC	19	C
Lee et al., 2006	>KABE3C	GAGCAAuuuCAuAACAuCC	19	G
Lee et al., 2006	>KABFBC	uCuCCACCuCCAACuuCGC	19	u
Lee et al., 2006	>KAC205	GAuAGGCuCGAAGuuuGuC	19	G
Lee et al., 2006	>KAC4E2	GAuGCAuuuuuuGGGCCGG	19	G
Lee et al., 2006	>KAD243	GAAGGGAuGGuCuACAGuA	19	G
Lee et al., 2006	>KAD302	AuuuCGuCACuCAuCuuGC	19	A
Lee et al., 2006	>KAD54B	GuuGCACACAuAuCuuuGG	19	G
Lee et al., 2006	>KADAD7	GAAGAGCAuCCAAuuGAuC	19	G
Lee et al., 2006	>KAE1E6	GuACACCAGuuuuGCCAuA	19	G
Lee et al., 2006	>KAE72B	GAuuCAAAuGGAAAuGAGC	19	G
Lee et al., 2006	>KAF36A	GAAuAAGAGuAAAGuGAAG	19	G
Lee et al., 2006	>KAF848	GGAAAAuuGuuuuAuuAGC	19	G
Lee et al., 2006	>KB4032	GAACAAAAuACAuAAuAGC	19	G
Lee et al., 2006	>KB470C	GAAuGGuuuGuCCuuGuAC	19	G
Lee et al., 2006	>KB472F	GACGACGGGCuGuAGACGG	19	G
Lee et al., 2006	>KB4A93	GAACACuCAAuuCuGuACG	19	G
Lee et al., 2006	>KB4DA5	GAAuAAAuGAuGuAGCuCC	19	G
Lee et al., 2006	>KB4FFA	GGuCACuCAuCuuGuCAGC	19	G
Lee et al., 2006	>KB52EE	AuGACGCuGAAGCGuuACu	19	A
Lee et al., 2006	>KB547D	GuuGGCCGuCuuCuCCCCG	19	G
Lee et al., 2006	>KB5F88	GAAAuAAGGAAAGuCCAAu	19	G
Lee et al., 2006	>KB6656	GuuAGAAAACAuAuGCCuC	19	G
Lee et al., 2006	>KB6729	GuACGCAuGAAuCGuGGCC	19	G
Lee et al., 2006	>KB6BF9	CAAAAAAuuuGAAAAuAGG	19	C
Lee et al., 2006	>KBA5C3	uACGCuAGuGuGuGACGuu	19	u
Lee et al., 2006	>KBA6C6	AuGuGuuuAuGuGuuuuuC	19	A
Lee et al., 2006	>KBAF34	GAACACCCAGAGACGAAGC	19	G
Lee et al., 2006	>KBB2AB	GuuuGCAAGAuAAACGCAG	19	G
Lee et al., 2006	>KBB642	GGAAAACCAuCuuGACuGC	19	G
Lee et al., 2006	>KBBF76	GAuGAGAuuGuCCAuCGCG	19	G
Lee et al., 2006	>KBC36C	GuuCGAGAuCuAGuGAGuG	19	G
Lee et al., 2006	>KBC507	GAuCGCAuAGCAAuAAAuC	19	G
Lee et al., 2006	>KBC528	GuAuuuCGuuCCAACACGC	19	G
Lee et al., 2006	>KBC6CB	GAuCCuuGuuGAGCuuuCC	19	G
Lee et al., 2006	>KBC7A9	GuuGGCuuuGGACuuGGCG	19	G
Lee et al., 2006	>KBC840	GAAuCuuuuCuGAAAGGGG	19	G
Lee et al., 2006	>KBCBA6	GAAAGGAAAAAGAACGACG	19	G
Lee et al., 2006	>KBD2E5	CAAAACAGuGGCuAGuAuC	19	C
Lee et al., 2006	>KBD4A2	CACGGAuGCCGGAuuuuGC	19	C
Lee et al., 2006	>KBD88B	ACCGGGGGCAuuCGuAuCC	19	A
Lee et al., 2006	>KBE328	GAACuuuAuGACGuAuAGu	19	G
Lee et al., 2006	>KBE3A6	GCAuuACGAGuAAAGAuGC	19	G
Lee et al., 2006	>KBE3C8	CAAAuuCuAGuuGuuuuGC	19	C
Lee et al., 2006	>KBE9A5	AAAAuGCCAAAuuuuuGCC	19	A
Lee et al., 2006	>KBF66D	uuCGCGuAuGAAuuCuGuC	19	u
Lee et al., 2006	>KC0EED	AuuCuCuGCuGuAuGuGuA	19	A
Lee et al., 2006	>KC0FAE	GuAAAuAuuAAuuAuCCGC	19	G
Lee et al., 2006	>KC10B3	GuCuuCAAGAGuuuGuuCu	19	G
Lee et al., 2006	>KC12B0	GuuAuuuuuCuGGuAuuuu	19	G
Lee et al., 2006	>KC2293	GuCAuACuCGGGACuuGCC	19	G
Lee et al., 2006	>KC2A4A	GuAGuuCuuGGuGAuGuGu	19	G
Lee et al., 2006	>KC3085	uAAGGuACAGAAuAGuuGC	19	u
Lee et al., 2006	>KC30BE	GCAuuAuuGAuuuCAuGuG	19	G
Lee et al., 2006	>KC3B32	GGGAAAAuAuAuuAAAAAu	19	G
Lee et al., 2006	>KC4030	GuAGAAuAAuAuGCGAGuC	19	G
Lee et al., 2006	>KC41E6	AGuuGGuGGAGuGAuuuGG	19	A
Lee et al., 2006	>KC45BE	GuCAAuAGuuCAuuACAAu	19	G
Lee et al., 2006	>KC4769	AGGuCuuCGuuCGAuGGAC	19	A
Lee et al., 2006	>KC4A86	AACAuuuGCCuuuuuCCAu	19	A
Lee et al., 2006	>KC4B8E	GAuuACGAuCACAuuuuGC	19	G
Lee et al., 2006	>KC4BDC	GGGGGACGGAGAAGGCuGC	19	G
Lee et al., 2006	>KC5016	GuuGAuuGCuuuGAACuCC	19	G
Lee et al., 2006	>KC580A	GACuuCAuuGuCuACCGCG	19	G
Lee et al., 2006	>KC5866	GuCGAAGCGuGAGuuGAGC	19	G
Lee et al., 2006	>KC5B4C	GGuuuGuCGuGCAuCGCGC	19	G
Lee et al., 2006	>KC5D2B	GAACuuAAAGuuuCuGCuC	19	G
Lee et al., 2006	>KC5E29	GAGGGAuuAGCGGCAAuuA	19	G
Lee et al., 2006	>KC627C	GAAuuGGCACGAGAuuuCC	19	G
Lee et al., 2006	>KC9920	AAAuAGGGAuuuuuCCGCC	19	A
Lee et al., 2006	>KC9A46	GCGCCGAuGGuAGuGuGGG	19	G
Lee et al., 2006	>KC9A82	GuuCGGuuAuuuuCCuuGC	19	G
Lee et al., 2006	>KC9C22	GACuGuACuuGGAGACCCC	19	G
Lee et al., 2006	>KC9E8F	GuACAAuGuCGuGAuuuCC	19	G
Lee et al., 2006	>KCA5A9	GuCAGuCuuuGGCuGCuuC	19	G
Lee et al., 2006	>KCB727	GACAGCuGGAuACuCAAuC	19	G
Lee et al., 2006	>KCB7A8	GAGAACCuGuGGCuGCuAC	19	G
Lee et al., 2006	>KCB86D	GGGAAAuGAAGGCAAAAAG	19	G
Lee et al., 2006	>KCBBA3	GGAAuAuuuAAGAAAAuAC	19	G
Lee et al., 2006	>KCBD22	GAuuGuGuGGAGAGuGAGC	19	G
Lee et al., 2006	>KCBD2B	GGAAuuCCuGGuGuAGCGG	19	G
Lee et al., 2006	>KCBF31	GuAuuuAAuuAuuCuuCCG	19	G
Lee et al., 2006	>KCC231	GAuuGuGAGuAuGAACuGA	19	G
Lee et al., 2006	>KCC920	uAuGAAAGuCuCACuuACu	19	u
Lee et al., 2006	>KCCD0B	AGGAAuAGCAGuAAAGCuC	19	A
Lee et al., 2006	>KCEB0E	CAAAACGuuuCGCAGCAGC	19	C
Lee et al., 2006	>KCEB69	GuGCuCGuuAGAAAuuCuu	19	G
Lee et al., 2006	>KCEEC7	GGAuAGAuAAuGuGuuGCu	19	G
Lee et al., 2006	>KCEEE0	AACuuuAuGAAACuuuAGC	19	A
Lee et al., 2006	>KD0DED	GAAAuCGAAuAAuCGuuuC	19	G
Lee et al., 2006	>KD0FC2	GAAAuCGAGAAuAAAuuGC	19	G
Lee et al., 2006	>KD409D	GuuCuuCuGGAAuuuuGCu	19	G
Lee et al., 2006	>KD551B	GuGuuAuuACuCCGuuuAC	19	G
Lee et al., 2006	>KD569B	GGAACAAuuAuuGuACuGC	19	G
Lee et al., 2006	>KD56CA	AGGGACAAACCGGGGGCGC	19	A
Lee et al., 2006	>KD5703	GAAAAuGuGGAACGAuCuC	19	G
Lee et al., 2006	>KD5BF1	GuACAAGGAuuAuuuCuuG	19	G
Lee et al., 2006	>KD6280	GAAAAAuuCAAAAuGAAuG	19	G
Lee et al., 2006	>KD66D9	GuAGAGAAuuGuuuGuGCu	19	G
Lee et al., 2006	>KD6C91	GuuuuGAuGuGuCAAuAAC	19	G
Lee et al., 2006	>KD6DAB	GAuCAuGAACCuuGGAGCC	19	G
Lee et al., 2006	>KDAB6D	GAAGuCAuGGAGAAuGuAC	19	G
Lee et al., 2006	>KDAE0C	GGAuCGAAGuuAACGAGCG	19	G
Lee et al., 2006	>KDB5A6	GAGAAAAuCuuuGuCCAAC	19	G
Lee et al., 2006	>KDB640	GuAGuGACuuGGCAGAGCG	19	G
Lee et al., 2006	>KDB74F	GAAAAACCCACACACAGCG	19	G
Lee et al., 2006	>KDB806	GAuuCAuCAAAAuuCCAGG	19	G
Lee et al., 2006	>KDB96E	uCuGuGGGuCuCGuGCuCC	19	u
Lee et al., 2006	>KDCD04	GuCAuAGCAGAuACCACCC	19	G
Lee et al., 2006	>KDDBAB	GuAuGAACuGuuCCACAuC	19	G
Lee et al., 2006	>KDDBE9	AAGAGAGCCGuCuAuuGAC	19	A
Lee et al., 2006	>KDFE4D	GAuAGuuuuAuuAGuuGAC	19	G
Lee et al., 2006	>KE17CB	ACuuCGuuGuuGCGGAAAC	19	A
Lee et al., 2006	>KE1825	GAAGACAuuAGAGCAuAGG	19	G
Lee et al., 2006	>KE1FFF	GAAuAAuuGACGCuAAuAC	19	G
Lee et al., 2006	>KE23CE	GAuCuuuGCGGCAuuGGCC	19	G
Lee et al., 2006	>KE2CCB	GAuuuuCAAuuuAuuCuAC	19	G
Lee et al., 2006	>KE3081	GCuuuCCAuCGGCCAGAGC	19	G
Lee et al., 2006	>KE310A	GCCAAuuuCuCuuGCAGCC	19	G
Lee et al., 2006	>KE3403	GGAuGCCGAAAAGAGGAGC	19	G
Lee et al., 2006	>KE34EE	GuuuuGuuCAAAuACACuC	19	G
Lee et al., 2006	>KE3568	ACuGAAuGACAuCCAAACG	19	A
Lee et al., 2006	>KE356C	GGuuAGuGCGuAuGACuGC	19	G
Lee et al., 2006	>KE376F	GAAAuCAAuuAuuCGAACu	19	G
Lee et al., 2006	>KE3C29	GAuAuGGGCuCGGuuGCuC	19	G
Lee et al., 2006	>KE3D99	GuCAuuAuCAuuAuuGACC	19	G
Lee et al., 2006	>KE3E64	GAGuCuAGCuuGuuuAGGu	19	G
Lee et al., 2006	>KE4122	GGAAuCGAGCuCAAuGAAC	19	G
Lee et al., 2006	>KE44D0	GAAuAAAAuAuAuGAuACu	19	G
Lee et al., 2006	>KE45A1	GuGuAAuGGGACAAuGACu	19	G
Lee et al., 2006	>KE468A	GACGACAAAAuGCuuGGCu	19	G
Lee et al., 2006	>KE46EC	uGAAAGACAuGGGuAGuAC	19	u
Lee et al., 2006	>KE4728	GCuCAuGAuuuGGuuGCuC	19	G
Lee et al., 2006	>KE4D80	GuuACAGAGAGuuuCAuuC	19	G
Lee et al., 2006	>KE536D	GAAAuGuuGGAGAuGAGAu	19	G
Lee et al., 2006	>KE53E1	GuAGuuuuGAAAACCCCCA	19	G
Lee et al., 2006	>KE55BF	GACAAGAACGuGuAGGCCA	19	G
Lee et al., 2006	>KE56A6	GAAAuCCGGAAAGAuuGCC	19	G
Lee et al., 2006	>KE56E0	GuuuAAAuCAuCCACAAGC	19	G
Lee et al., 2006	>KE5703	GGAACCuuuCuGAuuCGAC	19	G
Lee et al., 2006	>KE5BF2	GAuACuuuuuGAACCCCCG	19	G
Lee et al., 2006	>KE5C26	GGCuuGGCGGuGuCuACuC	19	G
Lee et al., 2006	>KE6061	GGGuCuCGuCGAAAAAAAC	19	G
Lee et al., 2006	>KE62B5	GGGGCAAuGuAAACuCuAC	19	G
Lee et al., 2006	>KE6746	GuAAuAGuAGCAGuCuuGC	19	G
Lee et al., 2006	>KE6963	AAuAACAGCAAuAACAGCu	19	A
Lee et al., 2006	>KE6ACA	GAAuAGAACAGuAAuGAGC	19	G
Lee et al., 2006	>KE700A	GCuCuCCuAGuGuAuCuCG	19	G
Lee et al., 2006	>KE70FC	GuuuuuCGAGAuGuuGCGC	19	G
Lee et al., 2006	>KE7138	GAGCACGAGCGCAAAuGCC	19	G
Lee et al., 2006	>KE7546	GGGACuGAACuGAuuCGAC	19	G
Lee et al., 2006	>KE767F	GCCAuCGCGuAAGuAGuAu	19	G
Lee et al., 2006	>KE7908	GAAuuCCAAuuuuAAAAuC	19	G
Lee et al., 2006	>KE798F	GCAAACuCuuGuAACAuCC	19	G
Lee et al., 2006	>KE7C6D	GAuAAuCuuCuuuCuGuGu	19	G
Lee et al., 2006	>KE7DC5	GuuuGAGGACuCuuuGAAC	19	G
Lee et al., 2006	>KEAC03	GuAAuuAuuGCCCuuAAAG	19	G
Lee et al., 2006	>KEB56F	GuAuCACAuuuuuAuCGCC	19	G
Lee et al., 2006	>KEB6E6	GAuGAuCCAuAuAuGCAAC	19	G
Lee et al., 2006	>KEB929	GGGAAGuAuAAuuGAuCuC	19	G
Lee et al., 2006	>KEBBCE	GuACGAAGAGAuGGuAuuC	19	G
Lee et al., 2006	>KEC082	GAAAAACAuGAACAuuuuC	19	G
Lee et al., 2006	>KEC384	GAAGuAAGuuGAAAAuAGC	19	G
Lee et al., 2006	>KEC44F	GuuuuAAuACuuGAACGCu	19	G
Lee et al., 2006	>KEC56A	GGuuGAAGACAuCuCuCGC	19	G
Lee et al., 2006	>KEC5A1	GGGCuuGAGuAAAAACCAC	19	G
Lee et al., 2006	>KEC960	GCACACuuuuuuuAAGCGA	19	G
Lee et al., 2006	>KECE6F	GGACGuuGACuGuCACuGC	19	G
Lee et al., 2006	>KED3D7	ACAAuAGACuGGGAGAAuA	19	A
Lee et al., 2006	>KED3FE	GAACuCCAuAGGuCuGAGC	19	G
Lee et al., 2006	>KED42E	GCAuuuCAGAAuCCACuuC	19	G
Lee et al., 2006	>KED5A9	GuuuGuuAuuCGuGuCAGu	19	G
Lee et al., 2006	>KED928	GGAAuAuuGGuuGCAACCG	19	G
Lee et al., 2006	>KEDA15	AGuGGuGAAAuuuCGAACG	19	A
Lee et al., 2006	>KEDA84	GAAACuCuACCGuAuACCC	19	G
Lee et al., 2006	>KEDCC4	GAGuAAuuGuCGGAuCCAu	19	G
Lee et al., 2006	>KEDCDE	GuuuAACACGCuuuuGuCC	19	G
Lee et al., 2006	>KEDD83	GAAAAAAuAGAAGAAAGuC	19	G
Lee et al., 2006	>KEDE9E	GuuuAAAAuuGGuACGGuG	19	G
Lee et al., 2006	>KEE053	AuuuuuACAGAAuuuuCAG	19	A
Lee et al., 2006	>KEE201	AGAAGGuGuCuuGCuGCAG	19	A
Lee et al., 2006	>KEE33F	AuCAuCCAAuuCuuCAGuu	19	A
Lee et al., 2006	>KEE743	GCGGCAAAACAuuuCuCCC	19	G
Lee et al., 2006	>KEE8AA	uCCAAGuuuCuuuAACGCC	19	u
Lee et al., 2006	>KEEACA	AAAuCAGuuAuCGuuuAGC	19	A
Lee et al., 2006	>KEEB89	GAACAAuuCAuGAuuCuAC	19	G
Lee et al., 2006	>KEED18	CGAAuCCuGCuGACuGCGC	19	C
Lee et al., 2006	>KEEE34	GuCAuCuACAuuGuCACAC	19	G
Lee et al., 2006	>KEEF45	uAAGCGAGGCGuuuCAuCC	19	u
Lee et al., 2006	>KEEF9A	GAAuCuGAAuGuAACuuGu	19	G
Lee et al., 2006	>KEF94A	GAAuuCGuCGuAAACCuAC	19	G
Lee et al., 2006	>KEFF67	GAuAuuuGAuCAAuAuuCC	19	G
Lee et al., 2006	>KEsDAAC	GGGuuuCGuCuGGAuCCGC	19	G
Lee et al., 2006	>KEsDFF9	GAGuAAuuGAuCuGuCACu	19	G
Ruby et al., 2006	>siR19-1 siRNA, 1 read.	GGAGCCGGUGGAGGCACAC	19	G
Ruby et al., 2006	>siR19-10 siRNA, 1 read.	GCCACGAGACGAUUUCACG	19	G
Ruby et al., 2006	>siR19-100 siRNA, 1 read.	CAUCUGACAUUUCAGAUGC	19	C
Ruby et al., 2006	>siR19-101 siRNA, 1 read.	UCGCUUUUUGACCGGGGCG	19	U
Ruby et al., 2006	>siR19-102 siRNA, 2 reads.	UCACGAAGUGUGGCACUGC	19	U
Ruby et al., 2006	>siR19-103 siRNA, 1 read.	GGUGGUGUACUAGAUCCGG	19	G
Ruby et al., 2006	>siR19-104 siRNA, 1 read.	AUCCACUUGAGUCACGACA	19	A
Ruby et al., 2006	>siR19-105 siRNA, 1 read.	GGCACUGGAGGAGAUGUUG	19	G
Ruby et al., 2006	>siR19-106 siRNA, 1 read.	GGGCUGUGUGUCCUUUGGC	19	G
Ruby et al., 2006	>siR19-107 siRNA, 1 read.	ACAGAGGUUGGCCGAGUGG	19	A
Ruby et al., 2006	>siR19-108 siRNA, 2 reads.	GAGCGGAGAUGGGCUCUGU	19	G
Ruby et al., 2006	>siR19-109 siRNA, 1 read.	CUGGUGAAGAUCCGUUGGC	19	C
Ruby et al., 2006	>siR19-11 siRNA, 1 read.	GAGGCAACACGAUAAAGAU	19	G
Ruby et al., 2006	>siR19-110 siRNA, 1 read.	GGAAGGGUAACAUCUGAUG	19	G
Ruby et al., 2006	>siR19-111 siRNA, 6 reads.	UCGGUGGUUCAGUGGUAGA	19	U
Ruby et al., 2006	>siR19-112 siRNA, 1 read.	GCCAUACUGCGCGAGUAGC	19	G
Ruby et al., 2006	>siR19-113 siRNA, 1 read.	GCUGGUGGAGGAGCUCUGC	19	G
Ruby et al., 2006	>siR19-114 siRNA, 1 read.	GGCGUCCUUGAUCACUUCU	19	G
Ruby et al., 2006	>siR19-115 siRNA, 1 read.	UCACCGGAGAAAACUGAAU	19	U
Ruby et al., 2006	>siR19-116 siRNA, 1 read.	CUGCAGGGGUUGGUGGGAA	19	C
Ruby et al., 2006	>siR19-117 siRNA, 1 read.	GGAAAACGACGGGCUUCGG	19	G
Ruby et al., 2006	>siR19-118 siRNA, 1 read.	GGGUGUGGCUUAUCCUUGA	19	G
Ruby et al., 2006	>siR19-119 siRNA, 1 read.	GUAGGGCCGGCAGAUGGUA	19	G
Ruby et al., 2006	>siR19-12 siRNA, 1 read.	GGAGAGGGUGGCAUUGUAU	19	G
Ruby et al., 2006	>siR19-120 siRNA, 1 read.	UGGGCGGGUUUGGCGGGUC	19	U
Ruby et al., 2006	>siR19-121 siRNA, 1 read.	AGUCCACAGUCCAGCUUUG	19	A
Ruby et al., 2006	>siR19-122 siRNA, 1 read.	GGGUGAAGGAGCGCAGUUU	19	G
Ruby et al., 2006	>siR19-123 siRNA, 1 read.	GUCCAAAGAGCGACGGCGG	19	G
Ruby et al., 2006	>siR19-124 siRNA, 1 read.	GUAGAGGACUUCGAAUCCG	19	G
Ruby et al., 2006	>siR19-125 siRNA, 2 reads.	GCAGUCGUCGCUGAACAAG	19	G
Ruby et al., 2006	>siR19-126 siRNA, 2 reads.	GAGUCGACGACUGGCUCAC	19	G
Ruby et al., 2006	>siR19-127 siRNA, 1 read.	GGUGGGGAGCUUGCUGUAA	19	G
Ruby et al., 2006	>siR19-128 siRNA, 1 read.	GAGCGGUCCUUUGAUACCC	19	G
Ruby et al., 2006	>siR19-129 siRNA, 1 read.	GUGGUGCGUGGACGCUCGA	19	G
Ruby et al., 2006	>siR19-13 siRNA, 1 read.	AACCUCGUAGUGACCAUCA	19	A
Ruby et al., 2006	>siR19-130 siRNA, 2 reads.	GCAUGCAUCGCGUAAAAUU	19	G
Ruby et al., 2006	>siR19-131 siRNA, 2 reads.	GGUUGAGUGGGCCUUGAAG	19	G
Ruby et al., 2006	>siR19-132 siRNA, 1 read.	GGCUUCAACAAUUCCGGCG	19	G
Ruby et al., 2006	>siR19-133 siRNA, 1 read.	GGCAACUGGUCCGGUGAUG	19	G
Ruby et al., 2006	>siR19-134 siRNA, 1 read.	GACCCAUUGGAAUAUCGUC	19	G
Ruby et al., 2006	>siR19-135 siRNA, 1 read.	GCUGAGUGUUUCUGUUGCG	19	G
Ruby et al., 2006	>siR19-136 siRNA, 1 read.	GAGGAGAUGGGUCGCUUGG	19	G
Ruby et al., 2006	>siR19-137 siRNA, 1 read.	GCAAGGAGUUACGCCACGU	19	G
Ruby et al., 2006	>siR19-138 siRNA, 1 read.	GACAUCCUGUUUGAACGAC	19	G
Ruby et al., 2006	>siR19-139 siRNA, 1 read.	CACAGUACAGAGGAGCGUA	19	C
Ruby et al., 2006	>siR19-14 siRNA, 1 read.	GUAACAGCUGCAUUCAGAA	19	G
Ruby et al., 2006	>siR19-140 siRNA, 1 read.	GUACAGAAUCGGGGAAAGU	19	G
Ruby et al., 2006	>siR19-141 siRNA, 1 read.	CUUGAGGAUUGCCUGCUUG	19	C
Ruby et al., 2006	>siR19-142 siRNA, 1 read.	CGCACCAAAGACCGAGUUG	19	C
Ruby et al., 2006	>siR19-143 siRNA, 1 read.	CCAGGAGAAGUGAGAGAUC	19	C
Ruby et al., 2006	>siR19-144 siRNA, 2 reads.	GAGCCGGAGUGUGGCUUCU	19	G
Ruby et al., 2006	>siR19-145 siRNA, 2 reads.	GGUGGUGUUGGUUGUCUAU	19	G
Ruby et al., 2006	>siR19-146 siRNA, 1 read.	GCUCAAUUCGCAUGAUUCC	19	G
Ruby et al., 2006	>siR19-147 siRNA, 1 read.	CACAUCAGCGUUCAUCAAA	19	C
Ruby et al., 2006	>siR19-148 siRNA, 1 read.	GGUUAGCUCAGAUAUCUCC	19	G
Ruby et al., 2006	>siR19-149 siRNA, 1 read.	GUGCGUUGGUGAGAUUUGC	19	G
Ruby et al., 2006	>siR19-15 siRNA, 1 read.	GGUGAGGAUCGGUGUGCAA	19	G
Ruby et al., 2006	>siR19-150 siRNA, 1 read.	GUACAAAAUGCUCAGCGAU	19	G
Ruby et al., 2006	>siR19-151 siRNA, 1 read.	GACGAGAAUUCUACGGUUC	19	G
Ruby et al., 2006	>siR19-152 siRNA, 1 read.	GGUGGAGCCGAUGAUGUGC	19	G
Ruby et al., 2006	>siR19-153 siRNA, 1 read.	GAACAUCUUUUUUCGAAAC	19	G
Ruby et al., 2006	>siR19-154 siRNA, 1 read.	GCACACGAGCUUCACAUAC	19	G
Ruby et al., 2006	>siR19-16 siRNA, 1 read.	CUGUUGUUGUGCUGGCUGA	19	C
Ruby et al., 2006	>siR19-17 siRNA, 1 read.	GGCACUGGUGGCAUUGUUA	19	G
Ruby et al., 2006	>siR19-18 siRNA, 1 read.	GAGAAGUUGCAGCUGGUUG	19	G
Ruby et al., 2006	>siR19-19 siRNA, 1 read.	GACAUUGCGGCGCGUGGCU	19	G
Ruby et al., 2006	>siR19-2 siRNA, 1 read.	GUAAAGUGGUGUGAACGGC	19	G
Ruby et al., 2006	>siR19-20 siRNA, 1 read.	GUGUGUAGACAUCAUGCAU	19	G
Ruby et al., 2006	>siR19-21 siRNA, 1 read.	GUCCGAGGGGAUGGAUCCA	19	G
Ruby et al., 2006	>siR19-22 siRNA, 1 read.	GUUGCCGCCACAGAAUGAU	19	G
Ruby et al., 2006	>siR19-23 siRNA, 1 read.	GACAAGAGAUCCUUCAACU	19	G
Ruby et al., 2006	>siR19-24 siRNA, 1 read.	UGCAAUAAGCACAUGAUGG	19	U
Ruby et al., 2006	>siR19-25 siRNA, 1 read.	GGAAGGUGACAGAGCUGGA	19	G
Ruby et al., 2006	>siR19-26 siRNA, 1 read.	GGGUGUUCGAGACUAUCUG	19	G
Ruby et al., 2006	>siR19-27 siRNA, 1 read.	GUGGAUUGAAAUCUUCGGG	19	G
Ruby et al., 2006	>siR19-28 siRNA, 1 read.	UGUGAUCCACAACCUCGUA	19	U
Ruby et al., 2006	>siR19-29 siRNA, 1 read.	GUGUAGGAUGGUGUUAAUG	19	G
Ruby et al., 2006	>siR19-3 siRNA, 1 read.	CAGCCCAUUUGUUGAUUCC	19	C
Ruby et al., 2006	>siR19-30 siRNA, 1 read.	GAGCAGGAGGGGCUCUAGA	19	G
Ruby et al., 2006	>siR19-31 siRNA, 1 read.	GGAAUUCUGAUGUUGAUUG	19	G
Ruby et al., 2006	>siR19-32 siRNA, 1 read.	GCAAAAUGGAUGACAAGUU	19	G
Ruby et al., 2006	>siR19-33 siRNA, 1 read.	AUCGGUGGUUCAGUGGUAG	19	A
Ruby et al., 2006	>siR19-34 siRNA, 1 read.	CCCUGACAUCUCGAUUUGA	19	C
Ruby et al., 2006	>siR19-35 siRNA, 3 reads.	GGAAGUUGGCUGGCGCUGG	19	G
Ruby et al., 2006	>siR19-36 siRNA, 1 read.	GGGCGUCCACGUCCCUUCU	19	G
Ruby et al., 2006	>siR19-37 siRNA, 1 read.	CGGAGGAUGGUUCCUGGCA	19	C
Ruby et al., 2006	>siR19-38 siRNA, 1 read.	GAAAAGCUUCACCAUUGUC	19	G
Ruby et al., 2006	>siR19-39 siRNA, 1 read.	UGUGCAGCUCAAGUGGUGA	19	U
Ruby et al., 2006	>siR19-4 siRNA, 1 read.	GCAAGGAAGCAUCACUGGA	19	G
Ruby et al., 2006	>siR19-40 siRNA, 1 read.	GGACCAGGUGGACCUCCGC	19	G
Ruby et al., 2006	>siR19-41 siRNA, 1 read.	GGCAUGCCUGGGCCUUGUG	19	G
Ruby et al., 2006	>siR19-42 siRNA, 1 read.	GAUUAUCUGCCAUAUUGGU	19	G
Ruby et al., 2006	>siR19-43 siRNA, 2 reads.	GGAAGUAGGGAGAAGCCAC	19	G
Ruby et al., 2006	>siR19-44 siRNA, 1 read.	GGUAGUUCUGUGGCUUCGG	19	G
Ruby et al., 2006	>siR19-45 siRNA, 1 read.	GUGGUGGUGGAGGUGGUGG	19	G
Ruby et al., 2006	>siR19-46 siRNA, 1 read.	GUCGAAAUCAAAAGGCUUG	19	G
Ruby et al., 2006	>siR19-47 siRNA, 1 read.	GCACAUUCAGUGUCGUCCA	19	G
Ruby et al., 2006	>siR19-48 siRNA, 1 read.	GGAGCGGAUUUCUCCGAGA	19	G
Ruby et al., 2006	>siR19-49 siRNA, 1 read.	GAUGAGCAGCCAGCUCGUG	19	G
Ruby et al., 2006	>siR19-5 siRNA, 1 read.	ACACGGUCAAAAGGGCAUG	19	A
Ruby et al., 2006	>siR19-50 siRNA, 1 read.	AUUGGCUUCAUGAUCUUCU	19	A
Ruby et al., 2006	>siR19-51 siRNA, 1 read.	GAAGCGGUUCCGAGCUUCC	19	G
Ruby et al., 2006	>siR19-52 siRNA, 1 read.	GGGUCCUUCCAAGACUUGC	19	G
Ruby et al., 2006	>siR19-53 siRNA, 1 read.	GUGCAGGAGAGAUUGCCGA	19	G
Ruby et al., 2006	>siR19-54 siRNA, 1 read.	GGAUGCUGGAGCUCUUUGA	19	G
Ruby et al., 2006	>siR19-55 siRNA, 3 reads.	GGAGAACUGGCGAGCUGGC	19	G
Ruby et al., 2006	>siR19-56 siRNA, 1 read.	GGAAGAUAAUGCUUGAUCA	19	G
Ruby et al., 2006	>siR19-57 siRNA, 1 read.	GGGGCAGGAGGCUUUGAUU	19	G
Ruby et al., 2006	>siR19-58 siRNA, 1 read.	GGGCAUUCGUGCGUGGUCC	19	G
Ruby et al., 2006	>siR19-59 siRNA, 1 read.	GGCACCGGUCAAAUAUUUC	19	G
Ruby et al., 2006	>siR19-6 siRNA, 1 read.	CUCCAUAUUCUUGUUCGUA	19	C
Ruby et al., 2006	>siR19-60 siRNA, 1 read.	GUUGGUGACUGUCUUUGAU	19	G
Ruby et al., 2006	>siR19-61 siRNA, 1 read.	GGAAAUGGAACCUGAUAGG	19	G
Ruby et al., 2006	>siR19-62 siRNA, 1 read.	GCUCGCAGAUGAUGUUGCC	19	G
Ruby et al., 2006	>siR19-63 siRNA, 1 read.	GGCAACGAUCUCCUUCCGA	19	G
Ruby et al., 2006	>siR19-64 siRNA, 1 read.	GAAAUUUUCACGUCUAUUC	19	G
Ruby et al., 2006	>siR19-65 siRNA, 1 read.	GAAAAGUACCUUCCUGUGA	19	G
Ruby et al., 2006	>siR19-66 siRNA, 1 read.	GGAGUGCUGAUCGCCGAGU	19	G
Ruby et al., 2006	>siR19-67 siRNA, 1 read.	GGCAGAUGUCGUAGAUGGC	19	G
Ruby et al., 2006	>siR19-68 siRNA, 1 read.	GAAUCCAGUUGCACUACCU	19	G
Ruby et al., 2006	>siR19-69 siRNA, 1 read.	GUACUUUUGAAGGUAGUCG	19	G
Ruby et al., 2006	>siR19-7 siRNA, 1 read.	GUCUGGUGAUGGUUCACGU	19	G
Ruby et al., 2006	>siR19-70 siRNA, 2 reads.	GCAGUAGGACAGAGCAUCU	19	G
Ruby et al., 2006	>siR19-71 siRNA, 1 read.	GAUGCUGGUGGUGCUGGUG	19	G
Ruby et al., 2006	>siR19-72 siRNA, 1 read.	GGAGAGCUUCAUCCUUGGA	19	G
Ruby et al., 2006	>siR19-73 siRNA, 1 read.	GUGGCCUGACUAAGACUUG	19	G
Ruby et al., 2006	>siR19-74 siRNA, 1 read.	GAUCGUUGGCUGUGAUAUC	19	G
Ruby et al., 2006	>siR19-75 siRNA, 1 read.	GGCAGAGAGCUCGAUGACC	19	G
Ruby et al., 2006	>siR19-76 siRNA, 1 read.	GGAGCUCGUCGACUUGAAC	19	G
Ruby et al., 2006	>siR19-77 siRNA, 1 read.	GCGGCAUCACAGCGCAUGA	19	G
Ruby et al., 2006	>siR19-78 siRNA, 1 read.	GGCUGGGAGCUGAAGCUAG	19	G
Ruby et al., 2006	>siR19-79 siRNA, 1 read.	GACAAUUUUUCUGUGCUGC	19	G
Ruby et al., 2006	>siR19-8 siRNA, 1 read.	GGACGGUAACGAUGUGGCU	19	G
Ruby et al., 2006	>siR19-80 siRNA, 1 read.	GUGCUGGUGAACUUGAAUC	19	G
Ruby et al., 2006	>siR19-81 siRNA, 1 read.	GGGAAUGUGGUGAUGCGAA	19	G
Ruby et al., 2006	>siR19-82 siRNA, 1 read.	GGUCCCUUUGGUGAUGGAG	19	G
Ruby et al., 2006	>siR19-83 siRNA, 1 read.	GCGUGACGGCGUGUCGUUG	19	G
Ruby et al., 2006	>siR19-84 siRNA, 1 read.	GGGGAUGUCGAAGUGGCAG	19	G
Ruby et al., 2006	>siR19-85 siRNA, 1 read.	GGCUUCUUCUCGUCGAACA	19	G
Ruby et al., 2006	>siR19-86 siRNA, 2 reads.	GGGACUAGGCCGGACUUGA	19	G
Ruby et al., 2006	>siR19-87 siRNA, 1 read.	GGAACUUCUGGAGCUGAAG	19	G
Ruby et al., 2006	>siR19-88 siRNA, 2 reads.	GUUGGUCAGCUCGCGCGUC	19	G
Ruby et al., 2006	>siR19-89 siRNA, 2 reads.	GGACCACGGAGUUGUUGAA	19	G
Ruby et al., 2006	>siR19-9 siRNA, 1 read.	GUAGCCGAGAUACACGGAA	19	G
Ruby et al., 2006	>siR19-90 siRNA, 1 read.	GCAAAGGUUGAGAACGACU	19	G
Ruby et al., 2006	>siR19-91 siRNA, 1 read.	GGGACCAGGCCUUGAAUAA	19	G
Ruby et al., 2006	>siR19-92 siRNA, 1 read.	GGUAGAGUUCCUUCCGAUG	19	G
Ruby et al., 2006	>siR19-93 siRNA, 1 read.	GACACGAAUAUCUGGAACA	19	G
Ruby et al., 2006	>siR19-94 siRNA, 4 reads.	GAUUGUCGCCGAAACUACG	19	G
Ruby et al., 2006	>siR19-95 siRNA, 1 read.	GCAGCUGAGGGACAUUCAU	19	G
Ruby et al., 2006	>siR19-96 siRNA, 6 reads.	GCAUCGGUGGUUCAGUGGU	19	G
Ruby et al., 2006	>siR19-97 siRNA, 1 read.	UGGAAUAGUCUUAGUUUCG	19	U
Ruby et al., 2006	>siR19-98 siRNA, 3 reads.	CGUCGACCGAGCGUCCGUG	19	C
Ruby et al., 2006	>siR19-99 siRNA, 1 read.	UUACCAGAGGGUGUCGCUG	19	U
Lee et al., 2006	>010802_E08-6	GuAGuuGuAGCAuuGCCGuC	20	G
Lee et al., 2006	>CEO2_2_plate1_A04.scf_1	GCGAAGAACCuuGCCuGGuC	20	G
Lee et al., 2006	>CEO2_2_plate1_A11.scf_2	uCGCGAAuACuAuCCGGuCC	20	u
Lee et al., 2006	>CEO2_2_plate1_B17.scf_1	GCCAGCACACGuuCCCGuGA	20	G
Lee et al., 2006	>CEO2_2_plate1_C01.scf_1	GCGAAGAACCuuACCuGGuC	20	G
Lee et al., 2006	>CEO2_2_plate1_C05.scf_4	GCAGCGAAAGCGAGuCuGAu	20	G
Lee et al., 2006	>CEO2_2_plate1_D03.scf_2	CGGACGuuGuuuGuuGACuC	20	C
Lee et al., 2006	>CEO2_2_plate1_F17.scf_2	GGAGGACCGAACCCAuAuCu	20	G
Lee et al., 2006	>CEO2_2_plate1_G06.scf_1	GCACACGuuuGuuAuCAuAG	20	G
Lee et al., 2006	>CEO2_2_plate1_G09.scf_2	GCGGAGuGCuuGuCuACuGC	20	G
Lee et al., 2006	>CEO2_2_plate1_H03.scf_2	GGuGAuCuuuCCGAuGAuGu	20	G
Lee et al., 2006	>CEO2_2_plate1_H13.scf_1	GAAAuCGACAAuCAGAAAAu	20	G
Lee et al., 2006	>CEO2_2_plate1_H17.scf_4	GAACAuuuuGuuuACAGCGG	20	G
Lee et al., 2006	>CEO2_2_plate1_H18.scf_2	AGAGuGACuGGuCuuuuuGu	20	A
Lee et al., 2006	>CEO2_2_plate1_I04.scf_1	GCAGuAGuCGAGGCCGAGAu	20	G
Lee et al., 2006	>CEO2_2_plate1_I04.scf_5	GGCACAAuuGGGAuuCGuCC	20	G
Lee et al., 2006	>CEO2_2_plate1_J14.scf_3	GAAuCAGuCCAuCGCAuCGG	20	G
Lee et al., 2006	>CEO2_2_plate1_J18.scf_1	CAGAACuGGCGCuGuGGGAu	20	C
Lee et al., 2006	>CEO2_2_plate1_J22.scf_2	GAGAuAGAACGCuGAACGGA	20	G
Lee et al., 2006	>CEO2_2_plate1_K10.scf_2	GCAuAuGAGCAuuuCGuGGu	20	G
Lee et al., 2006	>CEO2_2_plate1_M04.scf_2	GuuGCCGGGuGuCGuuuCCu	20	G
Lee et al., 2006	>CEO2_2_plate1_M05.scf_3	GAAAuuCAACGAAAuuCCGG	20	G
Lee et al., 2006	>CEO2_2_plate1_M08.scf_2	AGAGAAGGuGuCuuGCuGGC	20	A
Lee et al., 2006	>CEO2_2_plate1_M16.scf_1	GCCGACGuGGGAuCuGuGuu	20	G
Lee et al., 2006	>CEO2_2_plate1_M17.scf_2	GACGACGuuGAAACCAGGAA	20	G
Lee et al., 2006	>CEO2_2_plate1_N09.scf_1	GCCGAuGGuAGuGuGGGGuC	20	G
Lee et al., 2006	>CEO2_2_plate1_N13.scf_1	GuAuuGGAuACuCuuuAuGC	20	G
Lee et al., 2006	>CEO2_2_plate1_N16.scf_1	GuGGuACGCGAGCuGGGuuu	20	G
Lee et al., 2006	>CEO2_2_plate1_O03.scf_1	CCAGuAGuGuCGuAuGuCCG	20	C
Lee et al., 2006	>CEO2_2_plate1_O10.scf_3	GCCACAuuGACACGACGCuC	20	G
Lee et al., 2006	>CEO2_2_plate1_O14.scf_5	ACCGAAGCuGuGGAuuGACA	20	A
Lee et al., 2006	>CEO2_2_plate1_P01.scf_1	GGGGGuAuAGCuCAGuGGuA	20	G
Lee et al., 2006	>CEO2_2_plate1_P01.scf_4	GGAGACAAGCuuGGuGACuG	20	G
Lee et al., 2006	>CEO2_2_plate1_P02.scf_1	ACCAuuuuuAuCGCAuuGGu	20	A
Lee et al., 2006	>CEO2_2_plate1_P13.scf_2	GGAGuAuAGuuuGuGCuuAu	20	G
Lee et al., 2006	>CEO2_2_plate2_A09.scf_3	GACCAGGGGAuGACuGuCGG	20	G
Lee et al., 2006	>CEO2_2_plate2_A11.scf_1	uAAGGCAAGGAuGAuGuAuA	20	u
Lee et al., 2006	>CEO2_2_plate2_B12.scf_2	GAuAAuGuCuuCuuCuGCCu	20	G
Lee et al., 2006	>CEO2_2_plate2_C17.scf_1	GAGGuGGuuAuCAuAACACA	20	G
Lee et al., 2006	>CEO2_2_plate2_D19.scf_4	CuCAAAGGAAuAGACGGGGG	20	C
Lee et al., 2006	>CEO2_2_plate2_E11.scf_1	ACuGuCAACGuGAAuGCGAG	20	A
Lee et al., 2006	>CEO2_2_plate2_E24.scf_1	GCAAACCAGAuGGuAuGGCG	20	G
Lee et al., 2006	>CEO2_2_plate2_F19.scf_3	GGAGGCAuCuCuAuCuCGuG	20	G
Lee et al., 2006	>CEO2_2_plate2_F24.scf_2	GGGACAACAuCGGuuuGACG	20	G
Lee et al., 2006	>CEO2_2_plate2_G01.scf_1	GuGGGuGGCGAuuuuuCCGG	20	G
Lee et al., 2006	>CEO2_2_plate2_G02.scf_6	GGGAuGACuuGuGGCuAGGG	20	G
Lee et al., 2006	>CEO2_2_plate2_G14.scf_3	GACGAAGuuuGGuGuuGCCC	20	G
Lee et al., 2006	>CEO2_2_plate2_G24.scf_3	CAAuCAGGuGuCGAGuGuAA	20	C
Lee et al., 2006	>CEO2_2_plate2_I17.scf_1	GACACuGAuuAGGGAuGuGA	20	G
Lee et al., 2006	>CEO2_2_plate2_J04.scf_1	GGuGCAAuuAuuAGAACAGu	20	G
Lee et al., 2006	>CEO2_2_plate2_J09.scf_1	GCCuGuAAGuuGGAAuCuCG	20	G
Lee et al., 2006	>CEO2_2_plate2_L16.scf_1	GGCAACGGuGuGACCuGAGA	20	G
Lee et al., 2006	>CEO2_2_plate2_L17.scf_1	GCuCCAAuGCAuuuGuGGuA	20	G
Lee et al., 2006	>CEO2_2_plate2_M11.scf_1	GuuGGCAAuCAuCAuGCGuG	20	G
Lee et al., 2006	>CEO2_2_plate2_M21.scf_2	GGAGCuuGGuCuuuAuAuGG	20	G
Lee et al., 2006	>CEO2_2_plate2_O10.scf_2	GGGCCuGuGGGuAGuGACGG	20	G
Lee et al., 2006	>CEO2_2_plate3_A02.scf_2	GGGGGGuCAGuAAGuGCGCC	20	G
Lee et al., 2006	>CEO2_2_plate3_B05.scf_2	GAuCAuuAGuuGAAAGCCGA	20	G
Lee et al., 2006	>CEO2_2_plate3_C04.scf_5	GGuGGAGCuuCuGGuACuuG	20	G
Lee et al., 2006	>CEO2_2_plate3_C04.scf_9	GAuGGCAAGuuuuGAuuuCG	20	G
Lee et al., 2006	>CEO2_2_plate3_C06.scf_1	CGAuuCCGGGCuuGCGCACC	20	C
Lee et al., 2006	>CEO2_2_plate3_C08.scf_3	GGAGCGAuGGAGGCGGCAAG	20	G
Lee et al., 2006	>CEO2_2_plate3_C13.scf_1	GCGAuGGuuGuCCCGGuCuA	20	G
Lee et al., 2006	>CEO2_2_plate3_C23.scf_3	GCGACGGuGAuGuGCAuGGu	20	G
Lee et al., 2006	>CEO2_2_plate3_D06.scf_1	uAuGAGGuuuCAAAuACCGC	20	u
Lee et al., 2006	>CEO2_2_plate3_F09.scf_2	CAuCAGGCCAuAGCuGuCCA	20	C
Lee et al., 2006	>CEO2_2_plate3_F21.scf_2	CGAuGuCAACuAGCCGuuGG	20	C
Lee et al., 2006	>CEO2_2_plate3_G08.scf_3	GAACCGGGuGGCuGCuuCGA	20	G
Lee et al., 2006	>CEO2_2_plate3_G11.scf_3	GGAACACuCAGCuGACuCGA	20	G
Lee et al., 2006	>CEO2_2_plate3_G18.scf_3	GAAGCGCGAuGCCAGuuGGG	20	G
Lee et al., 2006	>CEO2_2_plate3_I05.scf_1	CCuuuGAuuGAGuuuuuuGu	20	C
Lee et al., 2006	>CEO2_2_plate3_I10.scf_2	GGAGuGCuuGuCuACuGCGA	20	G
Lee et al., 2006	>CEO2_2_plate3_I17.scf_4	GAGGAAuuACAuAuuuCAGA	20	G
Lee et al., 2006	>CEO2_2_plate3_J24.scf_2	GCuuCGACuuCuGuCAACCA	20	G
Lee et al., 2006	>CEO2_2_plate3_K14.scf_4	GuuCGuGuGuGuACuGuuCG	20	G
Lee et al., 2006	>CEO2_2_plate3_K20.scf_1	GCAAuCuCuAAACuCACuGG	20	G
Lee et al., 2006	>CEO2_2_plate3_K22.scf_1	GCAAACAAGAuGGuAuGGCG	20	G
Lee et al., 2006	>CEO2_2_plate3_L05.scf_2	GGAuuAuCACuCuCGuCGGC	20	G
Lee et al., 2006	>CEO2_2_plate3_L19.scf_3	GGCGGACuAGuGAuuGuGCu	20	G
Lee et al., 2006	>CEO2_2_plate3_M12.scf_4	uGGAAuCCGGuCAAGuGuGG	20	u
Lee et al., 2006	>CEO2_2_plate3_M18.scf_1	GAAAACAGuAGuuGGCuuCA	20	G
Lee et al., 2006	>CEO2_2_plate3_N15.scf_1	GCuGGCAuCGuCuCuuuCGG	20	G
Lee et al., 2006	>CEO2_2_plate3_O13.scf_1	GAuCAuGGAGCACAGCAGGA	20	G
Lee et al., 2006	>CEO2_2_plate3_O14.scf_1	GAAACCACCCuuGACAGCuG	20	G
Lee et al., 2006	>CEO2_2_plate3_O14.scf_2	GACAAGCuuGGuGACuGGuC	20	G
Lee et al., 2006	>CEO2_2_plate3_O22.scf_1	GAuAuGGAuGGGCuCGCGuG	20	G
Lee et al., 2006	>CEO2_2_plate3_P05.scf_3	GGGGACuGuCGCuuCGAGGu	20	G
Lee et al., 2006	>CEO2_2_plate3_P13.scf_1	GGAGCCACAAuCuCuuGAGC	20	G
Lee et al., 2006	>Contig[0072]	GACGACAGuGAAAuACCACC	20	G
Lee et al., 2006	>Contig[0104]	uACCCGuAuAAGuuuCuGCu	20	u
Lee et al., 2006	>Contig[0106]	GuuGuCCAuuGuuuuuAuuG	20	G
Lee et al., 2006	>Contig[0107]	AGGCAAGAuGuuGGCAuAGC	20	A
Lee et al., 2006	>Contig[0130]	GuuCAACAGAAuuuGGCuuC	20	G
Lee et al., 2006	>Contig[0132]	CAuGACACuGAuuAGGGAuG	20	C
Lee et al., 2006	>Contig[0133]	GuAAAGAAGuuuCACuuuuC	20	G
Lee et al., 2006	>Contig[0135]	uCGGuuCuGACGuGCAAAuC	20	u
Lee et al., 2006	>Contig[0152]	uCACCGGGuGuACAuCAGCu	20	u
Lee et al., 2006	>Contig[0201]	uCGGCAuuAuGGCCuGCAGG	20	u
Lee et al., 2006	>Contig[0211]	uAuGACACuGAAGCGuAACC	20	u
Lee et al., 2006	>Contig[0359]	uACACuGGuGGAGuCAGCGG	20	u
Lee et al., 2006	>Contig[0362]	CGACuCuuuACuuAuuCGGu	20	C
Lee et al., 2006	>Contig[0379]	GGCCAuACuuCuACuGAGAG	20	G
Lee et al., 2006	>Contig[0385]	GAAuAGAuACGCGGuAuGAG	20	G
Lee et al., 2006	>Contig[0399]	GAGCGGuACCAuuAAGAAGC	20	G
Lee et al., 2006	>Contig[0419]	GAAuuuuACACAGAAACuGu	20	G
Lee et al., 2006	>Contig[0447]	AAuuGAAGGuCAuAAACuAu	20	A
Lee et al., 2006	>Contig[0449]	GuAGGGuGCAAGCGuuGuCC	20	G
Lee et al., 2006	>Contig[0458]	GGGAGGAGuuACAAuAuGCG	20	G
Lee et al., 2006	>Contig[0463]	GuuuuuuGGCGAAGCGCuGG	20	G
Lee et al., 2006	>Contig[0475]	GAAAAAuGAuuuGAAGAuCu	20	G
Lee et al., 2006	>Contig[0479]	GACGuuCuGAACCCAuuGAC	20	G
Lee et al., 2006	>Contig[0482]	GuuuuuACAAuuACACGACu	20	G
Lee et al., 2006	>Contig[0502]	CCACCACuuuCAuCGACuCC	20	C
Lee et al., 2006	>Contig[0505]	GAAAAACAuACuuuuAuAuC	20	G
Lee et al., 2006	>Contig[0516]	GAuAuuuGCGAAuCuAuuCC	20	G
Lee et al., 2006	>Contig[0519]	GAAuuGuAGuGuCAAuuGCC	20	G
Lee et al., 2006	>Contig[0520]	GAACAuCAAAuCuCACAuuu	20	G
Lee et al., 2006	>Contig[0528]	GuuuCuCGAuGuuuuCuGAu	20	G
Lee et al., 2006	>Contig[0529]	GuCAAGuGuGAAuuuuuCCC	20	G
Lee et al., 2006	>Contig[0543]	GuGCAuGAAGuuCAuAuCuu	20	G
Lee et al., 2006	>Contig[0548]	GAAGACAGGAAuuGCGAGGu	20	G
Lee et al., 2006	>Contig[0580]	GuCCuuGAAGACuGAAGuGG	20	G
Lee et al., 2006	>Contig[0583]	GAuCACuGuuCCuGuACAuC	20	G
Lee et al., 2006	>Contig[0584]	CuCuGAAuAAAGCAGuuuAC	20	C
Lee et al., 2006	>Contig[0594]	GuAGAuAuACCCAAuAAGCG	20	G
Lee et al., 2006	>Contig[0600]	AAAACGuuGGAAACuGuGAC	20	A
Lee et al., 2006	>Contig[0607]	GCAAuGuGCGGACAAAAAGG	20	G
Lee et al., 2006	>Contig[067]	GAAAuCuCAuuCAuuCCuGC	20	G
Lee et al., 2006	>Contig[0673]	GuAuCGACuuGuuCuAuCGu	20	G
Lee et al., 2006	>Contig[0694]	GCAAuGuGuuuAuuuuGAGG	20	G
Lee et al., 2006	>Contig[0698]	AACACGAGAGCuuAuGCCCC	20	A
Lee et al., 2006	>Contig[070]	GGGGACuGuCGCuuCGAGGC	20	G
Lee et al., 2006	>Contig[073]	GCAGAuCGuAAuGGuAGuAG	20	G
Lee et al., 2006	>Contig[0732]	GGAAAAAuuAAAAuuGAuuG	20	G
Lee et al., 2006	>Contig[0762]	GGCAGCGuCCAuuuuAGAAC	20	G
Lee et al., 2006	>Contig[077]	CGuCuCGuCGCCGAACuCGu	20	C
Lee et al., 2006	>Contig[080]	uuCuCGuCAuAAAuGuGAuG	20	u
Lee et al., 2006	>Contig[0838]	AuAAuCAuAuGACuuGCGCu	20	A
Lee et al., 2006	>Contig[084]	GuuuGuuuAuGuuuuGuuCu	20	G
Lee et al., 2006	>Contig[0845]	GAuuuACuCGuuCAAGAuCC	20	G
Lee et al., 2006	>Contig[0977]	GuGCuCuCAAuGCGCuAAAu	20	G
Lee et al., 2006	>Contig[0980]	GAAAAuCCAAGuuuAuuAGC	20	G
Lee et al., 2006	>Contig[0985]	GuAGAuAuCAAGuAuGAGGu	20	G
Lee et al., 2006	>Contig[1009]	GCAuuuCuuuGACGGCuGCC	20	G
Lee et al., 2006	>Contig[1010]	GAAGACACAAGACGAAuCCG	20	G
Lee et al., 2006	>Contig[1015]	GAAACuuuuGuGuGCCACAG	20	G
Lee et al., 2006	>Contig[1020]	GACAGAuuuuGCCAAAuuGC	20	G
Lee et al., 2006	>Contig[1055]	GAAuuGuGAAGAuAuCuCuC	20	G
Lee et al., 2006	>Contig[1059]	CuGCGACGCuuGCCAACGCC	20	C
Lee et al., 2006	>Contig[1063]	GuuAAAuAuAGuGuuuuAAu	20	G
Lee et al., 2006	>Contig[1072]	GuAAAAAuuCuuCuCAuGuG	20	G
Lee et al., 2006	>Contig[1078]	GAuCuuuuGCuuuCGCuuuu	20	G
Lee et al., 2006	>Contig[1079]	CuuACGACCAuAuCACGuuG	20	C
Lee et al., 2006	>Contig[1080]	GAAGAAuGuCAAGuAGuuuG	20	G
Lee et al., 2006	>Contig[1121]	GAAGAuuGuAAGAuCuAuCC	20	G
Lee et al., 2006	>Contig[1122]	GuCAAAGuGAuCuAuCAAuu	20	G
Lee et al., 2006	>Contig[1156]	GAAuuAuAuGuCuuuCGGuG	20	G
Lee et al., 2006	>Contig[1161]	GGAuCuCuCuGuuCCAGCuu	20	G
Lee et al., 2006	>Contig[1163]	GGuCGuGAAuGGuuCCAGGG	20	G
Lee et al., 2006	>Contig[1196]	GuuCAAuuGCCCCAuACCuC	20	G
Lee et al., 2006	>KA3BA1	GGAACuGACuCuuCAAuuCC	20	G
Lee et al., 2006	>KA422B	GuuuuGAAuCuGuuuuGuAG	20	G
Lee et al., 2006	>KA4549	uAGuuGAuCAAAAAAuuuuC	20	u
Lee et al., 2006	>KA464B	GCAuuGCCGuuCAACuGuGG	20	G
Lee et al., 2006	>KA46ED	CGuAGuuCAAuuGGuAGAGC	20	C
Lee et al., 2006	>KA4791	GCGAuGCuCAACuuCAGuAC	20	G
Lee et al., 2006	>KA4804	GCAAGuuuuuuGAuGuuuGC	20	G
Lee et al., 2006	>KA4915	GGAACAuCuCCAAAuuuCCG	20	G
Lee et al., 2006	>KA4930	GuGAACuGuuGCuuuuCAGG	20	G
Lee et al., 2006	>KA4AFC	GAuAuAuuCuuAuGuACAAG	20	G
Lee et al., 2006	>KA4CE4	AuGGAGAGGAAAGCCuCCCC	20	A
Lee et al., 2006	>KA4DAD	GuGAGCAAuAGAGuuGGCAC	20	G
Lee et al., 2006	>KA4FDB	CAuCuuCAuuGuuuCuGuGC	20	C
Lee et al., 2006	>KA5178	GAAuGAAuuAAuuAuAuAGC	20	G
Lee et al., 2006	>KA5256	GuuGuuGuGAAuuGuuuCGC	20	G
Lee et al., 2006	>KA52E9	GuuuuuCGCuAuACAuGuGC	20	G
Lee et al., 2006	>KA53CA	uGuAuuGCAuCAAuuuuCAC	20	u
Lee et al., 2006	>KA5803	GGCAAAAuGGCAuuuuuuGC	20	G
Lee et al., 2006	>KA5823	GGCuGGAGCuuCCGuCAGuG	20	G
Lee et al., 2006	>KA59DE	GAuuCAAuCACGCuuuAuGC	20	G
Lee et al., 2006	>KA5A39	GAAuACuuAuGACuuuGuuG	20	G
Lee et al., 2006	>KA6529	GCAAAAACuCuuCGGuACuG	20	G
Lee et al., 2006	>KA6917	GGAGAGAAGuAGuuuAuuAC	20	G
Lee et al., 2006	>KA914E	uGuuGuAuAuuAAuGGuGCC	20	u
Lee et al., 2006	>KA92C9	GuuCuuuGCGAuuuuAGCAu	20	G
Lee et al., 2006	>KA9654	GAAGAuGAAuAuuGACuuCC	20	G
Lee et al., 2006	>KA969F	AAAAAAAAuAGCGACAGGCC	20	A
Lee et al., 2006	>KA96B3	GAAAAGAAGuAGuGuuAuuC	20	G
Lee et al., 2006	>KAA27B	GAAGCuuuuCuAuuCAAuCu	20	G
Lee et al., 2006	>KAAD35	GuACCAGGuGuGAuGuGuuu	20	G
Lee et al., 2006	>KAADD5	GuAuuuAuuuGAAuuuAAuG	20	G
Lee et al., 2006	>KAB1ED	GuGAAGGuGuuCCGACACAC	20	G
Lee et al., 2006	>KAB1F4	AAGCAuuuAuuCuGuCCACC	20	A
Lee et al., 2006	>KAB217	uuGuuCuCGAuACGCuuCAC	20	u
Lee et al., 2006	>KAB2D5	GAuuCuuCuuuuGGGCCuAC	20	G
Lee et al., 2006	>KAB526	GAGAuuuuuuAGCGGGuGGC	20	G
Lee et al., 2006	>KAC1BA	GGuACAuAuGAuAuuCCAGA	20	G
Lee et al., 2006	>KAc48DB	GuuuuuuuGAAAuGCuuCCC	20	G
Lee et al., 2006	>KAC6E0	GAAAuCAuuCAuuCACuGAC	20	G
Lee et al., 2006	>KAD242	uAAuuuAuAACuuGAAuGGC	20	u
Lee et al., 2006	>KAD38E	CGAGuAGCAAGGAGAGGGCC	20	C
Lee et al., 2006	>KAD45F	GAuAAAuuGACuuAAuCCuC	20	G
Lee et al., 2006	>KAD4CE	GCuuGCuGCuGACGGuuCAC	20	G
Lee et al., 2006	>KAD9B0	GAAuuAuCAGuAuGuGuGGu	20	G
Lee et al., 2006	>KADAB3	GuuACAuCGGAAAGuGGGAC	20	G
Lee et al., 2006	>KAE141	GAuGAAuCuGAuuGCGuuAC	20	G
Lee et al., 2006	>KAE1E5	GuGAAGGCGGuAuuCCGGAu	20	G
Lee et al., 2006	>KAE220	GuuGuuuuuAAGGAACAGAC	20	G
Lee et al., 2006	>KAE26A	GGAAAAAAACuACuuuCuuG	20	G
Lee et al., 2006	>KAE2C6	GuuCCuCuGuCAGuAuCCuC	20	G
Lee et al., 2006	>KAe3175	GuuCCAGuuuuCAAAACuCG	20	G
Lee et al., 2006	>KAE6A2	GuACACGCGCGuAuACGCAC	20	G
Lee et al., 2006	>KAF461	GAuCAuCCuAuAuCuuCuGC	20	G
Lee et al., 2006	>KAF769	AuuGuuuCCuGGAACuuGGG	20	A
Lee et al., 2006	>KB364C	GAAAAAAGAAuuGAAuAuCu	20	G
Lee et al., 2006	>KB4006	GuCCAAGuAGAAGGGuACCG	20	G
Lee et al., 2006	>KB4020	uuuuCuCGGuuuuCGCCCAC	20	u
Lee et al., 2006	>KB4532	GuuACAuCAuuuGuGACGuA	20	G
Lee et al., 2006	>KB4A7A	uCCCAAAAAAAGuuAuCGCu	20	u
Lee et al., 2006	>KB4B2D	GAuAAuuuACAAuAuAuCCG	20	G
Lee et al., 2006	>KB4DE2	GuGuAuCuCGuuAuuGCuGC	20	G
Lee et al., 2006	>KB4FAB	GuAGGGCAuuuuAuuCuuCC	20	G
Lee et al., 2006	>KB501A	GuCCCCACCAAGAAACuGCG	20	G
Lee et al., 2006	>KB50FA	AACGuuCuGACAAGCuCCuG	20	A
Lee et al., 2006	>KB5160	GuAGACACAACuCuuGCuCA	20	G
Lee et al., 2006	>KB51CD	GuCGAAGGCGGuCuuGGACC	20	G
Lee et al., 2006	>KB52A4	GCGGACuAGuGAuuGuGCCC	20	G
Lee et al., 2006	>KB5488	GAACCAAGCCCCuuuGAAuu	20	G
Lee et al., 2006	>KB5567	GuCAuuuuuGuuGGGCuuuG	20	G
Lee et al., 2006	>KB56DE	GCAAGGAGAAGAAuuuACCC	20	G
Lee et al., 2006	>KB57CA	uGCCGGuuuGAGGuuGGGCC	20	u
Lee et al., 2006	>KB5A25	GuGuAuCAuAGAuuuAAAAC	20	G
Lee et al., 2006	>KB5AEC	GAuCAAAGAuGGCAuGGAAC	20	G
Lee et al., 2006	>KB5AF2	GCAAuuCAAGGuGAAGCuGC	20	G
Lee et al., 2006	>KB6545	GAAAAuGCGCAAGuCACCGC	20	G
Lee et al., 2006	>KB998D	GCuGuuGuuGuuCGuuuGCC	20	G
Lee et al., 2006	>KB9E23	GuuuGGAAAAAAAuCCGuGC	20	G
Lee et al., 2006	>KBA222	GuGGAuuuGGuGuGuAuGGC	20	G
Lee et al., 2006	>KBA26D	GAGGACAGAACuCGGuGuAC	20	G
Lee et al., 2006	>KBA4A4	uGGCAAGAuGuAGGCAGuCC	20	u
Lee et al., 2006	>KBA4E6	GuAuGGAuGAGCuCACGACC	20	G
Lee et al., 2006	>KBA5A1	GAuuGuCAuCGuGGCAAAGu	20	G
Lee et al., 2006	>KBA5E9	GAGACGGAuCuCCAAuuGCG	20	G
Lee et al., 2006	>KBA66D	GuuuuGCuCuGCGAuuGGCu	20	G
Lee et al., 2006	>KBAAAB	GGGCGCuCAuGuGAuCuCCC	20	G
Lee et al., 2006	>KBAB81	GAACAGAuuCAuCuCGGGCC	20	G
Lee et al., 2006	>KBACEB	GGGAAAuGGGGCuCCAuAGC	20	G
Lee et al., 2006	>KBAD05	GGAAAAuuuuuGAAuuACuu	20	G
Lee et al., 2006	>KBAEA6	GAGAAAAuAuGCAACuCCGu	20	G
Lee et al., 2006	>KBAEC2	GGuGACGAACuuCuuGCGAu	20	G
Lee et al., 2006	>KBB00D	GAuuuuuAGAGuCCAGuGGC	20	G
Lee et al., 2006	>KBB26E	GGAAAuuGGCuGAGuCGAAC	20	G
Lee et al., 2006	>KBB340	CuCuuuCuCGAuuuGGuGGC	20	C
Lee et al., 2006	>KBB402	GuGGGuuGCGAuCuCuuCCC	20	G
Lee et al., 2006	>KBB4E0	GuAAGuuCGGCGGCGuGAuC	20	G
Lee et al., 2006	>KBB52C	GACCAGAGuuuuuuAAGAGC	20	G
Lee et al., 2006	>KBB5A7	GAuAGCuGGAuGGuAAuAGu	20	G
Lee et al., 2006	>KBB5AA	AAACAAAuCAAuuuCGuGuA	20	A
Lee et al., 2006	>KBB5AD	uuuCuuuGGuuuuuCGCGGu	20	u
Lee et al., 2006	>KBB68D	GGCCAAAAAuuAuuuAGuCG	20	G
Lee et al., 2006	>KBB6A6	GAGCAAAGCGuACAAuuCCC	20	G
Lee et al., 2006	>KBB72C	GGuuuuuCGGAuuuuuCGAC	20	G
Lee et al., 2006	>KBbB44F	GAAuGAGuGuuGACGGGCGC	20	G
Lee et al., 2006	>KBBDEC	GuGuAAuAuuuGAACuuCCC	20	G
Lee et al., 2006	>KBC1AD	GuGAuCCCAAGuuCCAGGAu	20	G
Lee et al., 2006	>KBC6E3	GCGAuCAACAGAAuCACGGu	20	G
Lee et al., 2006	>KBC78A	GuuGuuGGGuAGGGGAGCGu	20	G
Lee et al., 2006	>KBC92A	GCGAGuuCGuCAAGGCGuCC	20	G
Lee et al., 2006	>KBCA2D	GAAGAAAAACGAGuGuGuuu	20	G
Lee et al., 2006	>KBD86A	GAuuGuGCuuAAuuGuCAAA	20	G
Lee et al., 2006	>KBF547	AAAAAuuCCuGCuuuGuGCC	20	A
Lee et al., 2006	>KBF8C8	AGuGCCuuCAuCGuuuCGCC	20	A
Lee et al., 2006	>KC1C64	GuuGGAGAuuuuAGCCCCCC	20	G
Lee et al., 2006	>KC1E68	AGGAuAGCuGGAuCuCCCCC	20	A
Lee et al., 2006	>KC1FC7	GAGAGuuuuuCuuGGACAGC	20	G
Lee et al., 2006	>KC2BCA	GAuCGAGuuCuuuCuGACGG	20	G
Lee et al., 2006	>KC31D1	GuAuCAAGAAGCuuCAuCCC	20	G
Lee et al., 2006	>KC35DC	GAuGAGuCGGuuuGCuuuGC	20	G
Lee et al., 2006	>KC35F3	GGAACAAAGuGGuAAAuAGu	20	G
Lee et al., 2006	>KC3600	GuCuAuAACuAAuAGAAuAA	20	G
Lee et al., 2006	>KC36CB	AGCuuCuuCGAAAACuuCGC	20	A
Lee et al., 2006	>KC37E4	GAACAACGCAGCCACACACC	20	G
Lee et al., 2006	>KC3DC2	GGACuCCGCCuACuuuCuCu	20	G
Lee et al., 2006	>KC3EE2	GuAGAuuuuuuCGAGGuACu	20	G
Lee et al., 2006	>KC4014	GAAuuACuAuuuGGuuuGGC	20	G
Lee et al., 2006	>KC4183	GuAGuuuuCGuuGuACCACu	20	G
Lee et al., 2006	>KC4378	GuAGuuuuCuGAAACACuAC	20	G
Lee et al., 2006	>KC4ACF	AACCuCCAuAuuAuAGGCCC	20	A
Lee et al., 2006	>KC4B0B	CAAAAAuuuAuuuCuGuACC	20	C
Lee et al., 2006	>KC4F40	GGGACCAGuAGAGGGGAGuC	20	G
Lee et al., 2006	>KC5119	GuACAuuCuuCuuuGuGACC	20	G
Lee et al., 2006	>KC5159	CuACGAGAuuGGCGAuACGC	20	C
Lee et al., 2006	>KC5720	GAAGuGAuCCGuCGuGCCAC	20	G
Lee et al., 2006	>KC5885	AAACAAGuuuCAuAACGGGC	20	A
Lee et al., 2006	>KC5BC5	CAGuCAuAuuuuCAGuuGGC	20	C
Lee et al., 2006	>KC5D09	GAAGCCAuAuCCACAAuCGA	20	G
Lee et al., 2006	>KC5DA5	GuAGuCAAGAAAAuuuAGuG	20	G
Lee et al., 2006	>KC6296	GACAGAAGCAAAAAAuuuGC	20	G
Lee et al., 2006	>KC6339	GAAAGGAGACGuuCCAAACC	20	G
Lee et al., 2006	>KC6436	GAuAGCCuuGGAAGCAuCuC	20	G
Lee et al., 2006	>KC8946	GuAuuuuAGCuGuuuuuuCu	20	G
Lee et al., 2006	>KC8BC2	GAGuCACGGCAAuAACGuAG	20	G
Lee et al., 2006	>KC9B08	GAuAAuGuAAuAAuAAuAGC	20	G
Lee et al., 2006	>KC9B41	GuuuAAuuuCAACuuuuuuC	20	G
Lee et al., 2006	>KC9CE3	AGAAuuCCGuGAGuuCACGC	20	A
Lee et al., 2006	>KC9E46	GAAGACCAAuCACuuuGACC	20	G
Lee et al., 2006	>KCA560	GAuGGGuuGCuGuuuAGACC	20	G
Lee et al., 2006	>KCA70E	GuAuuAuGCuCuGuGCAuGC	20	G
Lee et al., 2006	>KCA74A	GAGuuuAuuCCuGCAAAAuC	20	G
Lee et al., 2006	>KCACC5	GAAuGGuuCuACuGuuCGCC	20	G
Lee et al., 2006	>KCAD21	GCGCGCGAuACAGGGuGCCG	20	G
Lee et al., 2006	>KCB92A	GuACuCGuuGGCAGuCuCGC	20	G
Lee et al., 2006	>KCB9A3	GAuAGuuuuAuuAGuuGGuG	20	G
Lee et al., 2006	>KCB9C9	GAAAuACuCCCAAGuGAuCG	20	G
Lee et al., 2006	>KCBA47	GAAuGAAGuCGuuuAAuGCu	20	G
Lee et al., 2006	>KCBA67	GGAAAAAAuuuuAAAuuuCC	20	G
Lee et al., 2006	>KCBD09	GGAAAAAGCACAGCCGCuGC	20	G
Lee et al., 2006	>KCBD8B	GCAAACAuCuuCAuuuCuGC	20	G
Lee et al., 2006	>KCC13F	GCAuuGCAuCCGuAuuCCGu	20	G
Lee et al., 2006	>KCC944	GAAuGAuAuCCACAAuuGCC	20	G
Lee et al., 2006	>KCCA5E	AuuuCGCAGAAuAuuGuCGC	20	A
Lee et al., 2006	>KCCA93	GAuuCAuAuuuuuGCACGGC	20	G
Lee et al., 2006	>KCCC0D	GuuuuCAGCAuCAGCCAuuC	20	G
Lee et al., 2006	>KCCCC1	GGAAACAGGGAGAAAACAGu	20	G
Lee et al., 2006	>KCCCC6	GCGCGCGAuAuCAGGAGGAG	20	G
Lee et al., 2006	>KCCD6F	GuuuuAAAAuuuuAAAuuCG	20	G
Lee et al., 2006	>KCCFE0	GuCCAAuAAACuACCAuCAC	20	G
Lee et al., 2006	>KCd0000	GuuCuuuGCGAuuuuACCGu	20	G
Lee et al., 2006	>KCD985	GuAGAuGAGGAAGCACAACu	20	G
Lee et al., 2006	>KCDA69	GuGACuCuGuuGAAAAACGC	20	G
Lee et al., 2006	>KCDB2A	GAGAAAAuCAAuAAuuCACC	20	G
Lee et al., 2006	>KCEBA9	GACCuuCAAGCAuCuuCuAC	20	G
Lee et al., 2006	>KCEBAF	GuuCAuAAAuAuCAuuGGGC	20	G
Lee et al., 2006	>KCEBED	GuACAGuGGuGuGGuGuuGC	20	G
Lee et al., 2006	>KCEDCD	GGCAGuuCAAuuGGuAGAGC	20	G
Lee et al., 2006	>KCEFEC	GuuuuAuGAGAAuuuuuCCC	20	G
Lee et al., 2006	>KD4A0E	CGGCuCuGACGuGCAAAGCC	20	C
Lee et al., 2006	>KD51EF	GuuAACCAuAGGAAAuGCGu	20	G
Lee et al., 2006	>KD55D6	GAuuCGGCAuuGCuCCuuGC	20	G
Lee et al., 2006	>KD569D	uGuCuAuCCuGGAAGuuGAC	20	u
Lee et al., 2006	>KD5744	uAGuuGGCGuuuuuCAACCC	20	u
Lee et al., 2006	>KD5AA0	GuuuAAuuGAAAuCuuGAuC	20	G
Lee et al., 2006	>KD5C26	GAuCCGGuAGGCACuGAuGG	20	G
Lee et al., 2006	>KD661C	GAuGGCuuGuAAAGuGuuGC	20	G
Lee et al., 2006	>KD6783	GuuuuuAuuGuuACuuGAAu	20	G
Lee et al., 2006	>KD6849	GAuGGCGGAGCuuAuCGAuC	20	G
Lee et al., 2006	>KD6C36	GuCGCuACCAuuuGuGAAAC	20	G
Lee et al., 2006	>KDAB22	GCuuCCGuAGCGCGuCAGuC	20	G
Lee et al., 2006	>KDAC05	GuuuuuuuGAAGuuAAuACG	20	G
Lee et al., 2006	>KDB686	GGuCuuCAuuCAuGGAuACC	20	G
Lee et al., 2006	>KDBDAA	GuuuuGAGuGAuCuGAGCGu	20	G
Lee et al., 2006	>KDC7A6	AAACCAAGuuAuuuCAuAGu	20	A
Lee et al., 2006	>KDC800	GAGAuGAuuCuGAuuuuuGC	20	G
Lee et al., 2006	>KDC988	uAuuGCuACCAuuuuuGAGC	20	u
Lee et al., 2006	>KDCAE8	GuuCuuGACGAAGACGuuGG	20	G
Lee et al., 2006	>KDCD63	uGAuCAAuuCuAAAGuuCCG	20	u
Lee et al., 2006	>KDD94D	GuAAAuCGuuCAAuuuCCGC	20	G
Lee et al., 2006	>KDDBC1	GGACGCGuuGCuCuuAuGGu	20	G
Lee et al., 2006	>KDDC4B	AAuCuAAGGuuuuGAAAAGu	20	A
Lee et al., 2006	>KDDEA7	GGuuCuCCGAuuGuuuGGuA	20	G
Lee et al., 2006	>KDE94F	GuAuACCuCCAAACAuuGGC	20	G
Lee et al., 2006	>KDEA00	GAuuCCuCGAuuuCCAuCGC	20	G
Lee et al., 2006	>KDEA44	AGAGCAGAuAuuACCuuACC	20	A
Lee et al., 2006	>KDFE01	GGAGAGuCGGuGuAuCCuCG	20	G
Lee et al., 2006	>KDFFC6	GAAuAuCAuuGGCAGAuuuG	20	G
Lee et al., 2006	>KE150F	CGAAuAAAuCuGAAAuAuCC	20	C
Lee et al., 2006	>KE1525	GuAAAuAGAACuGAuuGCAC	20	G
Lee et al., 2006	>KE16C3	GuAGGuCCCAAGGGuAuGGC	20	G
Lee et al., 2006	>KE172C	GAuuCAuCCGAAAuAuCGCG	20	G
Lee et al., 2006	>KE17C6	AACAuCuuGGuGuGGuGuGC	20	A
Lee et al., 2006	>KE1AE4	AuuuuAuuuAuGAACAuuuG	20	A
Lee et al., 2006	>KE2252	GGGAuACuGCCGuGGuCAAC	20	G
Lee et al., 2006	>KE23C6	GCCCuCAACuGCAuCGCGuC	20	G
Lee et al., 2006	>KE2486	GuCCAAAGuAAuAACCAuGu	20	G
Lee et al., 2006	>KE26E4	GuGGAuACuuGuuGAACAGG	20	G
Lee et al., 2006	>KE272B	GAAGuCAGuAGAuuuGCCCC	20	G
Lee et al., 2006	>KE28A1	GAACAAuCuAuuuuuCGuGG	20	G
Lee et al., 2006	>KE296D	GAuAAAAGAGAAuuuuuACC	20	G
Lee et al., 2006	>KE2B0C	GCuCGuCuuuuGCGGuGCAG	20	G
Lee et al., 2006	>KE2BA6	GACuCuuuACuuAuuCCGuu	20	G
Lee et al., 2006	>KE2CE3	GAACuCGGAuuuGuuGGAAC	20	G
Lee et al., 2006	>KE31D7	uCAuCAuGAAAAGuuCuGCu	20	u
Lee et al., 2006	>KE3380	GCCGuAACuuCGGGAGAAGC	20	G
Lee et al., 2006	>KE33F2	GuuGuCAAuuCAGCGGGCGC	20	G
Lee et al., 2006	>KE347F	GAuAuGuuuAuuGAGAuGAC	20	G
Lee et al., 2006	>KE34CB	GuCGAGACGuAAGAGGCGGC	20	G
Lee et al., 2006	>KE34E1	GuuGGuACuuGuuuAACAGC	20	G
Lee et al., 2006	>KE36A0	GAAAAAuAGCCAGAAuAACu	20	G
Lee et al., 2006	>KE3842	GAuAAACAAGuCAAGuAAAG	20	G
Lee et al., 2006	>KE384B	GCuGuuuGGAGuACuAuuGu	20	G
Lee et al., 2006	>KE38AD	GAAuAAuAuGCGAGuCGGAC	20	G
Lee et al., 2006	>KE3A4F	AAACAAAuAAAAAAuCGGCG	20	A
Lee et al., 2006	>KE3AC1	uGAAuuuGCuGCGGCACuAu	20	u
Lee et al., 2006	>KE3B75	GAuuCAGCAuCACAuuGuCC	20	G
Lee et al., 2006	>KE3C48	GCGGAAAAAuCuACCGGCAC	20	G
Lee et al., 2006	>KE3D7A	GCAGAACuGuCuuCuGuuAC	20	G
Lee et al., 2006	>KE407C	AGGCAGAAGuGAAGAuuCuG	20	A
Lee et al., 2006	>KE41B4	GuAGuCCuCuuuGuuGuCGu	20	G
Lee et al., 2006	>KE41C7	GuAuuuCCGGAuAAuGCuAC	20	G
Lee et al., 2006	>KE4481	GCuAuAuuAuuuAuuCAGCu	20	G
Lee et al., 2006	>KE4582	GAuCAAuCuCuuCuuGuGuC	20	G
Lee et al., 2006	>KE460E	AAAGAAAuuGACGGAAGGGC	20	A
Lee et al., 2006	>KE4724	uGCuGuCGCGuGAAAuAAuG	20	u
Lee et al., 2006	>KE4923	GGAAAAAuGACAuuuuGuAG	20	G
Lee et al., 2006	>KE4B71	AGuuuAuuAAAGuAuuGuGC	20	A
Lee et al., 2006	>KE4C20	uAuuuAAuGAAAuGuGuAGG	20	u
Lee et al., 2006	>KE4DA5	GuACAuuGuGuGCACuuGAG	20	G
Lee et al., 2006	>KE4DA9	GACAAGAAACuuuGuGAuGG	20	G
Lee et al., 2006	>KE5070	GAAAAGGuGCuGuuGAAGCC	20	G
Lee et al., 2006	>KE552D	uGAuAuuCCuAuuGACAuCC	20	u
Lee et al., 2006	>KE5BFF	GuuuCGCuCAuCAAGACACC	20	G
Lee et al., 2006	>KE5C63	GuCGGCAGCuuGAuAuuCuC	20	G
Lee et al., 2006	>KE5CA3	GAuGAAuGCCGGGAAuGuCG	20	G
Lee et al., 2006	>KE5E48	GuuGuCACuGAuCGCAuuGC	20	G
Lee et al., 2006	>KE5F06	ACAAAGGAGAAGAuuuuuGG	20	A
Lee et al., 2006	>KE61D6	GGCGAGCuCAGAGAGGACuu	20	G
Lee et al., 2006	>KE6221	GGGGGuAuAGCuCGGGGGAC	20	G
Lee et al., 2006	>KE624C	GuCuuCAGAuuCuuCACCuG	20	G
Lee et al., 2006	>KE628A	GuuGCCuCAuuuCAGCuCAC	20	G
Lee et al., 2006	>KE62E4	GGACGCAGGGAGCAGCAACG	20	G
Lee et al., 2006	>KE62EA	GuuGGuACAuuCuGGuCACC	20	G
Lee et al., 2006	>KE6377	AAGCAuACGCAuuGuuGGCu	20	A
Lee et al., 2006	>KE6646	GAACCuuuGGuGGCuuGAGC	20	G
Lee et al., 2006	>KE67C9	AAAuAAAGuCGAuuGGGuAA	20	A
Lee et al., 2006	>KE688C	GAuuAuGACGGAuuAuGACC	20	G
Lee et al., 2006	>KE6B20	GAuAuCCuCAuAACCAGuGC	20	G
Lee et al., 2006	>KE6C63	GuuuuGAAuACAAAGCCAGC	20	G
Lee et al., 2006	>KE6D02	GuAAuuGGCACGAGuGAuGC	20	G
Lee et al., 2006	>KE6FE9	GAAuCuGGCCuCCAGuAAAC	20	G
Lee et al., 2006	>KE71D6	GuACACCuAAAACuAAuAuu	20	G
Lee et al., 2006	>KE7763	uuCuGGAuACAuuCCCuCAu	20	u
Lee et al., 2006	>KE78CD	AAAuuuAGuAAuAAAuCCCC	20	A
Lee et al., 2006	>KE7941	GACAuCCCGAuGAAuCuuCC	20	G
Lee et al., 2006	>KE796C	GACGACGuCAAGuCCuuGGC	20	G
Lee et al., 2006	>KE84E8	GuAAAuuAuGGAAuGuGGCC	20	G
Lee et al., 2006	>KE854C	uAAGuCuCuuuGuCAuGCAu	20	u
Lee et al., 2006	>KE88C8	GGuuuGGGAuAuuCuuAAuG	20	G
Lee et al., 2006	>KE89E7	uuCAGAuuGGAuuCCAAGuu	20	u
Lee et al., 2006	>KEA5E4	GGAACuuuAAuGCAuGCuuG	20	G
Lee et al., 2006	>KEAC66	GAGGuGuuuCGuuuGGuuGC	20	G
Lee et al., 2006	>KEAE40	GAGCuAuuGCuCuuGuuCGC	20	G
Lee et al., 2006	>KEB6E5	GAuGGAACCACuuCCuGCGC	20	G
Lee et al., 2006	>KEBE62	uCuuCuAAAACuCuCCCuAG	20	u
Lee et al., 2006	>KEC0C0	uCAGuCAuuuuGCuGCAuAC	20	u
Lee et al., 2006	>KEC38E	GAAAGAAGAGGuuCAuCCGC	20	G
Lee et al., 2006	>KEC52F	GCACAuAuuCCuCGAAuCGu	20	G
Lee et al., 2006	>KEC542	GuCuuCGAGCuGAACCGCCC	20	G
Lee et al., 2006	>KEC5E0	GAAGuGuCuGAAAAuCAuCC	20	G
Lee et al., 2006	>KEC7A6	GGGACGGAGCAGCCAuCuGC	20	G
Lee et al., 2006	>KEC7CB	GGAGAAuCuuCuuGAACuGC	20	G
Lee et al., 2006	>KEC8ED	GACCAuuAGAuAAAuuuCCC	20	G
Lee et al., 2006	>KECD4D	GAuAuGAAGACACAAGACGC	20	G
Lee et al., 2006	>KECDEB	GuuGAAuCAuCAuCuuGAAC	20	G
Lee et al., 2006	>KECF6E	GuCCAuCAuuAGCAAuuCCG	20	G
Lee et al., 2006	>KECFB1	GGCuuCAACGuCGGCuCuAC	20	G
Lee et al., 2006	>KED280	uuCAuCAACAGGuAuCGGCG	20	u
Lee et al., 2006	>KED30C	GAAAAuCAGCAuAAuAuCuC	20	G
Lee et al., 2006	>KED32E	GuuAAuGuuCGGuAuuGGAu	20	G
Lee et al., 2006	>KED334	uAAGCuCGuGAuCAACAGGC	20	u
Lee et al., 2006	>KED364	GuuAGAGAAuuuACGAACGC	20	G
Lee et al., 2006	>KED40D	AGAAAGGCACGAGuuGAACC	20	A
Lee et al., 2006	>KED552	GuCCACAuuCGAAACAuuAC	20	G
Lee et al., 2006	>KED582	GAAAuGGACAAGAAAAuuuC	20	G
Lee et al., 2006	>KED5A3	GAAAuuCGuuuAuuAAuACC	20	G
Lee et al., 2006	>KED8EA	GGAuGGGCGCuCGGAGuAGC	20	G
Lee et al., 2006	>KEDA07	GuuGGAAAGAAAAAuACCCu	20	G
Lee et al., 2006	>KEDA8B	GuuuCCuCuGuAAuuCAGCG	20	G
Lee et al., 2006	>KEDB4C	GAAuuGAAuACAAAuCAAGC	20	G
Lee et al., 2006	>KEDC87	uCCAGCAGuGuCGuCCGuCC	20	u
Lee et al., 2006	>KEDD33	GuuuCAAGuuuCACuGAAGG	20	G
Lee et al., 2006	>KEdD4E5	ACAGuAGuuuuCCCACuGCG	20	A
Lee et al., 2006	>KEdD9EA	GuAuuuGAAuACuuuuAuuG	20	G
Lee et al., 2006	>KEDE28	GAACAGGuuCuCCuuCCGGC	20	G
Lee et al., 2006	>KEDF2D	GAAAAuuuAuAuAuuuAAAA	20	G
Lee et al., 2006	>KEDF52	GAuCuAuGCCAuuCCAGCAG	20	G
Lee et al., 2006	>KEE102	GGAuAuuuGGAAGAuuCuGC	20	G
Lee et al., 2006	>KEE1E7	ACuAAAAuAuGAuuGAAuCG	20	A
Lee et al., 2006	>KEE20D	GAGACAuAGuACAuuGCCGC	20	G
Lee et al., 2006	>KEE257	uAuGCAAACGuuuuuuACuu	20	u
Lee et al., 2006	>KEE394	AAGAGGuGuuGGCuuGAAAu	20	A
Lee et al., 2006	>KEE3D0	GAGCGuuGAGAAGuuGAuAC	20	G
Lee et al., 2006	>KEE420	GGAAuAGuCuuAGuuuCGAG	20	G
Lee et al., 2006	>KEE4CE	GACCAAACCuGuCCGAAAuG	20	G
Lee et al., 2006	>KEEB07	ACAAAuuAGuGuGAAuCuuC	20	A
Lee et al., 2006	>KEED1A	GGCCGAAuGGuCuAGuGGCu	20	G
Lee et al., 2006	>KEEE89	GuGuGAAuCuuuCCAGAuAC	20	G
Lee et al., 2006	>KEEF59	GAAACuAAAAAAuAAAAACC	20	G
Lee et al., 2006	>KEEF75	GGAGACGuAGCCCGAGGuCG	20	G
Lee et al., 2006	>KEEFE5	GAuAGuGGuGuACGGCCAuG	20	G
Lee et al., 2006	>KEf00004	GGCuuGuCGAGCAAGuuuAC	20	G
Lee et al., 2006	>KEF717	GAAuuuCCuGuuGAAuAuCC	20	G
Lee et al., 2006	>KEFDAB	GuCCACuuuCAuCGuAGuGG	20	G
Lee et al., 2006	>KEi00002	GuuAuuGuCuuCuuuCAACC	20	G
Lee et al., 2006	>KEn4A2E	GAAuCGGuGGuuuuCAAuCC	20	G
Lee et al., 2006	>KEn4AA8	GCGuuGuCAuAuuGCGuGuC	20	G
Lee et al., 2006	>KEsC34F	GuGAGAuAuGGAuuAGuAGC	20	G
Ruby et al., 2006	>siR20-1 siRNA, 1 read.	GAGUGAGACACCGGGUUUGG	20	G
Ruby et al., 2006	>siR20-10 siRNA, 1 read.	GAUACAGAUGCUGCACUUCC	20	G
Ruby et al., 2006	>siR20-100 siRNA, 1 read.	GUGGUCAAGUACAGAUUGGA	20	G
Ruby et al., 2006	>siR20-101 siRNA, 1 read.	GGCUUGAAGAGCACUUCCGG	20	G
Ruby et al., 2006	>siR20-102 siRNA, 2 reads.	GCAUAAGUAGACGGAGCACC	20	G
Ruby et al., 2006	>siR20-103 siRNA, 1 read.	GAGCACGACGAAGAUUCGAC	20	G
Ruby et al., 2006	>siR20-104 siRNA, 1 read.	GGAGCCAACUCAACACGCGA	20	G
Ruby et al., 2006	>siR20-105 siRNA, 1 read.	GCUGUCAUCGUCGGUGGACA	20	G
Ruby et al., 2006	>siR20-106 siRNA, 1 read.	GCAUGCAUCACAUUGUAAUG	20	G
Ruby et al., 2006	>siR20-107 siRNA, 1 read.	GAGCACCGAAUCGUGCCGCA	20	G
Ruby et al., 2006	>siR20-108 siRNA, 1 read.	GGAGUGCUGAUCGCCGAGUC	20	G
Ruby et al., 2006	>siR20-109 siRNA, 1 read.	GACUUGGUGACCUUGUUGAC	20	G
Ruby et al., 2006	>siR20-11 siRNA, 1 read.	GAUUGGUCCACUGUACGAUU	20	G
Ruby et al., 2006	>siR20-110 siRNA, 1 read.	GGAGCACCACCGACGGAUGG	20	G
Ruby et al., 2006	>siR20-111 siRNA, 1 read.	GCACGAAAGAGAACGGAUGC	20	G
Ruby et al., 2006	>siR20-112 siRNA, 1 read.	GUACGUCCAACAACGUGCCA	20	G
Ruby et al., 2006	>siR20-113 siRNA, 1 read.	GUGGUGGAGCUACUGGAAUG	20	G
Ruby et al., 2006	>siR20-114 siRNA, 1 read.	GAACUAAGGAGACCAUAACA	20	G
Ruby et al., 2006	>siR20-115 siRNA, 1 read.	GAAUUUGGCAUCUGCAUUUG	20	G
Ruby et al., 2006	>siR20-116 siRNA, 1 read.	GUUCGUGUCGUUGAUGCUGG	20	G
Ruby et al., 2006	>siR20-117 siRNA, 1 read.	GGGAUGCAUCUCUAUGGAAG	20	G
Ruby et al., 2006	>siR20-118 siRNA, 1 read.	CCAUUUCCGGAGGGAUCCCG	20	C
Ruby et al., 2006	>siR20-119 siRNA, 12 reads.	GCAUCGGUGGUUCAGUGGUA	20	G
Ruby et al., 2006	>siR20-12 siRNA, 1 read.	GUGGGCGGAAUGAAGCAGCU	20	G
Ruby et al., 2006	>siR20-120 siRNA, 1 read.	GGCCAGUACUGAGCGCAUUU	20	G
Ruby et al., 2006	>siR20-121 siRNA, 1 read.	GGAUUCUGGUUGUUCCUUCC	20	G
Ruby et al., 2006	>siR20-122 siRNA, 1 read.	GGGAACGUGGCAAGCUGUGC	20	G
Ruby et al., 2006	>siR20-123 siRNA, 1 read.	GGGAAGUCGUCGAUCUUCAG	20	G
Ruby et al., 2006	>siR20-124 siRNA, 1 read.	GAGGACGAAUACCACAGACA	20	G
Ruby et al., 2006	>siR20-125 siRNA, 2 reads.	UGUAGCUCCAUUGAAACUGU	20	U
Ruby et al., 2006	>siR20-126 siRNA, 1 read.	GGCACAGACGAUCAUUAUGC	20	G
Ruby et al., 2006	>siR20-127 siRNA, 1 read.	UGAUAGUGUUCGUAGCCCAA	20	U
Ruby et al., 2006	>siR20-128 siRNA, 1 read.	GCAGUUGUUUCUUGAAGAUG	20	G
Ruby et al., 2006	>siR20-129 siRNA, 1 read.	GGAUCAAUGUACCUGUGGGG	20	G
Ruby et al., 2006	>siR20-13 siRNA, 1 read.	GCAACAACUUCAUGGUUUCA	20	G
Ruby et al., 2006	>siR20-130 siRNA, 1 read.	GGAGGAAGCCGAAUCAGCUG	20	G
Ruby et al., 2006	>siR20-131 siRNA, 1 read.	GGGGGUCCUGCUGCUGGAUA	20	G
Ruby et al., 2006	>siR20-132 siRNA, 1 read.	ACACACACACACACACACAU	20	A
Ruby et al., 2006	>siR20-133 siRNA, 1 read.	GGUCGUGUAACUGUCGAUAU	20	G
Ruby et al., 2006	>siR20-134 siRNA, 1 read.	GGGAGGGCCUUCUUCAAAGC	20	G
Ruby et al., 2006	>siR20-135 siRNA, 1 read.	GUCCGACACUUUUGCCGACA	20	G
Ruby et al., 2006	>siR20-136 siRNA, 1 read.	GACCGUUGAUGUCGAUGGAC	20	G
Ruby et al., 2006	>siR20-137 siRNA, 1 read.	GGCAUCGGCGGCCAUGACGA	20	G
Ruby et al., 2006	>siR20-138 siRNA, 2 reads.	GGAGCCUCGUGUGUCGCUUC	20	G
Ruby et al., 2006	>siR20-139 siRNA, 1 read.	GGAUUGAUUGACCGGAUCGG	20	G
Ruby et al., 2006	>siR20-14 siRNA, 1 read.	ACACAGCCUUCUCAAUACCU	20	A
Ruby et al., 2006	>siR20-140 siRNA, 1 read.	GGGGUAGCAAGUCUCCUGAU	20	G
Ruby et al., 2006	>siR20-141 siRNA, 1 read.	CCACCAUUUGAUGAUGUUGU	20	C
Ruby et al., 2006	>siR20-142 siRNA, 1 read.	GAAGCCUCAUGAUAUGUUCA	20	G
Ruby et al., 2006	>siR20-143 siRNA, 1 read.	GAGGUGUUGAAGAUCUCCGC	20	G
Ruby et al., 2006	>siR20-144 siRNA, 1 read.	GUAGUCGGGUUGACUUUGGU	20	G
Ruby et al., 2006	>siR20-145 siRNA, 1 read.	GGGGCGAGAAGACGUCGUUU	20	G
Ruby et al., 2006	>siR20-146 siRNA, 1 read.	GCUGCGACUACGUCUCUUGG	20	G
Ruby et al., 2006	>siR20-147 siRNA, 1 read.	GAGGAUGCUGGGCUGCAUGA	20	G
Ruby et al., 2006	>siR20-148 siRNA, 1 read.	UUGAAAUCCACAUAUUUGAA	20	U
Ruby et al., 2006	>siR20-149 siRNA, 1 read.	GACUCAUCUGCGGAGCCGCU	20	G
Ruby et al., 2006	>siR20-15 siRNA, 1 read.	GACGUGGUGAUCGCGAACGG	20	G
Ruby et al., 2006	>siR20-150 siRNA, 1 read.	CAAUAAAAACAAUGGACAAC	20	C
Ruby et al., 2006	>siR20-151 siRNA, 2 reads.	CCAACAUGUAUCCGUGACGA	20	C
Ruby et al., 2006	>siR20-152 siRNA, 1 read.	GGUCCGGAGGCGACGUUGAC	20	G
Ruby et al., 2006	>siR20-153 siRNA, 1 read.	GCACGAGCUGUCGCCAUUCU	20	G
Ruby et al., 2006	>siR20-154 siRNA, 1 read.	GCAGCGGAAGCAACGACGGU	20	G
Ruby et al., 2006	>siR20-155 siRNA, 1 read.	GGGCCCAUGGAAGUGCUGGU	20	G
Ruby et al., 2006	>siR20-156 siRNA, 1 read.	GGUAGAUGACGAUUCUGGUU	20	G
Ruby et al., 2006	>siR20-157 siRNA, 1 read.	GAGGUUCACAGAAGCUUCGA	20	G
Ruby et al., 2006	>siR20-158 siRNA, 1 read.	GACAGCGUUCUCCGCGUAAG	20	G
Ruby et al., 2006	>siR20-159 siRNA, 1 read.	GGAGGUGGACCUUGCUGCUG	20	G
Ruby et al., 2006	>siR20-16 siRNA, 1 read.	GGUUGUUGCUGUUGUUUCCA	20	G
Ruby et al., 2006	>siR20-160 siRNA, 1 read.	GGAGGAUAUGUCGGAUUUGC	20	G
Ruby et al., 2006	>siR20-161 siRNA, 1 read.	GCCGAGGAGUCGUCGGUGUU	20	G
Ruby et al., 2006	>siR20-162 siRNA, 1 read.	GGGUGUAGCCGAGAUACACG	20	G
Ruby et al., 2006	>siR20-163 siRNA, 3 reads.	GGCACGGUUGGCUUCUGUGA	20	G
Ruby et al., 2006	>siR20-164 siRNA, 1 read.	GGGAAGCCAAGUUGUUGCCC	20	G
Ruby et al., 2006	>siR20-165 siRNA, 2 reads.	UAACCCAAAAGUCACAUUCA	20	U
Ruby et al., 2006	>siR20-166 siRNA, 6 reads.	GGCCCAACAGAAACCCCGUG	20	G
Ruby et al., 2006	>siR20-167 siRNA, 1 read.	GCGGUUGCCAAGUCACAGUA	20	G
Ruby et al., 2006	>siR20-168 siRNA, 1 read.	GGUUGAGGUGCCUGAUGAUG	20	G
Ruby et al., 2006	>siR20-169 siRNA, 1 read.	GCCACUUGUGCAACAUCUUG	20	G
Ruby et al., 2006	>siR20-17 siRNA, 1 read.	GGGUAGAUGGCUGUGAUGCU	20	G
Ruby et al., 2006	>siR20-170 siRNA, 1 read.	GGGCGGCUUCGAGGGCUUGG	20	G
Ruby et al., 2006	>siR20-171 siRNA, 1 read.	GCAGAAGUGGUCUCAUCGGA	20	G
Ruby et al., 2006	>siR20-172 siRNA, 1 read.	GAUGUCGUACCAUUCCUUGC	20	G
Ruby et al., 2006	>siR20-173 siRNA, 1 read.	GACGACGAGAAGAAGAGGAA	20	G
Ruby et al., 2006	>siR20-174 siRNA, 1 read.	CGCGGAGAGUGAAGAGCGAU	20	C
Ruby et al., 2006	>siR20-175 siRNA, 1 read.	GAUGGUGUGAAUGGUUGCUU	20	G
Ruby et al., 2006	>siR20-176 siRNA, 1 read.	GCAUUGUUGAGAUCUGGUGG	20	G
Ruby et al., 2006	>siR20-177 siRNA, 1 read.	GCAAACGGCUUGACUUGGUG	20	G
Ruby et al., 2006	>siR20-178 siRNA, 2 reads.	GACAGCCAUUCCGUAGGCCG	20	G
Ruby et al., 2006	>siR20-179 siRNA, 1 read.	GGUAGGUGUCAUGAGCUGGC	20	G
Ruby et al., 2006	>siR20-18 siRNA, 1 read.	GGCACAGGAGCCGGUGUCGA	20	G
Ruby et al., 2006	>siR20-180 siRNA, 1 read.	AUAGCUGAGCAGCUGCUUCA	20	A
Ruby et al., 2006	>siR20-181 siRNA, 2 reads.	GUACCGGAUGAAACGAUGCC	20	G
Ruby et al., 2006	>siR20-182 siRNA, 1 read.	GCUACUCAAUGUGGGAAUCU	20	G
Ruby et al., 2006	>siR20-183 siRNA, 1 read.	CGACUUUCUCGUCUUUUCCG	20	C
Ruby et al., 2006	>siR20-184 siRNA, 1 read.	GGCAUUGGUUGAUCUUCGAA	20	G
Ruby et al., 2006	>siR20-185 siRNA, 2 reads.	GUAAACGUGUUCAACUUGGC	20	G
Ruby et al., 2006	>siR20-186 siRNA, 1 read.	GACGCUUUGGAAGUGGCUCC	20	G
Ruby et al., 2006	>siR20-187 siRNA, 1 read.	GGUGGCGGGUGAUUACGAAG	20	G
Ruby et al., 2006	>siR20-188 siRNA, 1 read.	GGUCGGUUGUGACAUUGUGG	20	G
Ruby et al., 2006	>siR20-189 siRNA, 1 read.	UGUGUGUGUGUGUGUGUGUG	20	U
Ruby et al., 2006	>siR20-19 siRNA, 1 read.	GGCGGAGCCUGCUCGGCCAG	20	G
Ruby et al., 2006	>siR20-190 siRNA, 2 reads.	GACCGAUGGUGGAGCUGGUU	20	G
Ruby et al., 2006	>siR20-191 siRNA, 1 read.	GUUCCUGCUCCAACAAGUCC	20	G
Ruby et al., 2006	>siR20-192 siRNA, 1 read.	GGAGCUUGAAGACUUGAUGA	20	G
Ruby et al., 2006	>siR20-193 siRNA, 1 read.	GGCAAGAUCACCUCCUGGCA	20	G
Ruby et al., 2006	>siR20-194 siRNA, 1 read.	GGACGGUGAGAAUAUGAUGC	20	G
Ruby et al., 2006	>siR20-195 siRNA, 1 read.	GUGUAGCUAGGCGACGUAGG	20	G
Ruby et al., 2006	>siR20-196 siRNA, 1 read.	GUGACGGUAACGGACAGUGG	20	G
Ruby et al., 2006	>siR20-197 siRNA, 1 read.	AUCGGAAAGCUGACAUUCUC	20	A
Ruby et al., 2006	>siR20-198 siRNA, 1 read.	GGCGGAUGUAAGCGUUUUCA	20	G
Ruby et al., 2006	>siR20-199 siRNA, 1 read.	GGGCUUGUGAACCAACACGA	20	G
Ruby et al., 2006	>siR20-2 siRNA, 1 read.	GUGCUCACUGAAAUAGUUGG	20	G
Ruby et al., 2006	>siR20-20 siRNA, 1 read.	GAUGAAUCGACCCAUUUGCA	20	G
Ruby et al., 2006	>siR20-200 siRNA, 1 read.	GCAGCGGCUGCAGCUUGUGC	20	G
Ruby et al., 2006	>siR20-201 siRNA, 3 reads.	GGAUUCGGUGACGGAGAGCA	20	G
Ruby et al., 2006	>siR20-202 siRNA, 2 reads.	GACACGUGGACUAGCAUCUC	20	G
Ruby et al., 2006	>siR20-203 siRNA, 1 read.	GGGGCUCUCGCCGGACCCUG	20	G
Ruby et al., 2006	>siR20-204 siRNA, 1 read.	CAAACUCUUCGCCGAUUUCA	20	C
Ruby et al., 2006	>siR20-205 siRNA, 1 read.	GCGGCAUCGGAAGCCUUAUC	20	G
Ruby et al., 2006	>siR20-206 siRNA, 1 read.	GUACUUCUCGACACUGCUCA	20	G
Ruby et al., 2006	>siR20-207 siRNA, 1 read.	GGCGACGAUGUUCUCGGGUA	20	G
Ruby et al., 2006	>siR20-208 siRNA, 1 read.	GUUGCUGACGUCUUGUUGGU	20	G
Ruby et al., 2006	>siR20-209 siRNA, 1 read.	GUAUCUGUGCAGUCCGCUUG	20	G
Ruby et al., 2006	>siR20-21 siRNA, 1 read.	AUGGUGACGCGCUUGGCGUG	20	A
Ruby et al., 2006	>siR20-210 siRNA, 2 reads.	GGUCUCGUUUUGGGGUCCUG	20	G
Ruby et al., 2006	>siR20-211 siRNA, 1 read.	CUGAAAUACAUACAUACAUA	20	C
Ruby et al., 2006	>siR20-212 siRNA, 1 read.	GAUAAGUGUGGAUGGAGUGA	20	G
Ruby et al., 2006	>siR20-213 siRNA, 2 reads.	CCGGAAGGUGCCUGGCCGGU	20	C
Ruby et al., 2006	>siR20-214 siRNA, 1 read.	GACGGAGUUGGCGGCUGAAG	20	G
Ruby et al., 2006	>siR20-215 siRNA, 1 read.	GCCAUUGUCCACUGCAUGAC	20	G
Ruby et al., 2006	>siR20-216 siRNA, 1 read.	GCUUUCAUCAUAUCCACAGC	20	G
Ruby et al., 2006	>siR20-217 siRNA, 1 read.	GGUGAACAGCGCCAGACGAU	20	G
Ruby et al., 2006	>siR20-218 siRNA, 1 read.	GUACCUUCAACGGUGCUGGC	20	G
Ruby et al., 2006	>siR20-219 siRNA, 1 read.	GUGAUUCCUGCUUGGAAAUA	20	G
Ruby et al., 2006	>siR20-22 siRNA, 1 read.	UAUCCGAGAACGCGACACCU	20	U
Ruby et al., 2006	>siR20-220 siRNA, 1 read.	GAAUUGGUCCAUAAUUGAAA	20	G
Ruby et al., 2006	>siR20-221 siRNA, 1 read.	GGCAACGAGGCGAUAUGGAG	20	G
Ruby et al., 2006	>siR20-222 siRNA, 2 reads.	UCAUAGCAUAUUCCGGCUGG	20	U
Ruby et al., 2006	>siR20-223 siRNA, 1 read.	GCUCAUAAUGCAUACGAUUG	20	G
Ruby et al., 2006	>siR20-224 siRNA, 1 read.	GCGGCACUUCCACUGACAGU	20	G
Ruby et al., 2006	>siR20-225 siRNA, 1 read.	GGAGCUCUGGAUCAGGAGUA	20	G
Ruby et al., 2006	>siR20-226 siRNA, 1 read.	GGGGUGCACCUCCGGGAGCU	20	G
Ruby et al., 2006	>siR20-227 siRNA, 1 read.	GGAGUUGUUGGAGUUGUCCU	20	G
Ruby et al., 2006	>siR20-228 siRNA, 1 read.	GCAUCCCUCACACUCGAUCG	20	G
Ruby et al., 2006	>siR20-229 siRNA, 1 read.	GUCCAUUUAGCGGCAAGAUC	20	G
Ruby et al., 2006	>siR20-23 siRNA, 1 read.	UGGCCAUCUGCAAGGAUAAA	20	U
Ruby et al., 2006	>siR20-230 siRNA, 1 read.	GUAUGCGUGAACCUUGGCGA	20	G
Ruby et al., 2006	>siR20-231 siRNA, 1 read.	GGGUGAAUCUUCGAUAGAGA	20	G
Ruby et al., 2006	>siR20-232 siRNA, 1 read.	GGAAUCGUUCCUGUUGAGAU	20	G
Ruby et al., 2006	>siR20-233 siRNA, 1 read.	GAUGGGUGUUCCGUUCGCUG	20	G
Ruby et al., 2006	>siR20-234 siRNA, 1 read.	GCAGUGCCUUCUGAACAUGU	20	G
Ruby et al., 2006	>siR20-235 siRNA, 3 reads.	GUCCGGGUAGAAGCCGUACA	20	G
Ruby et al., 2006	>siR20-236 siRNA, 1 read.	GGCUUGGCGGUCUUGACGAG	20	G
Ruby et al., 2006	>siR20-237 siRNA, 1 read.	GACAUCUGGUGCAUCGUCCA	20	G
Ruby et al., 2006	>siR20-238 siRNA, 1 read.	GUGUAUGCCAUUGCGAUGUG	20	G
Ruby et al., 2006	>siR20-239 siRNA, 1 read.	GGAGCCUCCGGAUGUUGUGA	20	G
Ruby et al., 2006	>siR20-24 siRNA, 1 read.	GUCUUGUUGGCACGGUUGGC	20	G
Ruby et al., 2006	>siR20-240 siRNA, 10 reads.	GACGGUUCCGUAGACGUAGG	20	G
Ruby et al., 2006	>siR20-241 siRNA, 1 read.	UGGAAAAAUGGCUAUCGCUU	20	U
Ruby et al., 2006	>siR20-242 siRNA, 1 read.	GCCAGUGGGCCAACUUCUUG	20	G
Ruby et al., 2006	>siR20-243 siRNA, 1 read.	CCAGUACUUCUUCGAUGUCU	20	C
Ruby et al., 2006	>siR20-244 siRNA, 1 read.	GUGGUCCGAUGUCGGUAUCC	20	G
Ruby et al., 2006	>siR20-245 siRNA, 2 reads.	GGAGUUCCGAGACGAAUGCC	20	G
Ruby et al., 2006	>siR20-246 siRNA, 2 reads.	GAUCUUUUCCUGAACCUUGU	20	G
Ruby et al., 2006	>siR20-247 siRNA, 1 read.	GAUCAGGACUUCGAGCUGGC	20	G
Ruby et al., 2006	>siR20-248 siRNA, 1 read.	GUUGACAAUCGUCCACUUCC	20	G
Ruby et al., 2006	>siR20-249 siRNA, 1 read.	GGAGUCCAUCUUGUUGCAGG	20	G
Ruby et al., 2006	>siR20-25 siRNA, 1 read.	GUAGCCAACAGAACAUGGAU	20	G
Ruby et al., 2006	>siR20-250 siRNA, 2 reads.	AGCCUUCUCAAUACCUUCAG	20	A
Ruby et al., 2006	>siR20-251 siRNA, 2 reads.	GAACAGUGUCGCGUAGUUGG	20	G
Ruby et al., 2006	>siR20-252 siRNA, 2 reads.	GGUUGGAGCAGGUAAAGAUG	20	G
Ruby et al., 2006	>siR20-253 siRNA, 2 reads.	GGGGUUGGUGAAUUGAUUUG	20	G
Ruby et al., 2006	>siR20-254 siRNA, 1 read.	GUGUCACGAAGAAUACAGAU	20	G
Ruby et al., 2006	>siR20-255 siRNA, 1 read.	GGUGACAUCGUCGUGCUUGG	20	G
Ruby et al., 2006	>siR20-256 siRNA, 1 read.	UCGAUAUAAUUUUUUGGCAC	20	U
Ruby et al., 2006	>siR20-257 siRNA, 1 read.	GGGCAGACCGGACAGGGAGC	20	G
Ruby et al., 2006	>siR20-258 siRNA, 1 read.	GAAAAGUGGCGCCAACGGGA	20	G
Ruby et al., 2006	>siR20-259 siRNA, 2 reads.	GAUCGGCGCGUCGUUCGGUC	20	G
Ruby et al., 2006	>siR20-26 siRNA, 1 read.	GAUGAUGUUUCCAGCGAUGG	20	G
Ruby et al., 2006	>siR20-27 siRNA, 1 read.	UCCGCUUUUUCACAUCUUCU	20	U
Ruby et al., 2006	>siR20-28 siRNA, 1 read.	GGCCAAGUCGCGAUCUUCUU	20	G
Ruby et al., 2006	>siR20-29 siRNA, 1 read.	GGAUGGAGUGAGAGGAGGAG	20	G
Ruby et al., 2006	>siR20-3 siRNA, 1 read.	UGGCCUCCUUGAUCAUGUUG	20	U
Ruby et al., 2006	>siR20-30 siRNA, 1 read.	GGACAACGAAUCCGACGGCC	20	G
Ruby et al., 2006	>siR20-31 siRNA, 1 read.	GCACAGUUCUUGUUUGUCGA	20	G
Ruby et al., 2006	>siR20-32 siRNA, 1 read.	GAAACGGCACGCUGUGACUC	20	G
Ruby et al., 2006	>siR20-33 siRNA, 1 read.	GGUGAAUUUGGCUCAGUUGG	20	G
Ruby et al., 2006	>siR20-34 siRNA, 2 reads.	UUAGUCGAGCUUCCUCAUCA	20	U
Ruby et al., 2006	>siR20-35 siRNA, 1 read.	GCAGGCAGCAACGACUUGAA	20	G
Ruby et al., 2006	>siR20-36 siRNA, 1 read.	GACACUCCUUGGAUUGCCAA	20	G
Ruby et al., 2006	>siR20-37 siRNA, 2 reads.	GAGGAUCUUCUGCGUGGAGU	20	G
Ruby et al., 2006	>siR20-38 siRNA, 1 read.	CAGGCGAAUAAGAUGGUUGA	20	C
Ruby et al., 2006	>siR20-39 siRNA, 1 read.	GUCGAGUGCUUGUCUUGUAC	20	G
Ruby et al., 2006	>siR20-4 siRNA, 1 read.	UCGCACUGAAUUUGUAAAUU	20	U
Ruby et al., 2006	>siR20-40 siRNA, 1 read.	GGAGCUGCCGGAGUUGAUGG	20	G
Ruby et al., 2006	>siR20-41 siRNA, 1 read.	GCAAAGAGACGAUAUUCGCA	20	G
Ruby et al., 2006	>siR20-42 siRNA, 1 read.	ACCGAGCGUCGUGGCGGGCG	20	A
Ruby et al., 2006	>siR20-43 siRNA, 1 read.	GAGGCUUACGGUCGCCGUCA	20	G
Ruby et al., 2006	>siR20-44 siRNA, 1 read.	GAGCGGCACGGCCGAUUCCU	20	G
Ruby et al., 2006	>siR20-45 siRNA, 1 read.	AUUCAGCGAUGGUGACAAUA	20	A
Ruby et al., 2006	>siR20-46 siRNA, 1 read.	GAGCACCGAUGCUCCUCCCA	20	G
Ruby et al., 2006	>siR20-47 siRNA, 1 read.	UGGAGGCUUCGGUUCUUUCU	20	U
Ruby et al., 2006	>siR20-48 siRNA, 1 read.	GGCAAUGGACGGUGAGUGGA	20	G
Ruby et al., 2006	>siR20-49 siRNA, 1 read.	UGAAGUCUUCUGGCCUGAUG	20	U
Ruby et al., 2006	>siR20-5 siRNA, 1 read.	GUCAAUUUCAGUUAGCAUGC	20	G
Ruby et al., 2006	>siR20-50 siRNA, 4 reads.	AUCGGUGGUUCAGUGGUAGA	20	A
Ruby et al., 2006	>siR20-51 siRNA, 1 read.	GACCAUCAUAAAAGAAGAGC	20	G
Ruby et al., 2006	>siR20-52 siRNA, 1 read.	GCAGCAGUUGUCGGAUAGUG	20	G
Ruby et al., 2006	>siR20-53 siRNA, 1 read.	GGGGUCUUUGUCGGUUCCAA	20	G
Ruby et al., 2006	>siR20-54 siRNA, 1 read.	GCAGCCGAUGACGUCUCGUU	20	G
Ruby et al., 2006	>siR20-55 siRNA, 1 read.	GACGACGAUCGACUCCAACA	20	G
Ruby et al., 2006	>siR20-56 siRNA, 2 reads.	GGAAGAAUCGGUAACUGUGC	20	G
Ruby et al., 2006	>siR20-57 siRNA, 1 read.	GGGUGCAUUUCCAAAAUAGA	20	G
Ruby et al., 2006	>siR20-58 siRNA, 1 read.	GGUGCUCGCAGACGCCUUGA	20	G
Ruby et al., 2006	>siR20-59 siRNA, 1 read.	GGCACAUCCUUCAGUAAGCU	20	G
Ruby et al., 2006	>siR20-6 siRNA, 1 read.	GUGUGCGAUCUUCGCAGGUG	20	G
Ruby et al., 2006	>siR20-60 siRNA, 1 read.	AGCGGCUCGGAGAUUUCUGC	20	A
Ruby et al., 2006	>siR20-61 siRNA, 2 reads.	GUCGACGAGCUUUGGAGUCU	20	G
Ruby et al., 2006	>siR20-62 siRNA, 1 read.	GUCUUGUUCUUCUUGUCAUC	20	G
Ruby et al., 2006	>siR20-63 siRNA, 1 read.	GAGGACGAUUUCCAGCAAUG	20	G
Ruby et al., 2006	>siR20-64 siRNA, 1 read.	CCGAUGUUUCUGAGAUGUCU	20	C
Ruby et al., 2006	>siR20-65 siRNA, 1 read.	GGAGAACGAGCCAUCGGGUG	20	G
Ruby et al., 2006	>siR20-66 siRNA, 2 reads.	GUUGGUGGAGUUGAUUUGGU	20	G
Ruby et al., 2006	>siR20-67 siRNA, 1 read.	GUGCAUAUUCGUUUAAUUGG	20	G
Ruby et al., 2006	>siR20-68 siRNA, 1 read.	GGCAUCAUUGGGUGCAUUCC	20	G
Ruby et al., 2006	>siR20-69 siRNA, 1 read.	GAACAACUUUUAUUUUAGUC	20	G
Ruby et al., 2006	>siR20-7 siRNA, 1 read.	GGGUGGCGUGCUUGAUGGCU	20	G
Ruby et al., 2006	>siR20-70 siRNA, 1 read.	GGGGGACGAAGACGACGACG	20	G
Ruby et al., 2006	>siR20-71 siRNA, 1 read.	GUGGUAGAGGCCCACAGCUG	20	G
Ruby et al., 2006	>siR20-72 siRNA, 1 read.	GUACUGCGAUAUGCCGGUAC	20	G
Ruby et al., 2006	>siR20-73 siRNA, 1 read.	GUCGCCUCAGUUCCAUCAGG	20	G
Ruby et al., 2006	>siR20-74 siRNA, 2 reads.	GGUGAGUAGAGCAGGUGCCA	20	G
Ruby et al., 2006	>siR20-75 siRNA, 1 read.	GGGACGCGAGCGAUUGUUGC	20	G
Ruby et al., 2006	>siR20-76 siRNA, 1 read.	GGAGGUGCUUCUUCGUUUUU	20	G
Ruby et al., 2006	>siR20-77 siRNA, 1 read.	GCUGGCCUCGUCUCCUCCGG	20	G
Ruby et al., 2006	>siR20-78 siRNA, 1 read.	GCAAGUGUCACCGCUUCCAG	20	G
Ruby et al., 2006	>siR20-79 siRNA, 1 read.	UACAAAUUGCUGCAUUCAAU	20	U
Ruby et al., 2006	>siR20-8 siRNA, 1 read.	GGCAAUGGUGCUUCUGGAUA	20	G
Ruby et al., 2006	>siR20-80 siRNA, 1 read.	GACACAUGUCAUACGUCCGG	20	G
Ruby et al., 2006	>siR20-81 siRNA, 1 read.	GAAUAAACAUCAGUCUUAUA	20	G
Ruby et al., 2006	>siR20-82 siRNA, 1 read.	GCAGGAGGGGCUCUAGAACC	20	G
Ruby et al., 2006	>siR20-83 siRNA, 1 read.	GAUGCCGAGUGCAGUGAUAU	20	G
Ruby et al., 2006	>siR20-84 siRNA, 1 read.	CAUCGGUGGUUCAGUGGUAG	20	C
Ruby et al., 2006	>siR20-85 siRNA, 8 reads.	UCGGUGGUUCAGUGGUAGAA	20	U
Ruby et al., 2006	>siR20-86 siRNA, 1 read.	GGAUUGCCCAUCCUUCACGA	20	G
Ruby et al., 2006	>siR20-87 siRNA, 1 read.	GAUUGGCGGCAUGUCCAUUG	20	G
Ruby et al., 2006	>siR20-88 siRNA, 2 reads.	GUUGGAAAGUCGUCCAGUUG	20	G
Ruby et al., 2006	>siR20-89 siRNA, 2 reads.	GCAGUGGCCGAAGUUGACUG	20	G
Ruby et al., 2006	>siR20-9 siRNA, 1 read.	GGGGUGCCGGUGCCCAUUGU	20	G
Ruby et al., 2006	>siR20-90 siRNA, 2 reads.	UUGUGAGUCAGCUUCUUGAC	20	U
Ruby et al., 2006	>siR20-91 siRNA, 1 read.	GGGAUAGCAAGGCCUGGAGG	20	G
Ruby et al., 2006	>siR20-92 siRNA, 1 read.	GUUCUGAGGCCUGAGCAGCA	20	G
Ruby et al., 2006	>siR20-93 siRNA, 1 read.	GGAAGCCAAUAAUUCCAGCA	20	G
Ruby et al., 2006	>siR20-94 siRNA, 1 read.	GAUGGAACAACGAUCGGCUG	20	G
Ruby et al., 2006	>siR20-95 siRNA, 2 reads.	GAAGGUGAUCAAGGUUGAUG	20	G
Ruby et al., 2006	>siR20-96 siRNA, 1 read.	UAGAGCAAGAAAGAGUGUCC	20	U
Ruby et al., 2006	>siR20-97 siRNA, 1 read.	GGUGUUCAUGUAAGAUUGUA	20	G
Ruby et al., 2006	>siR20-98 siRNA, 1 read.	GCAGUCGGAGUGCUCCAAGG	20	G
Ruby et al., 2006	>siR20-99 siRNA, 1 read.	GAGGGCAAGAUGCUUGUUGA	20	G
Ruby et al., 2006	>KBB48B	GGAACuuuGGCACAuuuGAC	20	G
Ruby et al., 2006	>KBC487	GCuAuuAAAuuuuAuGAAAu	20	G
Lee et al., 2006	>010802_E03-1	GuuGCAGAuAACuGGuACAAG	21	G
Lee et al., 2006	>CEO2_2_plate1_A04.scf_2	GCAuCCCAuACuACAACAGAA	21	G
Lee et al., 2006	>CEO2_2_plate1_A06.scf_3	GuuGCAGCGAuuCCAuAACAC	21	G
Lee et al., 2006	>CEO2_2_plate1_A08.scf_1	GAAACGCAACCuGuuuuuGAG	21	G
Lee et al., 2006	>CEO2_2_plate1_A15.scf_4	GGGAuGAGGuGuGGGuAGCGG	21	G
Lee et al., 2006	>CEO2_2_plate1_A15.scf_5	GAGGAAuGAGCGCuCGuCAGu	21	G
Lee et al., 2006	>CEO2_2_plate1_A18.scf_2	CCGuACAuAuGuuuCCGuGCu	21	C
Lee et al., 2006	>CEO2_2_plate1_A21.scf_1	GAGAuCGuuCAGuACGGCAAu	21	G
Lee et al., 2006	>CEO2_2_plate1_A21.scf_2	GGuGuuGAAuCGAuGuuuGAG	21	G
Lee et al., 2006	>CEO2_2_plate1_B01.scf_1	GAAGACAAuuuuAuuACGAuu	21	G
Lee et al., 2006	>CEO2_2_plate1_B01.scf_3	GGAuuuCCuAuACACGGCuGG	21	G
Lee et al., 2006	>CEO2_2_plate1_B15.scf_1	GAGAuAuGCCAuAAuuCuuCA	21	G
Lee et al., 2006	>CEO2_2_plate1_B15.scf_3	uGACuAGAGACACAuuCAGCu	21	u
Lee et al., 2006	>CEO2_2_plate1_B15.scf_4	GCuGuACAACCGGACGuCCGG	21	G
Lee et al., 2006	>CEO2_2_plate1_B23.scf_1	GGGAAAGCCuuGAuuCuuCCA	21	G
Lee et al., 2006	>CEO2_2_plate1_C04.scf_1	GCAGGuGuuuAGGGAuAGGGu	21	G
Lee et al., 2006	>CEO2_2_plate1_C04.scf_2	GAAGGuuuGGCuGuGuCGACu	21	G
Lee et al., 2006	>CEO2_2_plate1_C04.scf_5	GAuAuCCCGAuGAAuCAuuGC	21	G
Lee et al., 2006	>CEO2_2_plate1_C05.scf_3	CGAAuCCCACuCuCuuCACCA	21	C
Lee et al., 2006	>CEO2_2_plate1_C12.scf_3	GCAGAAGuuuGCuAAGAAGCu	21	G
Lee et al., 2006	>CEO2_2_plate1_C12.scf_6	CACGCCGuAAACGAuGuCGAC	21	C
Lee et al., 2006	>CEO2_2_plate1_C18.scf_1	GAACACGuuGuGGCAuuGuCA	21	G
Lee et al., 2006	>CEO2_2_plate1_C20.scf_1	GAuGAuCAGAAGACAuGCCGA	21	G
Lee et al., 2006	>CEO2_2_plate1_D10.scf_1	GAAGAAuCCuGACAuCCCGAu	21	G
Lee et al., 2006	>CEO2_2_plate1_D11.scf_2	GAuAuGAuuGAGGCAACuGGA	21	G
Lee et al., 2006	>CEO2_2_plate1_D12.scf_3	GGAGCAGuuAuCGuCuCuGCA	21	G
Lee et al., 2006	>CEO2_2_plate1_D13.scf_2	GAACAuCAAGCGuCuuCuuGG	21	G
Lee et al., 2006	>CEO2_2_plate1_D15.scf_1	GGGAuuuGGAuCAuuuuuAuC	21	G
Lee et al., 2006	>CEO2_2_plate1_D16.scf_1	GGCGuAGuCGAuGGGAACCAC	21	G
Lee et al., 2006	>CEO2_2_plate1_D16.scf_4	GuCuCAGuGuACCAAGuuuAA	21	G
Lee et al., 2006	>CEO2_2_plate1_E03.scf_1	GCGGAGuGCuuGuCuACuGCG	21	G
Lee et al., 2006	>CEO2_2_plate1_E05.scf_2	GAGAAGGuGuCuuGCuGGCGG	21	G
Lee et al., 2006	>CEO2_2_plate1_E09.scf_3	GAAuCCuGGAuGuuGuAAGCu	21	G
Lee et al., 2006	>CEO2_2_plate1_E10.scf_2	GuCACACuCuCGACACGAAGG	21	G
Lee et al., 2006	>CEO2_2_plate1_E15.scf_6	GGACuACAACGuGCuCuuCGC	21	G
Lee et al., 2006	>CEO2_2_plate1_E16.scf_1	GuCGGCGAGAAGuuCGuuGGu	21	G
Lee et al., 2006	>CEO2_2_plate1_E20.scf_2	GAGAAGAuGCAuuuuCAuuAu	21	G
Lee et al., 2006	>CEO2_2_plate1_E24.scf_3	GGAACACuAAuCGCCAAuAGG	21	G
Lee et al., 2006	>CEO2_2_plate1_F03.scf_1	GACAGuAACAGGAGuuGuuGG	21	G
Lee et al., 2006	>CEO2_2_plate1_F06.scf_1	GACAACGAAuuCGCuCAuuCC	21	G
Lee et al., 2006	>CEO2_2_plate1_F09.scf_3	GAGAAAuuGuuGAGCuGuuGG	21	G
Lee et al., 2006	>CEO2_2_plate1_F11.scf_1	GGAGGCAuCuCuAuCuCGuGG	21	G
Lee et al., 2006	>CEO2_2_plate1_F12.scf_2	GuCuuuAuCGuGGAACAGAAu	21	G
Lee et al., 2006	>CEO2_2_plate1_F20.scf_4	GGAACAAuuGAuGCuGGACCu	21	G
Lee et al., 2006	>CEO2_2_plate1_F23.scf_1	GCAuAuuGuCAAACAuACCuG	21	G
Lee et al., 2006	>CEO2_2_plate1_G04.scf_1	GGAAuGAGGGuGCuCuGAACu	21	G
Lee et al., 2006	>CEO2_2_plate1_G18.scf_1	uACuACuuGGuCuCuuGGuCA	21	u
Lee et al., 2006	>CEO2_2_plate1_G19.scf_3	GuGAAuuCuGCGACGCuuGCC	21	G
Lee et al., 2006	>CEO2_2_plate1_G24.scf_2	GAGGuGCuGCACAuCuuCuGA	21	G
Lee et al., 2006	>CEO2_2_plate1_H03.scf_1	GAGuCACGuuCuAGCCGGAGA	21	G
Lee et al., 2006	>CEO2_2_plate1_H07.scf_3	GGAGuuuCAAGuuAGACGCGu	21	G
Lee et al., 2006	>CEO2_2_plate1_H12.scf_1	GuuCGAAuuAAAAGuGAuuGu	21	G
Lee et al., 2006	>CEO2_2_plate1_H12.scf_3	CGACAGuGAAAuACCACCACu	21	C
Lee et al., 2006	>CEO2_2_plate1_H16.scf_1	GGAGAuuuuuCGAGuuGGCGG	21	G
Lee et al., 2006	>CEO2_2_plate1_H18.scf_4	GCuGuGuuGAGAGuuuACCGG	21	G
Lee et al., 2006	>CEO2_2_plate1_H21.scf_2	GAAuAAGuAuuGuuGCCGuGA	21	G
Lee et al., 2006	>CEO2_2_plate1_H23.scf_4	GuGACCAAACAuCuCCuGuAu	21	G
Lee et al., 2006	>CEO2_2_plate1_I04.scf_3	GuuGCAuuGCCACAuuCACGA	21	G
Lee et al., 2006	>CEO2_2_plate1_I13.scf_3	GAAAAAuGuGGGAAGCACuuC	21	G
Lee et al., 2006	>CEO2_2_plate1_I14.scf_5	GCAGuuGuCCAuuGuuuuuAu	21	G
Lee et al., 2006	>CEO2_2_plate1_I15.scf_3	uGAGAuCGuuCAGuACGGCAA	21	u
Lee et al., 2006	>CEO2_2_plate1_I21.scf_4	GCAGACAuCuGGGCuuCuCGu	21	G
Lee et al., 2006	>CEO2_2_plate1_J11.scf_3	GAAAuGAuCuCGCAuGAAuGu	21	G
Lee et al., 2006	>CEO2_2_plate1_J15.scf_3	GGAACACCuGACuCuCGCCAA	21	G
Lee et al., 2006	>CEO2_2_plate1_J18.scf_3	GAACACGAuuAuGCAGACCGA	21	G
Lee et al., 2006	>CEO2_2_plate1_K05.scf_1	GGGAuuGuGCAAGuuCuuuGu	21	G
Lee et al., 2006	>CEO2_2_plate1_K12.scf_1	GGGGGAAuCCGuuAAAAuCGC	21	G
Lee et al., 2006	>CEO2_2_plate1_L03.scf_1	GCAAAuCACuAGAAGCuuGAG	21	G
Lee et al., 2006	>CEO2_2_plate1_L06.scf_4	GGCGAAGCGuGuAGGGAuCCC	21	G
Lee et al., 2006	>CEO2_2_plate1_L23.scf_5	GAGuGuGuCuuuAACAuCGAu	21	G
Lee et al., 2006	>CEO2_2_plate1_M01.scf_3	GuuGAAGCuCGAuAuCCAuCC	21	G
Lee et al., 2006	>CEO2_2_plate1_M02.scf_1	GACAAAGACuGACGCuCAGGu	21	G
Lee et al., 2006	>CEO2_2_plate1_M03.scf_2	GAAAAuuAGCCGuGAAuuCuu	21	G
Lee et al., 2006	>CEO2_2_plate1_M09.scf_1	uCAuAAGAuGGuuAuCuuGuA	21	u
Lee et al., 2006	>CEO2_2_plate1_M09.scf_3	GAGGCAAuuGuCAACAuAGAG	21	G
Lee et al., 2006	>CEO2_2_plate1_M13.scf_1	GAAGAACGuuuuCAuAGGGAu	21	G
Lee et al., 2006	>CEO2_2_plate1_O01.scf_1	GAGAGCGAAAuGACGAuCCGG	21	G
Lee et al., 2006	>CEO2_2_plate1_O07.scf_1	GAAuAGAuACGCGGuAuGAGG	21	G
Lee et al., 2006	>CEO2_2_plate1_O10.scf_5	ACGGGuAAGAuAAAACuCGCu	21	A
Lee et al., 2006	>CEO2_2_plate1_O12.scf_1	GuACGuGuCACCAACAGuCAu	21	G
Lee et al., 2006	>CEO2_2_plate1_O12.scf_4	GuGGuAGAGCAGAAGuuGGAG	21	G
Lee et al., 2006	>CEO2_2_plate1_O14.scf_1	GAAAGuCuAAuuGGuCuuGCu	21	G
Lee et al., 2006	>CEO2_2_plate1_O14.scf_2	GAGCuCCAAGGuGGCGAuAGC	21	G
Lee et al., 2006	>CEO2_2_plate1_O22.scf_2	GuuuAuCuCAAuCuuCGAuGG	21	G
Lee et al., 2006	>CEO2_2_plate1_P05.scf_2	GCGACuuAGuCuGACGAGCAA	21	G
Lee et al., 2006	>CEO2_2_plate1_P06.scf_4	GACGCGAGCuuCuuCuGuCGu	21	G
Lee et al., 2006	>CEO2_2_plate2_A05.scf_2	CGGAGuGGACGCAuCACuGGu	21	C
Lee et al., 2006	>CEO2_2_plate2_A05.scf_4	GuGGCCuGCuuCuuuuCGGuu	21	G
Lee et al., 2006	>CEO2_2_plate2_A06.scf_2	GAAAACuuCAuCAuCAuCGuC	21	G
Lee et al., 2006	>CEO2_2_plate2_A06.scf_3	GAAuACACAGCuuCAuCCCGG	21	G
Lee et al., 2006	>CEO2_2_plate2_A07.scf_3	CAAuuCCCCAuACCuCCACCA	21	C
Lee et al., 2006	>CEO2_2_plate2_A16.scf_1	GAuuuAGAAuCuGuGGGAGuA	21	G
Lee et al., 2006	>CEO2_2_plate2_A24.scf_3	GuuGAGuuGAuGuuuGAAGCu	21	G
Lee et al., 2006	>CEO2_2_plate2_B03.scf_1	GACAuGuGuAGGAuAGGuGGu	21	G
Lee et al., 2006	>CEO2_2_plate2_B15.scf_3	GAuuGAuAuCCuCACACACCG	21	G
Lee et al., 2006	>CEO2_2_plate2_C01.scf_1	GACAAuuAGCuCuuuAGuGGG	21	G
Lee et al., 2006	>CEO2_2_plate2_C02.scf_6	GAAACCAuGCuuGCuuAGGAG	21	G
Lee et al., 2006	>CEO2_2_plate2_C12.scf_1	GAuCAAuuCCuuGAuACuuGG	21	G
Lee et al., 2006	>CEO2_2_plate2_C21.scf_3	GAuAAuCCuuCGACuGCGGuu	21	G
Lee et al., 2006	>CEO2_2_plate2_C21.scf_4	GGuuACGuGCCGCAGuuCGCA	21	G
Lee et al., 2006	>CEO2_2_plate2_C23.scf_1	GGGuGGAGuAuCGuCGAGuGG	21	G
Lee et al., 2006	>CEO2_2_plate2_D05.scf_1	GuAuuuGGAGGCGuuuGCACG	21	G
Lee et al., 2006	>CEO2_2_plate2_D10.scf_3	GCGuCGuuuGAAGuGCCuuAu	21	G
Lee et al., 2006	>CEO2_2_plate2_D13.scf_1	GAGGuuGCuGACGGCuuCGGu	21	G
Lee et al., 2006	>CEO2_2_plate2_D13.scf_2	GACuuGuGGAAuuGuuGGCCA	21	G
Lee et al., 2006	>CEO2_2_plate2_D21.scf_3	AGGACAAACGCCGGCACCuCA	21	A
Lee et al., 2006	>CEO2_2_plate2_E08.scf_3	GAACACCACCAuuAuCGuCAu	21	G
Lee et al., 2006	>CEO2_2_plate2_E10.scf_2	GuuuCuuuGuAGuCCAuuuGu	21	G
Lee et al., 2006	>CEO2_2_plate2_E18.scf_1	GCAGACAuuCCuuCuCGGCAA	21	G
Lee et al., 2006	>CEO2_2_plate2_F06.scf_4	GAAGuuuuGuCGCGuAACuCu	21	G
Lee et al., 2006	>CEO2_2_plate2_F10.scf_2	GAuGGGAGuAuuCGCGAGuGu	21	G
Lee et al., 2006	>CEO2_2_plate2_F18.scf_2	GGuGAAAGuAACuuCAuuCCC	21	G
Lee et al., 2006	>CEO2_2_plate2_F21.scf_2	GCGGCGCAuuAGCuAGuuGGu	21	G
Lee et al., 2006	>CEO2_2_plate2_F23.scf_1	GCuGACGuGACGGGuuuuuCC	21	G
Lee et al., 2006	>CEO2_2_plate2_G17.scf_3	GCAGAuCGuAAuGGuAGuAGC	21	G
Lee et al., 2006	>CEO2_2_plate2_G17.scf_4	GAAuCCuGGAuGuuGuAAGCC	21	G
Lee et al., 2006	>CEO2_2_plate2_H10.scf_3	uuuGGAuCCCuACACGCuuCG	21	u
Lee et al., 2006	>CEO2_2_plate2_H12.scf_4	GAAGAuuACuGuACCAACuGu	21	G
Lee et al., 2006	>CEO2_2_plate2_H13.scf_2	GAAGGAGAAuCuCCCGAAGGA	21	G
Lee et al., 2006	>CEO2_2_plate2_I11.scf_2	GAuuCACAAGuCCAuuuuAuu	21	G
Lee et al., 2006	>CEO2_2_plate2_J05.scf_1	GuAAuCAACCuuGCuuCuGCA	21	G
Lee et al., 2006	>CEO2_2_plate2_J15.scf_3	GCuCGCGGAACAuCACuuCGu	21	G
Lee et al., 2006	>CEO2_2_plate2_J19.scf_2	GAAGCGGCAuuAuuCuGuACu	21	G
Lee et al., 2006	>CEO2_2_plate2_J19.scf_5	GACAuCCGAAuuCCAGuuCAC	21	G
Lee et al., 2006	>CEO2_2_plate2_K06.scf_1	GGAAuCGGGuAuCCGCuuGAG	21	G
Lee et al., 2006	>CEO2_2_plate2_K07.scf_2	GCuCCGACAGCuGCuCGuGCA	21	G
Lee et al., 2006	>CEO2_2_plate2_K08.scf_4	GCGuuAAuuGCuGuuuuGGAu	21	G
Lee et al., 2006	>CEO2_2_plate2_K13.scf_1	GGAAGuCGGuGGAGCCAuuuG	21	G
Lee et al., 2006	>CEO2_2_plate2_K13.scf_2	GAGAuCGGuAGGGAuAGGuCu	21	G
Lee et al., 2006	>CEO2_2_plate2_K14.scf_5	GAGAGCAuCuuGAGuAACuGG	21	G
Lee et al., 2006	>CEO2_2_plate2_K16.scf_1	GAuCCAuAuuCuAuGAGAAGu	21	G
Lee et al., 2006	>CEO2_2_plate2_K17.scf_1	GAAGuuCGAuCGCGuGAAGCu	21	G
Lee et al., 2006	>CEO2_2_plate2_K17.scf_3	GGAuCCuGuGCuuuCCuuCCG	21	G
Lee et al., 2006	>CEO2_2_plate2_K17.scf_4	GCGAAGAACCuuACCuGGuCu	21	G
Lee et al., 2006	>CEO2_2_plate2_K20.scf_1	GAAGAAGAuGGAGuAGAuuGC	21	G
Lee et al., 2006	>CEO2_2_plate2_K20.scf_3	GuAAAuCAAGGGuCCGGuuuC	21	G
Lee et al., 2006	>CEO2_2_plate2_K20.scf_4	GCuGGuGAAGAuGuCGAuGGC	21	G
Lee et al., 2006	>CEO2_2_plate2_L02.scf_1	GuuCuCAGuuCGGAuuGuAGG	21	G
Lee et al., 2006	>CEO2_2_plate2_L08.scf_6	GGGAGGCAuCuCuAuCuCGuG	21	G
Lee et al., 2006	>CEO2_2_plate2_L09.scf_6	GGAAuCGuGACGuCAuCGuGA	21	G
Lee et al., 2006	>CEO2_2_plate2_L13.scf_4	GAACACACGGAuAuCCACuuA	21	G
Lee et al., 2006	>CEO2_2_plate2_L17.scf_2	GGAAuGGACGuGuuCAuAGuC	21	G
Lee et al., 2006	>CEO2_2_plate2_L17.scf_3	GCAAuAGAGCGAuGuCAuuGG	21	G
Lee et al., 2006	>CEO2_2_plate2_L23.scf_2	CACGGGAGuCAGACuGCGAGu	21	C
Lee et al., 2006	>CEO2_2_plate2_M04.scf_2	GAAuAAuGuAAAGAACCGuGA	21	G
Lee et al., 2006	>CEO2_2_plate2_M04.scf_4	GGAAAAGuuuGAGAuuCCGCu	21	G
Lee et al., 2006	>CEO2_2_plate2_M07.scf_1	GACGACGuuGAuAGGCCGGGu	21	G
Lee et al., 2006	>CEO2_2_plate2_M10.scf_4	GAAGAAuACGGAAuuCGuuGG	21	G
Lee et al., 2006	>CEO2_2_plate2_M16.scf_3	GACAACCAuCuGCuuuCuGuu	21	G
Lee et al., 2006	>CEO2_2_plate2_M23.scf_1	GGGuuCGuGGCGGCuAGCGuu	21	G
Lee et al., 2006	>CEO2_2_plate2_N01.scf_1	GAuCGGAGuAAGGuCAuuCGA	21	G
Lee et al., 2006	>CEO2_2_plate2_N02.scf_2	GGCGuCGGuAuuCCuuuCuCA	21	G
Lee et al., 2006	>CEO2_2_plate2_N08.scf_1	GuuGCCGGGuGuCGuuuCCuA	21	G
Lee et al., 2006	>CEO2_2_plate2_N11.scf_1	GGAGAGGAACAGAuGCAGGCA	21	G
Lee et al., 2006	>CEO2_2_plate2_O07.scf_1	GGAAACACGuGGuGuCAGGCu	21	G
Lee et al., 2006	>CEO2_2_plate2_O13.scf_1	GAuCGAGAAuCGACuCCAuCA	21	G
Lee et al., 2006	>CEO2_2_plate2_O13.scf_3	GGAAuACCGCuGACAuAuGCA	21	G
Lee et al., 2006	>CEO2_2_plate2_O18.scf_2	GAAGCuuuuuGuuCuCCAAAA	21	G
Lee et al., 2006	>CEO2_2_plate2_O20.scf_2	GAAGuGuGAGAuCAuCCuuGC	21	G
Lee et al., 2006	>CEO2_2_plate2_O21.scf_2	GAAGCAAAuAGuuuGuCuGCC	21	G
Lee et al., 2006	>CEO2_2_plate2_O23.scf_1	GCAuuuuuGAGuGACGCGuGu	21	G
Lee et al., 2006	>CEO2_2_plate2_P06.scf_1	GGuuuGGuGCuGuGAuuGuGG	21	G
Lee et al., 2006	>CEO2_2_plate2_P12.scf_4	GCuCuuGGuuGGGCuCAuCGG	21	G
Lee et al., 2006	>CEO2_2_plate2_P14.scf_2	CCuCGuGAAuuCAuCuCCGGG	21	C
Lee et al., 2006	>CEO2_2_plate2_P15.scf_4	GCAACuCGuAuGCAuCGAAGu	21	G
Lee et al., 2006	>CEO2_2_plate3_A02.scf_1	GGAuAAAuuGGGuGACAuuGu	21	G
Lee et al., 2006	>CEO2_2_plate3_A02.scf_5	AGAGuGuuGuGAuuGuGAGCA	21	A
Lee et al., 2006	>CEO2_2_plate3_A02.scf_7	GAAGAuCAGGCuuuGGCGuCG	21	G
Lee et al., 2006	>CEO2_2_plate3_A07.scf_2	GCGAAuAuCAAGAAuACGAGu	21	G
Lee et al., 2006	>CEO2_2_plate3_A09.scf_1	CACAAAAAuACAAuCACAGGG	21	C
Lee et al., 2006	>CEO2_2_plate3_A11.scf_4	GAuCGuGAACuuCCuGuuCGG	21	G
Lee et al., 2006	>CEO2_2_plate3_A12.scf_4	GAAGAACCuuACCuGGuCuuG	21	G
Lee et al., 2006	>CEO2_2_plate3_A15.scf_2	GAGGuGGCAuuGACuGuAAAG	21	G
Lee et al., 2006	>CEO2_2_plate3_A16.scf_1	GAAuAuuuGGGGAAuuAACGG	21	G
Lee et al., 2006	>CEO2_2_plate3_A16.scf_4	GuGAuuGAuuGAAuGAACAuA	21	G
Lee et al., 2006	>CEO2_2_plate3_A16.scf_5	GAAAGAAGAuGGuGAuuCAuC	21	G
Lee et al., 2006	>CEO2_2_plate3_A17.scf_3	GAAGAAGuCuGGGuGuuGCCA	21	G
Lee et al., 2006	>CEO2_2_plate3_B06.scf_3	GAGGuCACuuGCAAGAuuCAG	21	G
Lee et al., 2006	>CEO2_2_plate3_B15.scf_2	GAAAAAGAGACGAuCCAGuuG	21	G
Lee et al., 2006	>CEO2_2_plate3_B15.scf_3	GAuGGuuGuCGAuuACuuAGA	21	G
Lee et al., 2006	>CEO2_2_plate3_B22.scf_1	GGAGCGGCGAGAuuCAuGCGA	21	G
Lee et al., 2006	>CEO2_2_plate3_B22.scf_4	GGAGCAuGuGGuuuAAuuCGA	21	G
Lee et al., 2006	>CEO2_2_plate3_B24.scf_1	GGAGCAuGuGGuuuAAuuCCA	21	G
Lee et al., 2006	>CEO2_2_plate3_C04.scf_4	GCAGAuGGCAGAGCuuAuCGA	21	G
Lee et al., 2006	>CEO2_2_plate3_C13.scf_2	GGGAGGuuCGuGGuGGACGGA	21	G
Lee et al., 2006	>CEO2_2_plate3_C20.scf_3	GAuuGAuGAGACACGCGuGCu	21	G
Lee et al., 2006	>CEO2_2_plate3_C21.scf_1	GAuuuuAuuGuuGGCGGCuGu	21	G
Lee et al., 2006	>CEO2_2_plate3_C23.scf_1	GCAGuAAGCACAAGAAuuuGC	21	G
Lee et al., 2006	>CEO2_2_plate3_D01.scf_1	CCuGuACuuGGuGuuACuGCC	21	C
Lee et al., 2006	>CEO2_2_plate3_D05.scf_1	GuuCAACAGAAuuuGGCuuCA	21	G
Lee et al., 2006	>CEO2_2_plate3_D13.scf_3	CACGCACGAAAACGCuGCCCG	21	C
Lee et al., 2006	>CEO2_2_plate3_D17.scf_4	GuuGuAGuGGAuGACGuuGCC	21	G
Lee et al., 2006	>CEO2_2_plate3_D18.scf_3	CuGAACGGuGCuuCGGACAuC	21	C
Lee et al., 2006	>CEO2_2_plate3_D19.scf_1	GACGGuGAuGACGGuuCuuGA	21	G
Lee et al., 2006	>CEO2_2_plate3_D23.scf_1	GGGGAGAAACAGCuuAGGAGC	21	G
Lee et al., 2006	>CEO2_2_plate3_E04.scf_1	GGAACCuGCGAuCuuACAuAC	21	G
Lee et al., 2006	>CEO2_2_plate3_E07.scf_1	GAAGAAuCGAGAuGuuGAACA	21	G
Lee et al., 2006	>CEO2_2_plate3_E09.scf_1	GCAuuCCACuCGuCuCuuuuA	21	G
Lee et al., 2006	>CEO2_2_plate3_E17.scf_1	GAGACuuCAAAGAuCuCuGGC	21	G
Lee et al., 2006	>CEO2_2_plate3_F03.scf_1	GGAGCAuCGuCGGGuGGAGCA	21	G
Lee et al., 2006	>CEO2_2_plate3_F03.scf_2	GACGuGAuGCuuCuuCuuCCu	21	G
Lee et al., 2006	>CEO2_2_plate3_F06.scf_3	GACACGGuGACuACuuAuCGG	21	G
Lee et al., 2006	>CEO2_2_plate3_F10.scf_1	GGACACGGuuuGuuGuGuuGG	21	G
Lee et al., 2006	>CEO2_2_plate3_F10.scf_2	GACGCCAAuuuuuGCAuAuGA	21	G
Lee et al., 2006	>CEO2_2_plate3_F16.scf_3	GuuGAuCCAuuuGuCuAAuCu	21	G
Lee et al., 2006	>CEO2_2_plate3_F18.scf_2	GAuAACGAuGuGGCuuCuuGA	21	G
Lee et al., 2006	>CEO2_2_plate3_G11.scf_1	GCAGGCAAuGGuuuuGAGAGG	21	G
Lee et al., 2006	>CEO2_2_plate3_G11.scf_2	GACGACAGuGAAAuACCACCA	21	G
Lee et al., 2006	>CEO2_2_plate3_G14.scf_4	CCAGuuGGuACGuCuGGuuCA	21	C
Lee et al., 2006	>CEO2_2_plate3_G16.scf_1	GAAGAuGAGGAuGAAAuGGuA	21	G
Lee et al., 2006	>CEO2_2_plate3_G23.scf_1	CGAuGAGuGCuAAGuGuuAGG	21	C
Lee et al., 2006	>CEO2_2_plate3_H02.scf_3	GAuuuuCAGCuuuCGACAAuG	21	G
Lee et al., 2006	>CEO2_2_plate3_H08.scf_2	GAAGGAGuuCAGuGCuuuuuG	21	G
Lee et al., 2006	>CEO2_2_plate3_H12.scf_2	GCAGuGGGuuGGAGAuGAGGA	21	G
Lee et al., 2006	>CEO2_2_plate3_H13.scf_4	GuuGCGAuuuuGACGuuCGAA	21	G
Lee et al., 2006	>CEO2_2_plate3_H19.scf_1	GAACGAGAGuAuCuuGCCGCA	21	G
Lee et al., 2006	>CEO2_2_plate3_H19.scf_3	GAAGuAuGuGAuuGCGuCCuG	21	G
Lee et al., 2006	>CEO2_2_plate3_I01.scf_1	CCGGAGAAuGuuAuCACGGGA	21	C
Lee et al., 2006	>CEO2_2_plate3_I01.scf_2	GAAGAACCuuACCAGGCCuuG	21	G
Lee et al., 2006	>CEO2_2_plate3_I10.scf_1	GGAACCuuuCuGAuuCGACGA	21	G
Lee et al., 2006	>CEO2_2_plate3_I19.scf_3	GGuuuuuuGCAuuuGAuuCGG	21	G
Lee et al., 2006	>CEO2_2_plate3_I22.scf_5	GAAGCuuGAACGuuCAuCCCA	21	G
Lee et al., 2006	>CEO2_2_plate3_J02.scf_2	GACCCGAAACCAGGuGAuCuA	21	G
Lee et al., 2006	>CEO2_2_plate3_J02.scf_3	GAAGuuuCCAAAGGAAuuCAA	21	G
Lee et al., 2006	>CEO2_2_plate3_J06.scf_3	GCAGuCAuCCuuuCCuuuGCA	21	G
Lee et al., 2006	>CEO2_2_plate3_J10.scf_4	GACACAuGuCuCGuuuuGAAG	21	G
Lee et al., 2006	>CEO2_2_plate3_J11.scf_1	ACAAAAGAGCGAGuuAGAuGA	21	A
Lee et al., 2006	>CEO2_2_plate3_K04.scf_4	GAuCAuCGCCAACuCCuuCGC	21	G
Lee et al., 2006	>CEO2_2_plate3_K08.scf_5	GCAGGCuCuGuAGuGuGCuuC	21	G
Lee et al., 2006	>CEO2_2_plate3_K16.scf_2	GuGGGuuCGAuuCCuAuAGCC	21	G
Lee et al., 2006	>CEO2_2_plate3_K17.scf_2	GAuCuuCuuCuuGACAGCCGu	21	G
Lee et al., 2006	>CEO2_2_plate3_L01.scf_1	AGAAGGuGuCuuGCuGGCGGu	21	A
Lee et al., 2006	>CEO2_2_plate3_L08.scf_1	GGAAuCGAAGAuCGGuCuuGA	21	G
Lee et al., 2006	>CEO2_2_plate3_L11.scf_3	GAAAuuGuCGuuuuCAGCGGG	21	G
Lee et al., 2006	>CEO2_2_plate3_L13.scf_1	GGAACuGAAGGAuuuuGCCGG	21	G
Lee et al., 2006	>CEO2_2_plate3_L16.scf_2	GAGAAAuCGGCGCAuuCAuGA	21	G
Lee et al., 2006	>CEO2_2_plate3_L19.scf_1	ACuGGuGGCGAuuGGuCGuuA	21	A
Lee et al., 2006	>CEO2_2_plate3_L19.scf_2	GAuGuuGGuGuuGCAGuACGA	21	G
Lee et al., 2006	>CEO2_2_plate3_L20.scf_3	GCAAACAAAuGuuCuuCCAGA	21	G
Lee et al., 2006	>CEO2_2_plate3_L22.scf_3	GGGGAAAuGGuGuuGuCGuuG	21	G
Lee et al., 2006	>CEO2_2_plate3_M12.scf_2	GAGAAACGuuCAAuuGCAuuG	21	G
Lee et al., 2006	>CEO2_2_plate3_M17.scf_3	GGAGCAuCGuCGAGuGGAGCA	21	G
Lee et al., 2006	>CEO2_2_plate3_N01.scf_2	GAACAAuCuuuAAAAuAACAA	21	G
Lee et al., 2006	>CEO2_2_plate3_N03.scf_3	GuGAAAACuGAuCGuGCGuGA	21	G
Lee et al., 2006	>CEO2_2_plate3_N04.scf_3	GCuCAuCGCuGCuuGAAAACA	21	G
Lee et al., 2006	>CEO2_2_plate3_N04.scf_4	GAAAAAAGGAuuuGGCuuCAC	21	G
Lee et al., 2006	>CEO2_2_plate3_N05.scf_3	GAAGAuGAuuuuGCuCCuGAG	21	G
Lee et al., 2006	>CEO2_2_plate3_N06.scf_1	uGAGAuCAuuAGuuGAAAGCC	21	u
Lee et al., 2006	>CEO2_2_plate3_N07.scf_1	GuuCuCCAACuuAAuuuuCuG	21	G
Lee et al., 2006	>CEO2_2_plate3_N15.scf_2	GCuGuGAAGAuGCAGuGuACC	21	G
Lee et al., 2006	>CEO2_2_plate3_N21.scf_2	GGGuGAuAGCGuGCCuuuuGu	21	G
Lee et al., 2006	>CEO2_2_plate3_O01.scf_2	ACAAAAuCAuGAAAGAACGAu	21	A
Lee et al., 2006	>CEO2_2_plate3_O07.scf_1	GuAGACGuGAuGAAGCuuuGG	21	G
Lee et al., 2006	>CEO2_2_plate3_O09.scf_4	GAGGAGCuCAuCGuCGAAuGA	21	G
Lee et al., 2006	>CEO2_2_plate3_O10.scf_1	GAuuCAAAAuAAAAuuAGuGG	21	G
Lee et al., 2006	>CEO2_2_plate3_P11.scf_2	GGACGAuGAAuCuCuCCuGCC	21	G
Lee et al., 2006	>CEO2_2_plate3_P15.scf_2	GuAGAGuGAuAAuuuuACCCu	21	G
Lee et al., 2006	>CEO2_2_plate3_P16.scf_1	GuuGuuACuAAuGGAAAGuGG	21	G
Lee et al., 2006	>CEO2_2_plate3_P16.scf_4	GCAAAuAAuCACAGGGAAGAA	21	G
Lee et al., 2006	>CEO2_2_plate3_P18.scf_1	GAAGCAAuGAAuGACuGCGGG	21	G
Lee et al., 2006	>CEO2_2_plate3_P21.scf_1	CGGAGuGCuuGuCuACuGCGA	21	C
Lee et al., 2006	>Contig[0146]	GACAAAAGGAACuuuCGuACC	21	G
Lee et al., 2006	>Contig[0248]	GAAAACAGGAuuuGGCuuCGG	21	G
Lee et al., 2006	>Contig[0346]	GuuGAGuuGuGGCuuuuGCGG	21	G
Lee et al., 2006	>Contig[0351]	GGGCGuAuAGCuCAGCGGGAG	21	G
Lee et al., 2006	>Contig[0383]	GGuuCGAAuCCCACuCuCuuC	21	G
Lee et al., 2006	>Contig[0390]	GuGGGuuCGuGGCGGCuAGCG	21	G
Lee et al., 2006	>Contig[0393]	GAAACACAAuuGCAAGuAACC	21	G
Lee et al., 2006	>Contig[0404]	GCuGCuuAGuACGAGAGGAAC	21	G
Lee et al., 2006	>Contig[0410]	GAuuCAGAuuCGAGuuGuuGC	21	G
Lee et al., 2006	>Contig[0416]	GuuuAuuuuCAuAAAAACuGG	21	G
Lee et al., 2006	>Contig[0431]	GuCuuCGAGCuGAACCGCuuC	21	G
Lee et al., 2006	>Contig[0452]	GGuuCuAGuAuCCuGAuCGCC	21	G
Lee et al., 2006	>Contig[0477]	GuuuuuGuGCuuuuuuGGAGC	21	G
Lee et al., 2006	>Contig[0483]	GGCAAAAAGCAuCGAAGCAGu	21	G
Lee et al., 2006	>Contig[0484]	GuGAuAAAuAGuAGAGuAGuC	21	G
[truncated: 5,137 more rows]
