# Supplementary material for: Functional characterization of endogenous siRNA target genes in Caenorhabditis elegans
Source: BMC Genomics. 2008 Jun 3;9:270. doi: 10.1186/1471-2164-9-270 (PMC2440555; doi:10.1186/1471-2164-9-270)
Supplement: Additional file 5 — Redundancy and fragments of short siRNAs. The number of short siRNAs that were aligned with longer siRNAs are presented on the first leaf. On the second leaf, the siRNAs (siRNA1) whose sequence is included in one or more longer siRNA sequences (siRNA2) with a perfect match are presented. [file 1471-2164-9-270-S5.xls]

## Sheet: redundancy
		a) Sirnas part of longer siRNAs			b) SiRNAs Including shorter siRNAs		c) siRNAs with putative target mRNA		d) siRNAs with no known target
siRNA length	Total number	Number	%	av. length difference	number	%	Number	part of longer siRNAs	Number
12	25	5	20	6	0	0	16	3	9
13	22	3	13.6364	8.2	1	4.54545	20	3	2
14	16	2	12.5	5	1	6.25	15	2	1
15	15	4	26.6667	4.95455	1	6.66667	10	1	5
16	20	2	10	5.63636	0	0	11	0	9
17	118	19	16.1017	4.35417	5	4.23729	50	3	68
18	286	20	6.99301	4.04918	5	1.74825	111	7	175
19	464	40	8.62069	3.78846	11	2.37069	225	9	239
20	757	49	6.47292	3.2314	17	2.24571	408	13	349
21	1209	63	5.21092	2.59748	32	2.64682	784	19	425
22	2013	55	2.73224	2.21154	75	3.72578	1251	14	762
23	798	48	6.01504	2.23529	62	7.76942	400	18	398
24	375	30	8	1.76923	49	13.0667	178	18	197
25	304	38	12.5	1.30233	42	13.8158	160	25	144
26	484	8	1.65289	1.25	87	17.9752	340	0	144
27	110	0	0	0	16	14.5455	27	0	83
28	37	0	0	0	0	0	8	0	29
29	25	0	0	0	3	12	6	0	19
30	19	0	0	0	0	0	1	0	18
31	15	0	0	0	0	0	1	0	14
32	7	0	0	0	0	0	1	0	6
33	9	0	0	0	0	0	0	0	9
34	1	0	0	0	0	0	0	0	1
35	4	0	0	0	0	0	1	0	3
36	0	0	0	0	0	0	0	0	0
37	1	0	0	0	0	0	0	0	1
38	1	0	0	0	0	0	0	0	1
39	1	0	0	0	0	0	0	0	1
	7136	386	5.40919	2.57182	407	5.70348	4024	135	3112

## Sheet: matches
Table:
SiRNAs (siRNA1) whose sequence is included in one or more longer siRNA sequences (siRNA2) with perfect match.
siRNA1			siRNA2			Length difference
sequence name	sequence	length	sequence name	sequence	length
>CEO2_2_plate1_N12.scf_1	GGCGCUGUGGGA	12	>siR18-7 siRNA, 1 read.	ggaGGCGCUGUGGGAuag	18	6
>CEO2_2_plate1_N12.scf_1	GGCGCUGUGGGA	12	>CEO2_2_plate1_J18.scf_1	cagaacuGGCGCUGUGGGAu	20	8
>CEO2_2_plate2_K19.scf_1	GAAGUUUAUUGA	12	>siR22-57 siRNA, 2 reads.	guucgaGAAGUUUAUUGAugca	22	10
>KE3480	GAUCUGCAGUGC	12	>Contig[068]	guuuuuauuGAUCUGCAGUGC	21	9
>siR12-1 siRNA, 1 read.	GGGAAGUAUGGU	12	>siR14-1 siRNA, 1 read.	GGGAAGUAUGGUug	14	2
>siR12-5 siRNA, 1 read.	UAGACGUAUGCA	12	>siR13-13 siRNA, 1 read.	UAGACGUAUGCAa	13	1
>CEO2_2_plate1_H19.scf_1	GACGAACGCUGGC	13	>Contig[1093]	cagGACGAACGCUGGCggc	19	6
>CEO2_2_plate2_J17.scf_2	AGUUGAAAGCCGA	13	>CEO2_2_plate3_B05.scf_2	gaucauuAGUUGAAAGCCGA	20	7
>CEO2_2_plate2_J17.scf_2	AGUUGAAAGCCGA	13	>CEO2_2_plate1_H21.scf_3	ugagaucauuAGUUGAAAGCCGA	23	10
>CEO2_2_plate2_J17.scf_2	AGUUGAAAGCCGA	13	>CEO2_2_plate3_N06.scf_3	ugagaucaucAGUUGAAAGCCGA	23	10
>siR13-3 siRNA, 1 read.	UGGUCGAGGUGUU	13	>siR21-86 siRNA, 1 read.	guaUGGUCGAGGUGUUguuuu	21	8
>siR14-6 siRNA, 2 reads.	CUUGAGUGUAGUGC	14	>siR15-1 siRNA, 1 read.	cCUUGAGUGUAGUGC	15	1
>siR14-9 siRNA, 1 read.	GUUCAUCUCGGUGG	14	>KAF8E6	gaGUUCAUCUCGGUGGgaccuac	23	9
>CEO2_2_plate1_D01.scf_4	GAUUAGGGAUGUGAU	15	>CEO2_2_plate3_D19.scf_2	caugacacuGAUUAGGGAUGUGAU	24	9
>CEO2_2_plate1_L13.scf_2	CGGGUGUCGUUUCCU	15	>CEO2_2_plate1_M04.scf_2	guugcCGGGUGUCGUUUCCU	20	5
>CEO2_2_plate1_L13.scf_2	CGGGUGUCGUUUCCU	15	>CEO2_2_plate2_N08.scf_1	guugcCGGGUGUCGUUUCCUa	21	6
>KB4001	UGAGAUCAUUAGUUG	15	>KC3F4C	ggUGAGAUCAUUAGUUG	17	2
>KB4001	UGAGAUCAUUAGUUG	15	>CEO2_2_plate3_N06.scf_1	UGAGAUCAUUAGUUGaaagcc	21	6
>KB4001	UGAGAUCAUUAGUUG	15	>CEO2_2_plate1_G05.scf_1	UGAGAUCAUUAGUUGaaagccg	22	7
>KB4001	UGAGAUCAUUAGUUG	15	>CEO2_2_plate1_H21.scf_3	UGAGAUCAUUAGUUGaaagccga	23	8
>siR15-8 siRNA, 1 read.	UCGGUGGUUCAGUGG	15	>siR17-19 siRNA, 1 read.	aUCGGUGGUUCAGUGGu	17	2
>siR15-8 siRNA, 1 read.	UCGGUGGUUCAGUGG	15	>siR17-5 siRNA, 2 reads.	UCGGUGGUUCAGUGGua	17	2
>siR15-8 siRNA, 1 read.	UCGGUGGUUCAGUGG	15	>Contig[0662]	gcaUCGGUGGUUCAGUGG	18	3
>siR15-8 siRNA, 1 read.	UCGGUGGUUCAGUGG	15	>siR18-65 siRNA, 5 reads.	UCGGUGGUUCAGUGGuag	18	3
>siR15-8 siRNA, 1 read.	UCGGUGGUUCAGUGG	15	>Contig[0662]	gcaUCGGUGGUUCAGUGG	18	3
>siR15-8 siRNA, 1 read.	UCGGUGGUUCAGUGG	15	>siR19-111 siRNA, 6 reads.	UCGGUGGUUCAGUGGuaga	19	4
>siR15-8 siRNA, 1 read.	UCGGUGGUUCAGUGG	15	>siR19-33 siRNA, 1 read.	aUCGGUGGUUCAGUGGuag	19	4
>siR15-8 siRNA, 1 read.	UCGGUGGUUCAGUGG	15	>siR19-96 siRNA, 6 reads.	gcaUCGGUGGUUCAGUGGu	19	4
>siR15-8 siRNA, 1 read.	UCGGUGGUUCAGUGG	15	>siR20-119 siRNA, 12 reads.	gcaUCGGUGGUUCAGUGGua	20	5
>siR15-8 siRNA, 1 read.	UCGGUGGUUCAGUGG	15	>siR20-50 siRNA, 4 reads.	aUCGGUGGUUCAGUGGuaga	20	5
>siR15-8 siRNA, 1 read.	UCGGUGGUUCAGUGG	15	>siR20-84 siRNA, 1 read.	caUCGGUGGUUCAGUGGuag	20	5
>siR15-8 siRNA, 1 read.	UCGGUGGUUCAGUGG	15	>siR20-85 siRNA, 8 reads.	UCGGUGGUUCAGUGGuagaa	20	5
>siR15-8 siRNA, 1 read.	UCGGUGGUUCAGUGG	15	>siR21-1 siRNA, 32 reads.	gcaUCGGUGGUUCAGUGGuag	21	6
>siR15-8 siRNA, 1 read.	UCGGUGGUUCAGUGG	15	>siR22-184 siRNA, 40 reads.	gcaUCGGUGGUUCAGUGGuaga	22	7
>siR15-8 siRNA, 1 read.	UCGGUGGUUCAGUGG	15	>siR23-3 siRNA, 10 reads.	gcaUCGGUGGUUCAGUGGuagaa	23	8
>CEO2_2_plate3_J05.scf_3	GCGGACAGUGUCUGGU	16	>CEO2_2_plate1_D18.scf_1	GCGGACAGUGUCUGGUggguag	22	6
>CEO2_2_plate3_J05.scf_3	GCGGACAGUGUCUGGU	16	>CEO2_2_plate2_P18.scf_4	gggguuGCGGACAGUGUCUGGU	22	6
>CEO2_2_plate3_J05.scf_3	GCGGACAGUGUCUGGU	16	>CEO2_2_plate2_I23.scf_2	ggguuGCGGACAGUGUCUGGUgggu	25	9
>CEO2_2_plate3_J05.scf_3	GCGGACAGUGUCUGGU	16	>CEO2_2_plate3_O03.scf_3	gggguuGCGGACAGUGUCUGGUgggua	27	11
>KAD186	GAGAUCGUUCAGUACG	16	>KAB1D0	uGAGAUCGUUCAGUACG	17	1
>KAD186	GAGAUCGUUCAGUACG	16	>KB4180	GAGAUCGUUCAGUACGc	17	1
>KAD186	GAGAUCGUUCAGUACG	16	>CEO2_2_plate1_A21.scf_1	GAGAUCGUUCAGUACGgcaau	21	5
>KAD186	GAGAUCGUUCAGUACG	16	>CEO2_2_plate1_I15.scf_3	uGAGAUCGUUCAGUACGgcaa	21	5
>KAD186	GAGAUCGUUCAGUACG	16	>Contig[153+219]	gguGAGAUCGUUCAGUACGgg	21	5
>KAD186	GAGAUCGUUCAGUACG	16	>CEO2_2_plate2_C21.scf_2	uGAGAUCGUUCAGUACGgcaau	22	6
>KAD186	GAGAUCGUUCAGUACG	16	>CEO2_2_plate3_C14.scf_2	uGAGAUCGUUCAGUACGgcaauu	23	7
>CEO2_2_plate1_P02.scf_3	GGCUGGAGCUUCCGUCA	17	>KA5823	GGCUGGAGCUUCCGUCAgug	20	3
>CEO2_2_plate1_P02.scf_3	GGCUGGAGCUUCCGUCA	17	>CEO2_2_plate3_K05.scf_3	ggcucGGCUGGAGCUUCCGUCA	22	5
>Contig[1103]	GAAAACAGGAUUUGGCU	17	>Contig[0248]	GAAAACAGGAUUUGGCUucgg	21	4
>Contig[1103]	GAAAACAGGAUUUGGCU	17	>CEO2_2_plate1_B17.scf_3	GAAAACAGGAUUUGGCUucaca	22	5
>Contig[1131]	GAAAACAGUAGUUGGCU	17	>CEO2_2_plate3_M18.scf_1	GAAAACAGUAGUUGGCUuca	20	3
>Contig[1153]	GUUUCAAAUACCGCGUU	17	>CEO2_2_plate3_G21.scf_3	gagGUUUCAAAUACCGCGUUaa	22	5
>Contig[1185]	CUCAAAAUCCGCUUCUC	17	>CEO2_2_plate2_J22.scf_1	gCUCAAAAUCCGCUUCUCuaag	22	5
>KAB1D0	UGAGAUCGUUCAGUACG	17	>CEO2_2_plate1_I15.scf_3	UGAGAUCGUUCAGUACGgcaa	21	4
>KAB1D0	UGAGAUCGUUCAGUACG	17	>Contig[153+219]	ggUGAGAUCGUUCAGUACGgg	21	4
>KAB1D0	UGAGAUCGUUCAGUACG	17	>CEO2_2_plate2_C21.scf_2	UGAGAUCGUUCAGUACGgcaau	22	5
>KAB1D0	UGAGAUCGUUCAGUACG	17	>CEO2_2_plate3_C14.scf_2	UGAGAUCGUUCAGUACGgcaauu	23	6
>KACF3B	GAGACCCGGGUUCAUUU	17	>Contig[0858]	gcGAGACCCGGGUUCAUUU	19	2
>KAF36B	GAGAUCAUCGUGAAAGC	17	>Contig[0102]	uGAGAUCAUCGUGAAAGC	18	1
>KAF6CD	GGUUAAUAUUCCCUAAC	17	>CEO2_2_plate3_K01.scf_1	GGUUAAUAUUCCCUAACugagau	23	6
>KAF6CD	GGUUAAUAUUCCCUAAC	17	>Contig[019]	aauagGGUUAAUAUUCCCUAACu	23	6
>KAF6CD	GGUUAAUAUUCCCUAAC	17	>CEO2_2_plate2_K07.scf_4	gaauagGGUUAAUAUUCCCUAACuga	26	9
>KB604A	ACAAGCUUGGUGACUGG	17	>CEO2_2_plate3_O14.scf_2	gACAAGCUUGGUGACUGGuc	20	3
>KB604A	ACAAGCUUGGUGACUGG	17	>Contig[0111]	ggagACAAGCUUGGUGACUGGucg	24	7
>KB604A	ACAAGCUUGGUGACUGG	17	>CEO2_2_plate2_H15.scf_5	ggagACAAGCUUGGUGACUGGucgc	25	8
>KBB52D	GAAAGACAUGGGUAGUG	17	>Contig[0490]	guGAAAGACAUGGGUAGUG	19	2
>KBB52D	GAAAGACAUGGGUAGUG	17	>CEO2_2_plate2_I01.scf_2	uGAAAGACAUGGGUAGUGagacg	23	6
>KBB52D	GAAAGACAUGGGUAGUG	17	>CEO2_2_plate3_C18.scf_1	guGAAAGACAUGGGUAGUGagac	23	6
>KDC8ED	AGCAGUUGGCAAACGAC	17	>Contig[0230]	gAGCAGUUGGCAAACGACc	19	2
>KDC8ED	AGCAGUUGGCAAACGAC	17	>CEO2_2_plate1_E13.scf_2	gAGCAGUUGGCAAACGACccgaaa	24	7
>KE3B3B	GACUUGGGUAUAGGGGC	17	>KA431E	gaGACUUGGGUAUAGGGGCgu	21	4
>KE5AA0	AAGCAUGGUAUCAACGC	17	>KED927	AAGCAUGGUAUCAACGCagaguggcuauu	29	12
>KE6091	GCAGUUGGCAAACGACC	17	>Contig[0230]	gaGCAGUUGGCAAACGACC	19	2
>KE6091	GCAGUUGGCAAACGACC	17	>CEO2_2_plate1_E13.scf_2	gaGCAGUUGGCAAACGACCcgaaa	24	7
>siR17-19 siRNA, 1 read.	AUCGGUGGUUCAGUGGU	17	>siR19-33 siRNA, 1 read.	AUCGGUGGUUCAGUGGUag	19	2
>siR17-19 siRNA, 1 read.	AUCGGUGGUUCAGUGGU	17	>siR19-96 siRNA, 6 reads.	gcAUCGGUGGUUCAGUGGU	19	2
>siR17-19 siRNA, 1 read.	AUCGGUGGUUCAGUGGU	17	>siR20-119 siRNA, 12 reads.	gcAUCGGUGGUUCAGUGGUa	20	3
>siR17-19 siRNA, 1 read.	AUCGGUGGUUCAGUGGU	17	>siR20-50 siRNA, 4 reads.	AUCGGUGGUUCAGUGGUaga	20	3
>siR17-19 siRNA, 1 read.	AUCGGUGGUUCAGUGGU	17	>siR20-84 siRNA, 1 read.	cAUCGGUGGUUCAGUGGUag	20	3
>siR17-19 siRNA, 1 read.	AUCGGUGGUUCAGUGGU	17	>siR21-1 siRNA, 32 reads.	gcAUCGGUGGUUCAGUGGUag	21	4
>siR17-19 siRNA, 1 read.	AUCGGUGGUUCAGUGGU	17	>siR22-184 siRNA, 40 reads.	gcAUCGGUGGUUCAGUGGUaga	22	5
>siR17-19 siRNA, 1 read.	AUCGGUGGUUCAGUGGU	17	>siR23-3 siRNA, 10 reads.	gcAUCGGUGGUUCAGUGGUagaa	23	6
>siR17-22 siRNA, 1 read.	GUGAUGGAACUGAUUGU	17	>siR18-47 siRNA, 1 read.	gGUGAUGGAACUGAUUGU	18	1
>siR17-23 siRNA, 1 read.	GAAGAGCAUUUGAAUAU	17	>siR26-175 siRNA, 2 reads.	gaagcuguGAAGAGCAUUUGAAUAUa	26	9
>siR17-5 siRNA, 2 reads.	UCGGUGGUUCAGUGGUA	17	>siR18-65 siRNA, 5 reads.	UCGGUGGUUCAGUGGUAg	18	1
>siR17-5 siRNA, 2 reads.	UCGGUGGUUCAGUGGUA	17	>siR19-111 siRNA, 6 reads.	UCGGUGGUUCAGUGGUAga	19	2
>siR17-5 siRNA, 2 reads.	UCGGUGGUUCAGUGGUA	17	>siR19-33 siRNA, 1 read.	aUCGGUGGUUCAGUGGUAg	19	2
>siR17-5 siRNA, 2 reads.	UCGGUGGUUCAGUGGUA	17	>siR20-119 siRNA, 12 reads.	gcaUCGGUGGUUCAGUGGUA	20	3
>siR17-5 siRNA, 2 reads.	UCGGUGGUUCAGUGGUA	17	>siR20-50 siRNA, 4 reads.	aUCGGUGGUUCAGUGGUAga	20	3
>siR17-5 siRNA, 2 reads.	UCGGUGGUUCAGUGGUA	17	>siR20-84 siRNA, 1 read.	caUCGGUGGUUCAGUGGUAg	20	3
>siR17-5 siRNA, 2 reads.	UCGGUGGUUCAGUGGUA	17	>siR20-85 siRNA, 8 reads.	UCGGUGGUUCAGUGGUAgaa	20	3
>siR17-5 siRNA, 2 reads.	UCGGUGGUUCAGUGGUA	17	>siR21-1 siRNA, 32 reads.	gcaUCGGUGGUUCAGUGGUAg	21	4
>siR17-5 siRNA, 2 reads.	UCGGUGGUUCAGUGGUA	17	>siR22-184 siRNA, 40 reads.	gcaUCGGUGGUUCAGUGGUAga	22	5
>siR17-5 siRNA, 2 reads.	UCGGUGGUUCAGUGGUA	17	>siR23-3 siRNA, 10 reads.	gcaUCGGUGGUUCAGUGGUAgaa	23	6
>CEO2_2_plate1_E24.scf_2	GGAGACAAGCUUGGUGAC	18	>CEO2_2_plate1_P01.scf_4	GGAGACAAGCUUGGUGACug	20	2
>CEO2_2_plate1_E24.scf_2	GGAGACAAGCUUGGUGAC	18	>Contig[0111]	GGAGACAAGCUUGGUGACuggucg	24	6
>CEO2_2_plate1_E24.scf_2	GGAGACAAGCUUGGUGAC	18	>CEO2_2_plate2_H15.scf_5	GGAGACAAGCUUGGUGACuggucgc	25	7
>CEO2_2_plate1_H23.scf_3	UCCUGGAUGUUGUAAGCU	18	>CEO2_2_plate1_E09.scf_3	gaaUCCUGGAUGUUGUAAGCU	21	3
>CEO2_2_plate1_H23.scf_3	UCCUGGAUGUUGUAAGCU	18	>CEO2_2_plate1_H17.scf_1	ggaaUCCUGGAUGUUGUAAGCU	22	4
>CEO2_2_plate1_H23.scf_3	UCCUGGAUGUUGUAAGCU	18	>CEO2_2_plate3_L22.scf_2	gggaaUCCUGGAUGUUGUAAGCU	23	5
>CEO2_2_plate1_H23.scf_3	UCCUGGAUGUUGUAAGCU	18	>CEO2_2_plate1_O18.scf_1	gggaaUCCUGGAUGUUGUAAGCUu	24	6
>CEO2_2_plate1_K23.scf_3	GAAGAACCUUACCAGGCC	18	>CEO2_2_plate3_I01.scf_2	GAAGAACCUUACCAGGCCuug	21	3
>CEO2_2_plate1_K23.scf_3	GAAGAACCUUACCAGGCC	18	>CEO2_2_plate3_B17.scf_2	gcGAAGAACCUUACCAGGCCuugac	25	7
>CEO2_2_plate3_C23.scf_2	CGGGUGAAAAUUCGCAUG	18	>CEO2_2_plate1_K17.scf_2	ucacCGGGUGAAAAUUCGCAUG	22	4
>CEO2_2_plate3_H01.scf_3	GAAGAACCUUACCUGGUC	18	>CEO2_2_plate1_H07.scf_1	cGAAGAACCUUACCUGGUC	19	1
>CEO2_2_plate3_H01.scf_3	GAAGAACCUUACCUGGUC	18	>CEO2_2_plate2_M01.scf_3	GAAGAACCUUACCUGGUCu	19	1
>CEO2_2_plate3_H01.scf_3	GAAGAACCUUACCUGGUC	18	>CEO2_2_plate1_C01.scf_1	gcGAAGAACCUUACCUGGUC	20	2
>CEO2_2_plate3_H01.scf_3	GAAGAACCUUACCUGGUC	18	>CEO2_2_plate2_K17.scf_4	gcGAAGAACCUUACCUGGUCu	21	3
>CEO2_2_plate3_H01.scf_3	GAAGAACCUUACCUGGUC	18	>CEO2_2_plate3_A12.scf_4	GAAGAACCUUACCUGGUCuug	21	3
>CEO2_2_plate3_H01.scf_3	GAAGAACCUUACCUGGUC	18	>CEO2_2_plate2_C23.scf_2	GAAGAACCUUACCUGGUCuuga	22	4
>CEO2_2_plate3_H01.scf_3	GAAGAACCUUACCUGGUC	18	>CEO2_2_plate2_O16.scf_4	cGAAGAACCUUACCUGGUCuug	22	4
>CEO2_2_plate3_H01.scf_3	GAAGAACCUUACCUGGUC	18	>CEO2_2_plate1_C16.scf_1	aacgcGAAGAACCUUACCUGGUC	23	5
>CEO2_2_plate3_H01.scf_3	GAAGAACCUUACCUGGUC	18	>CEO2_2_plate1_D18.scf_7	cGAAGAACCUUACCUGGUCuuga	23	5
>CEO2_2_plate3_H01.scf_3	GAAGAACCUUACCUGGUC	18	>CEO2_2_plate2_A04.scf_1	GAAGAACCUUACCUGGUCuugac	23	5
>CEO2_2_plate3_H01.scf_3	GAAGAACCUUACCUGGUC	18	>CEO2_2_plate2_A17.scf_1	GAAGAACCUUACCUGGUCuugau	23	5
>CEO2_2_plate3_H01.scf_3	GAAGAACCUUACCUGGUC	18	>CEO2_2_plate3_E03.scf_2	gcGAAGAACCUUACCUGGUCuug	23	5
>CEO2_2_plate3_H01.scf_3	GAAGAACCUUACCUGGUC	18	>CEO2_2_plate3_I01.scf_3	gacgcGAAGAACCUUACCUGGUC	23	5
>CEO2_2_plate3_H01.scf_3	GAAGAACCUUACCUGGUC	18	>CEO2_2_plate2_K09.scf_1	gcGAAGAACCUUACCUGGUCuuga	24	6
>CEO2_2_plate3_H01.scf_3	GAAGAACCUUACCUGGUC	18	>CEO2_2_plate1_F10.scf_2	gcGAAGAACCUUACCUGGUCuugac	25	7
>CEO2_2_plate3_H01.scf_3	GAAGAACCUUACCUGGUC	18	>CEO2_2_plate1_M24.scf_1	caacgcGAAGAACCUUACCUGGUCuu	26	8
>CEO2_2_plate3_H01.scf_3	GAAGAACCUUACCUGGUC	18	>CEO2_2_plate2_E22.scf_1	aacgcGAAGAACCUUACCUGGUCuug	26	8
>CEO2_2_plate3_H01.scf_3	GAAGAACCUUACCUGGUC	18	>CEO2_2_plate2_I06.scf_1	gugcaacgcGAAGAACCUUACCUGGUC	27	9
>Contig[0662]	GCAUCGGUGGUUCAGUGG	18	>Contig[0662]	GCAUCGGUGGUUCAGUGG	18	0
>Contig[0662]	GCAUCGGUGGUUCAGUGG	18	>siR19-96 siRNA, 6 reads.	GCAUCGGUGGUUCAGUGGu	19	1
>Contig[0662]	GCAUCGGUGGUUCAGUGG	18	>siR20-119 siRNA, 12 reads.	GCAUCGGUGGUUCAGUGGua	20	2
>Contig[0662]	GCAUCGGUGGUUCAGUGG	18	>siR21-1 siRNA, 32 reads.	GCAUCGGUGGUUCAGUGGuag	21	3
>Contig[0662]	GCAUCGGUGGUUCAGUGG	18	>siR22-184 siRNA, 40 reads.	GCAUCGGUGGUUCAGUGGuaga	22	4
>Contig[0662]	GCAUCGGUGGUUCAGUGG	18	>siR23-3 siRNA, 10 reads.	GCAUCGGUGGUUCAGUGGuagaa	23	5
>Contig[117+213]	UACCCGUAAUGUUUCCGC	18	>KE8B09	UACCCGUAAUGUUUCCGCugcccc	24	6
>KE7740	CACCAGACCAUUGUUUCC	18	>CEO2_2_plate2_H01.scf_1	auuCACCAGACCAUUGUUUCCa	22	4
>KED022	GCAGCGAUUCCAUAACAC	18	>CEO2_2_plate1_A06.scf_3	guuGCAGCGAUUCCAUAACAC	21	3
>KEn5045	GUAAAACCAAGGCGACCC	18	>CEO2_2_plate2_N08.scf_4	gaaGUAAAACCAAGGCGACCCa	22	4
>siR18-17 siRNA, 1 read.	UCACCGGAGAAAACUGAA	18	>siR19-115 siRNA, 1 read.	UCACCGGAGAAAACUGAAu	19	1
>siR18-27 siRNA, 1 read.	GUUGACGUUUCCAUAGGU	18	>siR23-2 siRNA, 1 read.	GUUGACGUUUCCAUAGGUugaac	23	5
>siR18-27 siRNA, 1 read.	GUUGACGUUUCCAUAGGU	18	>siR26-273 siRNA, 1 read.	GUUGACGUUUCCAUAGGUugaacggu	26	8
>siR18-29 siRNA, 1 read.	GACGUCACGGAACUCUGC	18	>CEO2_2_plate2_J06.scf_1	GACGUCACGGAACUCUGCgaca	22	4
>siR18-4 siRNA, 1 read.	UUGGGAGGUUCUUACGGC	18	>siR26-181 siRNA, 1 read.	guacucaaUUGGGAGGUUCUUACGGC	26	8
>siR18-57 siRNA, 1 read.	CUUGUUCUAGCUUGAGAG	18	>CEO2_2_plate1_G03.scf_2	gaauCUUGUUCUAGCUUGAGAG	22	4
>siR18-58 siRNA, 1 read.	CCAUCGACUUCUUUUUGA	18	>CEO2_2_plate1_N10.scf_1	gaugaCCAUCGACUUCUUUUUGA	23	5
>siR18-6 siRNA, 1 read.	GAUGCAAGAAUUAUUGGU	18	>siR23-34 siRNA, 1 read.	GAUGCAAGAAUUAUUGGUauucc	23	5
>siR18-6 siRNA, 1 read.	GAUGCAAGAAUUAUUGGU	18	>siR24-16 siRNA, 2 reads.	GAUGCAAGAAUUAUUGGUauucca	24	6
>siR18-65 siRNA, 5 reads.	UCGGUGGUUCAGUGGUAG	18	>siR19-111 siRNA, 6 reads.	UCGGUGGUUCAGUGGUAGa	19	1
>siR18-65 siRNA, 5 reads.	UCGGUGGUUCAGUGGUAG	18	>siR19-33 siRNA, 1 read.	aUCGGUGGUUCAGUGGUAG	19	1
>siR18-65 siRNA, 5 reads.	UCGGUGGUUCAGUGGUAG	18	>siR20-50 siRNA, 4 reads.	aUCGGUGGUUCAGUGGUAGa	20	2
>siR18-65 siRNA, 5 reads.	UCGGUGGUUCAGUGGUAG	18	>siR20-84 siRNA, 1 read.	caUCGGUGGUUCAGUGGUAG	20	2
>siR18-65 siRNA, 5 reads.	UCGGUGGUUCAGUGGUAG	18	>siR20-85 siRNA, 8 reads.	UCGGUGGUUCAGUGGUAGaa	20	2
>siR18-65 siRNA, 5 reads.	UCGGUGGUUCAGUGGUAG	18	>siR21-1 siRNA, 32 reads.	gcaUCGGUGGUUCAGUGGUAG	21	3
>siR18-65 siRNA, 5 reads.	UCGGUGGUUCAGUGGUAG	18	>siR22-184 siRNA, 40 reads.	gcaUCGGUGGUUCAGUGGUAGa	22	4
>siR18-65 siRNA, 5 reads.	UCGGUGGUUCAGUGGUAG	18	>siR23-3 siRNA, 10 reads.	gcaUCGGUGGUUCAGUGGUAGaa	23	5
>Contig[0662]	GCAUCGGUGGUUCAGUGG	18	>siR19-96 siRNA, 6 reads.	GCAUCGGUGGUUCAGUGGu	19	1
>Contig[0662]	GCAUCGGUGGUUCAGUGG	18	>siR20-119 siRNA, 12 reads.	GCAUCGGUGGUUCAGUGGua	20	2
>Contig[0662]	GCAUCGGUGGUUCAGUGG	18	>siR21-1 siRNA, 32 reads.	GCAUCGGUGGUUCAGUGGuag	21	3
>Contig[0662]	GCAUCGGUGGUUCAGUGG	18	>siR22-184 siRNA, 40 reads.	GCAUCGGUGGUUCAGUGGuaga	22	4
>Contig[0662]	GCAUCGGUGGUUCAGUGG	18	>siR23-3 siRNA, 10 reads.	GCAUCGGUGGUUCAGUGGuagaa	23	5
>siR18-84 siRNA, 1 read.	CACAUCAGCGUUCAUCAA	18	>siR19-147 siRNA, 1 read.	CACAUCAGCGUUCAUCAAa	19	1
>CEO2_2_plate1_C04.scf_3	GCGGACUAGUGAUUGUGCU	19	>CEO2_2_plate3_L19.scf_3	gGCGGACUAGUGAUUGUGCU	20	1
>CEO2_2_plate1_H07.scf_1	CGAAGAACCUUACCUGGUC	19	>CEO2_2_plate1_C01.scf_1	gCGAAGAACCUUACCUGGUC	20	1
>CEO2_2_plate1_H07.scf_1	CGAAGAACCUUACCUGGUC	19	>CEO2_2_plate2_K17.scf_4	gCGAAGAACCUUACCUGGUCu	21	2
>CEO2_2_plate1_H07.scf_1	CGAAGAACCUUACCUGGUC	19	>CEO2_2_plate2_O16.scf_4	CGAAGAACCUUACCUGGUCuug	22	3
>CEO2_2_plate1_H07.scf_1	CGAAGAACCUUACCUGGUC	19	>CEO2_2_plate1_C16.scf_1	aacgCGAAGAACCUUACCUGGUC	23	4
>CEO2_2_plate1_H07.scf_1	CGAAGAACCUUACCUGGUC	19	>CEO2_2_plate1_D18.scf_7	CGAAGAACCUUACCUGGUCuuga	23	4
>CEO2_2_plate1_H07.scf_1	CGAAGAACCUUACCUGGUC	19	>CEO2_2_plate3_E03.scf_2	gCGAAGAACCUUACCUGGUCuug	23	4
>CEO2_2_plate1_H07.scf_1	CGAAGAACCUUACCUGGUC	19	>CEO2_2_plate3_I01.scf_3	gacgCGAAGAACCUUACCUGGUC	23	4
>CEO2_2_plate1_H07.scf_1	CGAAGAACCUUACCUGGUC	19	>CEO2_2_plate2_K09.scf_1	gCGAAGAACCUUACCUGGUCuuga	24	5
>CEO2_2_plate1_H07.scf_1	CGAAGAACCUUACCUGGUC	19	>CEO2_2_plate1_F10.scf_2	gCGAAGAACCUUACCUGGUCuugac	25	6
>CEO2_2_plate1_H07.scf_1	CGAAGAACCUUACCUGGUC	19	>CEO2_2_plate1_M24.scf_1	caacgCGAAGAACCUUACCUGGUCuu	26	7
>CEO2_2_plate1_H07.scf_1	CGAAGAACCUUACCUGGUC	19	>CEO2_2_plate2_E22.scf_1	aacgCGAAGAACCUUACCUGGUCuug	26	7
>CEO2_2_plate1_H07.scf_1	CGAAGAACCUUACCUGGUC	19	>CEO2_2_plate2_I06.scf_1	gugcaacgCGAAGAACCUUACCUGGUC	27	8
>CEO2_2_plate1_I10.scf_3	CUUUGAUUGAGUUUUUUGU	19	>CEO2_2_plate3_I05.scf_1	cCUUUGAUUGAGUUUUUUGU	20	1
>CEO2_2_plate1_I10.scf_3	CUUUGAUUGAGUUUUUUGU	19	>CEO2_2_plate2_B03.scf_3	aucCUUUGAUUGAGUUUUUUGU	22	3
>CEO2_2_plate1_I10.scf_3	CUUUGAUUGAGUUUUUUGU	19	>CEO2_2_plate3_I13.scf_2	gacuaucCUUUGAUUGAGUUUUUUGU	26	7
>CEO2_2_plate1_L08.scf_1	CAGGUGGUGCAUGGUUGUC	19	>CEO2_2_plate1_O16.scf_4	CAGGUGGUGCAUGGUUGUCgucag	24	5
>CEO2_2_plate1_M01.scf_1	GAGGAGCACGAAGGUUGGC	19	>CEO2_2_plate1_M10.scf_3	gGAGGAGCACGAAGGUUGGCuaauc	25	6
>CEO2_2_plate2_A08.scf_2	GCGGAGUGCUUGUCUACUG	19	>CEO2_2_plate1_G09.scf_2	GCGGAGUGCUUGUCUACUGc	20	1
>CEO2_2_plate2_A08.scf_2	GCGGAGUGCUUGUCUACUG	19	>CEO2_2_plate1_E03.scf_1	GCGGAGUGCUUGUCUACUGcg	21	2
>CEO2_2_plate2_A08.scf_2	GCGGAGUGCUUGUCUACUG	19	>CEO2_2_plate1_C09.scf_3	GCGGAGUGCUUGUCUACUGcga	22	3
>CEO2_2_plate2_A08.scf_2	GCGGAGUGCUUGUCUACUG	19	>CEO2_2_plate1_E24.scf_1	GCGGAGUGCUUGUCUACUGcgu	22	3
>CEO2_2_plate2_A08.scf_2	GCGGAGUGCUUGUCUACUG	19	>CEO2_2_plate1_J01.scf_3	GCGGAGUGCUUGUCUACUGcgag	23	4
>CEO2_2_plate2_A08.scf_2	GCGGAGUGCUUGUCUACUG	19	>CEO2_2_plate3_O20.scf_1	GCGGAGUGCUUGUCUACUGcucc	23	4
>CEO2_2_plate2_A08.scf_2	GCGGAGUGCUUGUCUACUG	19	>CEO2_2_plate3_K06.scf_7	GCGGAGUGCUUGUCUACUGcgagu	24	5
>CEO2_2_plate2_C04.scf_3	GGAGUGCUUGUCUACUGCU	19	>CEO2_2_plate3_O20.scf_1	gcGGAGUGCUUGUCUACUGCUcc	23	4
>CEO2_2_plate2_D05.scf_3	UACGAGAGGAACAGCGGGU	19	>CEO2_2_plate1_B01.scf_2	cugcuuagUACGAGAGGAACAGCGGGU	27	8
>CEO2_2_plate2_J08.scf_1	GGAGUGCUUGUCUACUGCG	19	>CEO2_2_plate3_I10.scf_2	GGAGUGCUUGUCUACUGCGa	20	1
>CEO2_2_plate2_J08.scf_1	GGAGUGCUUGUCUACUGCG	19	>CEO2_2_plate1_E03.scf_1	gcGGAGUGCUUGUCUACUGCG	21	2
>CEO2_2_plate2_J08.scf_1	GGAGUGCUUGUCUACUGCG	19	>CEO2_2_plate3_P21.scf_1	cGGAGUGCUUGUCUACUGCGa	21	2
>CEO2_2_plate2_J08.scf_1	GGAGUGCUUGUCUACUGCG	19	>CEO2_2_plate1_C09.scf_3	gcGGAGUGCUUGUCUACUGCGa	22	3
>CEO2_2_plate2_J08.scf_1	GGAGUGCUUGUCUACUGCG	19	>CEO2_2_plate1_E24.scf_1	gcGGAGUGCUUGUCUACUGCGu	22	3
>CEO2_2_plate2_J08.scf_1	GGAGUGCUUGUCUACUGCG	19	>CEO2_2_plate3_D13.scf_1	cGGAGUGCUUGUCUACUGCGag	22	3
>CEO2_2_plate2_J08.scf_1	GGAGUGCUUGUCUACUGCG	19	>CEO2_2_plate1_J01.scf_3	gcGGAGUGCUUGUCUACUGCGag	23	4
>CEO2_2_plate2_J08.scf_1	GGAGUGCUUGUCUACUGCG	19	>CEO2_2_plate3_K06.scf_7	gcGGAGUGCUUGUCUACUGCGagu	24	5
>CEO2_2_plate2_L03.scf_2	CCGACGGCGUUGGCUGCUC	19	>Contig[064]	acgCCGACGGCGUUGGCUGCUCguucu	27	8
>CEO2_2_plate2_M01.scf_3	GAAGAACCUUACCUGGUCU	19	>CEO2_2_plate2_K17.scf_4	gcGAAGAACCUUACCUGGUCU	21	2
>CEO2_2_plate2_M01.scf_3	GAAGAACCUUACCUGGUCU	19	>CEO2_2_plate3_A12.scf_4	GAAGAACCUUACCUGGUCUug	21	2
>CEO2_2_plate2_M01.scf_3	GAAGAACCUUACCUGGUCU	19	>CEO2_2_plate2_C23.scf_2	GAAGAACCUUACCUGGUCUuga	22	3
>CEO2_2_plate2_M01.scf_3	GAAGAACCUUACCUGGUCU	19	>CEO2_2_plate2_O16.scf_4	cGAAGAACCUUACCUGGUCUug	22	3
>CEO2_2_plate2_M01.scf_3	GAAGAACCUUACCUGGUCU	19	>CEO2_2_plate1_D18.scf_7	cGAAGAACCUUACCUGGUCUuga	23	4
>CEO2_2_plate2_M01.scf_3	GAAGAACCUUACCUGGUCU	19	>CEO2_2_plate2_A04.scf_1	GAAGAACCUUACCUGGUCUugac	23	4
>CEO2_2_plate2_M01.scf_3	GAAGAACCUUACCUGGUCU	19	>CEO2_2_plate2_A17.scf_1	GAAGAACCUUACCUGGUCUugau	23	4
>CEO2_2_plate2_M01.scf_3	GAAGAACCUUACCUGGUCU	19	>CEO2_2_plate3_E03.scf_2	gcGAAGAACCUUACCUGGUCUug	23	4
>CEO2_2_plate2_M01.scf_3	GAAGAACCUUACCUGGUCU	19	>CEO2_2_plate2_K09.scf_1	gcGAAGAACCUUACCUGGUCUuga	24	5
>CEO2_2_plate2_M01.scf_3	GAAGAACCUUACCUGGUCU	19	>CEO2_2_plate1_F10.scf_2	gcGAAGAACCUUACCUGGUCUugac	25	6
>CEO2_2_plate2_M01.scf_3	GAAGAACCUUACCUGGUCU	19	>CEO2_2_plate1_M24.scf_1	caacgcGAAGAACCUUACCUGGUCUu	26	7
>CEO2_2_plate2_M01.scf_3	GAAGAACCUUACCUGGUCU	19	>CEO2_2_plate2_E22.scf_1	aacgcGAAGAACCUUACCUGGUCUug	26	7
>CEO2_2_plate3_C05.scf_1	CCCGACAGUGUUGCCCAUC	19	>KBBF57	gCCCGACAGUGUUGCCCAUCucgc	24	5
>Contig[0025]	AGAAGGUGUCUUGCUGGCG	19	>CEO2_2_plate1_E05.scf_2	gAGAAGGUGUCUUGCUGGCGg	21	2
>Contig[0025]	AGAAGGUGUCUUGCUGGCG	19	>CEO2_2_plate3_L01.scf_1	AGAAGGUGUCUUGCUGGCGgu	21	2
>Contig[0025]	AGAAGGUGUCUUGCUGGCG	19	>CEO2_2_plate1_G15.scf_1	gAGAAGGUGUCUUGCUGGCGgu	22	3
>Contig[0025]	AGAAGGUGUCUUGCUGGCG	19	>CEO2_2_plate1_L16.scf_2	agAGAAGGUGUCUUGCUGGCGg	22	3
>Contig[0025]	AGAAGGUGUCUUGCUGGCG	19	>Contig[0113]	aagAGAAGGUGUCUUGCUGGCG	22	3
>Contig[0025]	AGAAGGUGUCUUGCUGGCG	19	>CEO2_2_plate3_H17.scf_4	agAGAAGGUGUCUUGCUGGCGgu	23	4
>Contig[0025]	AGAAGGUGUCUUGCUGGCG	19	>CEO2_2_plate1_L06.scf_3	aagAGAAGGUGUCUUGCUGGCGgu	24	5
>Contig[0129]	ACAACUUCUCAUUCUUUUU	19	>CEO2_2_plate3_H01.scf_4	gACAACUUCUCAUUCUUUUUgg	22	3
>Contig[0230]	GAGCAGUUGGCAAACGACC	19	>CEO2_2_plate1_E13.scf_2	GAGCAGUUGGCAAACGACCcgaaa	24	5
>Contig[0381]	GUUAGUCGUGUUCCGUUGC	19	>CEO2_2_plate2_F10.scf_1	GUUAGUCGUGUUCCGUUGCaua	22	3
>Contig[0490]	GUGAAAGACAUGGGUAGUG	19	>CEO2_2_plate3_C18.scf_1	GUGAAAGACAUGGGUAGUGagac	23	4
>Contig[0568]	UGACUAGAGACACAUUCAG	19	>CEO2_2_plate1_B15.scf_3	UGACUAGAGACACAUUCAGcu	21	2
>Contig[1018]	CGGAGUGCUUGUCUACUGC	19	>CEO2_2_plate1_G09.scf_2	gCGGAGUGCUUGUCUACUGC	20	1
>Contig[1018]	CGGAGUGCUUGUCUACUGC	19	>CEO2_2_plate1_E03.scf_1	gCGGAGUGCUUGUCUACUGCg	21	2
>Contig[1018]	CGGAGUGCUUGUCUACUGC	19	>CEO2_2_plate3_P21.scf_1	CGGAGUGCUUGUCUACUGCga	21	2
>Contig[1018]	CGGAGUGCUUGUCUACUGC	19	>CEO2_2_plate1_C09.scf_3	gCGGAGUGCUUGUCUACUGCga	22	3
>Contig[1018]	CGGAGUGCUUGUCUACUGC	19	>CEO2_2_plate1_E24.scf_1	gCGGAGUGCUUGUCUACUGCgu	22	3
>Contig[1018]	CGGAGUGCUUGUCUACUGC	19	>CEO2_2_plate3_D13.scf_1	CGGAGUGCUUGUCUACUGCgag	22	3
>Contig[1018]	CGGAGUGCUUGUCUACUGC	19	>CEO2_2_plate1_J01.scf_3	gCGGAGUGCUUGUCUACUGCgag	23	4
>Contig[1018]	CGGAGUGCUUGUCUACUGC	19	>CEO2_2_plate3_O20.scf_1	gCGGAGUGCUUGUCUACUGCucc	23	4
>Contig[1018]	CGGAGUGCUUGUCUACUGC	19	>CEO2_2_plate3_K06.scf_7	gCGGAGUGCUUGUCUACUGCgagu	24	5
>Contig[1182]	GAGGAUAUUGCAGUCUUGU	19	>CEO2_2_plate3_N02.scf_2	gaaGAGGAUAUUGCAGUCUUGU	22	3
>Contig[1182]	GAGGAUAUUGCAGUCUUGU	19	>siR26-287 siRNA, 10 reads.	gacgaaGAGGAUAUUGCAGUCUUGUg	26	7
>Contig[1188]	AGAUUGAGAAUUAUUUUGC	19	>siR26-81 siRNA, 2 reads.	ggccucgAGAUUGAGAAUUAUUUUGC	26	7
>KC4030	GUAGAAUAAUAUGCGAGUC	19	>CEO2_2_plate3_H18.scf_2	GUAGAAUAAUAUGCGAGUCggg	22	3
>KC9A46	GCGCCGAUGGUAGUGUGGG	19	>CEO2_2_plate2_B15.scf_1	guaGCGCCGAUGGUAGUGUGGGgu	24	5
>KE5703	GGAACCUUUCUGAUUCGAC	19	>CEO2_2_plate3_I10.scf_1	GGAACCUUUCUGAUUCGACga	21	2
>KEEB89	GAACAAUUCAUGAUUCUAC	19	>CEO2_2_plate1_C11.scf_3	GAACAAUUCAUGAUUCUACucaa	23	4
>KEED18	CGAAUCCUGCUGACUGCGC	19	>CEO2_2_plate3_I19.scf_1	gguuCGAAUCCUGCUGACUGCGCc	24	5
>siR19-10 siRNA, 1 read.	GCCACGAGACGAUUUCACG	19	>siR26-192 siRNA, 3 reads.	ggaugGCCACGAGACGAUUUCACGga	26	7
>siR19-111 siRNA, 6 reads.	UCGGUGGUUCAGUGGUAGA	19	>siR20-50 siRNA, 4 reads.	aUCGGUGGUUCAGUGGUAGA	20	1
>siR19-111 siRNA, 6 reads.	UCGGUGGUUCAGUGGUAGA	19	>siR20-85 siRNA, 8 reads.	UCGGUGGUUCAGUGGUAGAa	20	1
>siR19-111 siRNA, 6 reads.	UCGGUGGUUCAGUGGUAGA	19	>siR22-184 siRNA, 40 reads.	gcaUCGGUGGUUCAGUGGUAGA	22	3
>siR19-111 siRNA, 6 reads.	UCGGUGGUUCAGUGGUAGA	19	>siR23-3 siRNA, 10 reads.	gcaUCGGUGGUUCAGUGGUAGAa	23	4
>siR19-135 siRNA, 1 read.	GCUGAGUGUUUCUGUUGCG	19	>KC40C8	GCUGAGUGUUUCUGUUGCGauugc	24	5
>siR19-135 siRNA, 1 read.	GCUGAGUGUUUCUGUUGCG	19	>siR26-196 siRNA, 2 reads.	GCUGAGUGUUUCUGUUGCGauuauua	26	7
>siR19-138 siRNA, 1 read.	GACAUCCUGUUUGAACGAC	19	>siR26-179 siRNA, 1 read.	GACAUCCUGUUUGAACGACgcgauuc	26	7
>siR19-153 siRNA, 1 read.	GAACAUCUUUUUUCGAAAC	19	>siR24-2 siRNA, 1 read.	GAACAUCUUUUUUCGAAACagcca	24	5
>siR19-26 siRNA, 1 read.	GGGUGUUCGAGACUAUCUG	19	>siR23-32 siRNA, 1 read.	GGGUGUUCGAGACUAUCUGcgca	23	4
>siR19-33 siRNA, 1 read.	AUCGGUGGUUCAGUGGUAG	19	>siR20-50 siRNA, 4 reads.	AUCGGUGGUUCAGUGGUAGa	20	1
>siR19-33 siRNA, 1 read.	AUCGGUGGUUCAGUGGUAG	19	>siR20-84 siRNA, 1 read.	cAUCGGUGGUUCAGUGGUAG	20	1
>siR19-33 siRNA, 1 read.	AUCGGUGGUUCAGUGGUAG	19	>siR21-1 siRNA, 32 reads.	gcAUCGGUGGUUCAGUGGUAG	21	2
>siR19-33 siRNA, 1 read.	AUCGGUGGUUCAGUGGUAG	19	>siR22-184 siRNA, 40 reads.	gcAUCGGUGGUUCAGUGGUAGa	22	3
>siR19-33 siRNA, 1 read.	AUCGGUGGUUCAGUGGUAG	19	>siR23-3 siRNA, 10 reads.	gcAUCGGUGGUUCAGUGGUAGaa	23	4
>siR19-62 siRNA, 1 read.	GCUCGCAGAUGAUGUUGCC	19	>siR26-216 siRNA, 1 read.	GCUCGCAGAUGAUGUUGCCauuuuug	26	7
>siR19-66 siRNA, 1 read.	GGAGUGCUGAUCGCCGAGU	19	>siR20-108 siRNA, 1 read.	GGAGUGCUGAUCGCCGAGUc	20	1
>siR19-66 siRNA, 1 read.	GGAGUGCUGAUCGCCGAGU	19	>siR21-139 siRNA, 1 read.	GGAGUGCUGAUCGCCGAGUcg	21	2
>siR19-76 siRNA, 1 read.	GGAGCUCGUCGACUUGAAC	19	>siR21-72 siRNA, 1 read.	GGAGCUCGUCGACUUGAACuu	21	2
>siR19-8 siRNA, 1 read.	GGACGGUAACGAUGUGGCU	19	>siR22-130 siRNA, 1 read.	GGACGGUAACGAUGUGGCUucu	22	3
>siR19-96 siRNA, 6 reads.	GCAUCGGUGGUUCAGUGGU	19	>siR20-119 siRNA, 12 reads.	GCAUCGGUGGUUCAGUGGUa	20	1
>siR19-96 siRNA, 6 reads.	GCAUCGGUGGUUCAGUGGU	19	>siR21-1 siRNA, 32 reads.	GCAUCGGUGGUUCAGUGGUag	21	2
>siR19-96 siRNA, 6 reads.	GCAUCGGUGGUUCAGUGGU	19	>siR22-184 siRNA, 40 reads.	GCAUCGGUGGUUCAGUGGUaga	22	3
>siR19-96 siRNA, 6 reads.	GCAUCGGUGGUUCAGUGGU	19	>siR23-3 siRNA, 10 reads.	GCAUCGGUGGUUCAGUGGUagaa	23	4
>siR19-97 siRNA, 1 read.	UGGAAUAGUCUUAGUUUCG	19	>siR26-214 siRNA, 1 read.	ggugaaaUGGAAUAGUCUUAGUUUCG	26	7
>siR19-98 siRNA, 3 reads.	CGUCGACCGAGCGUCCGUG	19	>siR25-102 siRNA, 1 read.	aCGUCGACCGAGCGUCCGUGccaag	25	6
>CEO2_2_plate1_C01.scf_1	GCGAAGAACCUUACCUGGUC	20	>CEO2_2_plate2_K17.scf_4	GCGAAGAACCUUACCUGGUCu	21	1
>CEO2_2_plate1_C01.scf_1	GCGAAGAACCUUACCUGGUC	20	>CEO2_2_plate1_C16.scf_1	aacGCGAAGAACCUUACCUGGUC	23	3
>CEO2_2_plate1_C01.scf_1	GCGAAGAACCUUACCUGGUC	20	>CEO2_2_plate3_E03.scf_2	GCGAAGAACCUUACCUGGUCuug	23	3
>CEO2_2_plate1_C01.scf_1	GCGAAGAACCUUACCUGGUC	20	>CEO2_2_plate3_I01.scf_3	gacGCGAAGAACCUUACCUGGUC	23	3
>CEO2_2_plate1_C01.scf_1	GCGAAGAACCUUACCUGGUC	20	>CEO2_2_plate2_K09.scf_1	GCGAAGAACCUUACCUGGUCuuga	24	4
>CEO2_2_plate1_C01.scf_1	GCGAAGAACCUUACCUGGUC	20	>CEO2_2_plate1_F10.scf_2	GCGAAGAACCUUACCUGGUCuugac	25	5
>CEO2_2_plate1_C01.scf_1	GCGAAGAACCUUACCUGGUC	20	>CEO2_2_plate1_M24.scf_1	caacGCGAAGAACCUUACCUGGUCuu	26	6
>CEO2_2_plate1_C01.scf_1	GCGAAGAACCUUACCUGGUC	20	>CEO2_2_plate2_E22.scf_1	aacGCGAAGAACCUUACCUGGUCuug	26	6
>CEO2_2_plate1_C01.scf_1	GCGAAGAACCUUACCUGGUC	20	>CEO2_2_plate2_I06.scf_1	gugcaacGCGAAGAACCUUACCUGGUC	27	7
>CEO2_2_plate1_G09.scf_2	GCGGAGUGCUUGUCUACUGC	20	>CEO2_2_plate1_E03.scf_1	GCGGAGUGCUUGUCUACUGCg	21	1
>CEO2_2_plate1_G09.scf_2	GCGGAGUGCUUGUCUACUGC	20	>CEO2_2_plate1_C09.scf_3	GCGGAGUGCUUGUCUACUGCga	22	2
>CEO2_2_plate1_G09.scf_2	GCGGAGUGCUUGUCUACUGC	20	>CEO2_2_plate1_E24.scf_1	GCGGAGUGCUUGUCUACUGCgu	22	2
>CEO2_2_plate1_G09.scf_2	GCGGAGUGCUUGUCUACUGC	20	>CEO2_2_plate1_J01.scf_3	GCGGAGUGCUUGUCUACUGCgag	23	3
>CEO2_2_plate1_G09.scf_2	GCGGAGUGCUUGUCUACUGC	20	>CEO2_2_plate3_O20.scf_1	GCGGAGUGCUUGUCUACUGCucc	23	3
>CEO2_2_plate1_G09.scf_2	GCGGAGUGCUUGUCUACUGC	20	>CEO2_2_plate3_K06.scf_7	GCGGAGUGCUUGUCUACUGCgagu	24	4
>CEO2_2_plate1_M04.scf_2	GUUGCCGGGUGUCGUUUCCU	20	>CEO2_2_plate2_N08.scf_1	GUUGCCGGGUGUCGUUUCCUa	21	1
>CEO2_2_plate1_M08.scf_2	AGAGAAGGUGUCUUGCUGGC	20	>CEO2_2_plate1_L16.scf_2	AGAGAAGGUGUCUUGCUGGCgg	22	2
>CEO2_2_plate1_M08.scf_2	AGAGAAGGUGUCUUGCUGGC	20	>Contig[0113]	aAGAGAAGGUGUCUUGCUGGCg	22	2
>CEO2_2_plate1_M08.scf_2	AGAGAAGGUGUCUUGCUGGC	20	>CEO2_2_plate3_H17.scf_4	AGAGAAGGUGUCUUGCUGGCggu	23	3
>CEO2_2_plate1_M08.scf_2	AGAGAAGGUGUCUUGCUGGC	20	>CEO2_2_plate1_L06.scf_3	aAGAGAAGGUGUCUUGCUGGCggu	24	4
>CEO2_2_plate1_P01.scf_4	GGAGACAAGCUUGGUGACUG	20	>Contig[0111]	GGAGACAAGCUUGGUGACUGgucg	24	4
>CEO2_2_plate1_P01.scf_4	GGAGACAAGCUUGGUGACUG	20	>CEO2_2_plate2_H15.scf_5	GGAGACAAGCUUGGUGACUGgucgc	25	5
>CEO2_2_plate1_P02.scf_1	ACCAUUUUUAUCGCAUUGGU	20	>CEO2_2_plate2_D15.scf_1	ggaaACCAUUUUUAUCGCAUUGGU	24	4
>CEO2_2_plate1_P02.scf_1	ACCAUUUUUAUCGCAUUGGU	20	>CEO2_2_plate2_L08.scf_3	gcggaaACCAUUUUUAUCGCAUUGGU	26	6
>CEO2_2_plate2_C17.scf_1	GAGGUGGUUAUCAUAACACA	20	>KA59E4	GAGGUGGUUAUCAUAACACAac	22	2
>CEO2_2_plate2_F19.scf_3	GGAGGCAUCUCUAUCUCGUG	20	>CEO2_2_plate1_F11.scf_1	GGAGGCAUCUCUAUCUCGUGg	21	1
>CEO2_2_plate2_F19.scf_3	GGAGGCAUCUCUAUCUCGUG	20	>CEO2_2_plate2_L08.scf_6	gGGAGGCAUCUCUAUCUCGUG	21	1
>CEO2_2_plate2_F19.scf_3	GGAGGCAUCUCUAUCUCGUG	20	>CEO2_2_plate1_N07.scf_2	GGAGGCAUCUCUAUCUCGUGgc	22	2
>CEO2_2_plate2_F19.scf_3	GGAGGCAUCUCUAUCUCGUG	20	>CEO2_2_plate2_G23.scf_2	gGGAGGCAUCUCUAUCUCGUGg	22	2
>CEO2_2_plate2_F19.scf_3	GGAGGCAUCUCUAUCUCGUG	20	>CEO2_2_plate1_A04.scf_3	cgGGAGGCAUCUCUAUCUCGUGg	23	3
>CEO2_2_plate2_F19.scf_3	GGAGGCAUCUCUAUCUCGUG	20	>CEO2_2_plate1_D18.scf_4	cgGGAGGCAUCUCUAUCUCGUGc	23	3
>CEO2_2_plate2_F19.scf_3	GGAGGCAUCUCUAUCUCGUG	20	>CEO2_2_plate1_E19.scf_1	cgGGAGGCAUCUCUAUCUCGUGu	23	3
>CEO2_2_plate2_F19.scf_3	GGAGGCAUCUCUAUCUCGUG	20	>CEO2_2_plate2_I12.scf_3	gGGAGGCAUCUCUAUCUCGUGgc	23	3
>CEO2_2_plate2_F19.scf_3	GGAGGCAUCUCUAUCUCGUG	20	>CEO2_2_plate3_C20.scf_1	ugGGAGGCAUCUCUAUCUCGUGg	23	3
>CEO2_2_plate2_F19.scf_3	GGAGGCAUCUCUAUCUCGUG	20	>CEO2_2_plate1_E12.scf_1	gucgGGAGGCAUCUCUAUCUCGUG	24	4
>CEO2_2_plate2_F19.scf_3	GGAGGCAUCUCUAUCUCGUG	20	>CEO2_2_plate1_F04.scf_2	ucgGGAGGCAUCUCUAUCUCGUGg	24	4
>CEO2_2_plate2_F19.scf_3	GGAGGCAUCUCUAUCUCGUG	20	>CEO2_2_plate1_M10.scf_1	cgGGAGGCAUCUCUAUCUCGUGgc	24	4
>CEO2_2_plate2_F19.scf_3	GGAGGCAUCUCUAUCUCGUG	20	>CEO2_2_plate1_A02.scf_1	gucgGGAGGCAUCUCUAUCUCGUGg	25	5
>CEO2_2_plate2_F19.scf_3	GGAGGCAUCUCUAUCUCGUG	20	>CEO2_2_plate1_E04.scf_2	ucgGGAGGCAUCUCUAUCUCGUGgc	25	5
>CEO2_2_plate2_F19.scf_3	GGAGGCAUCUCUAUCUCGUG	20	>CEO2_2_plate1_I09.scf_4	aucgGGAGGCAUCUCUAUCUCGUGg	25	5
>CEO2_2_plate2_F19.scf_3	GGAGGCAUCUCUAUCUCGUG	20	>CEO2_2_plate3_J18.scf_1	ggcgGGAGGCAUCUCUAUCUCGUGg	25	5
>CEO2_2_plate2_F19.scf_3	GGAGGCAUCUCUAUCUCGUG	20	>CEO2_2_plate3_P14.scf_3	gucaGGAGGCAUCUCUAUCUCGUGg	25	5
>CEO2_2_plate2_F19.scf_3	GGAGGCAUCUCUAUCUCGUG	20	>CEO2_2_plate1_E05.scf_3	gucgGGAGGCAUCUCUAUCUCGUGgc	26	6
>CEO2_2_plate2_F19.scf_3	GGAGGCAUCUCUAUCUCGUG	20	>CEO2_2_plate2_B14.scf_1	cgagucgGGAGGCAUCUCUAUCUCGUGgc	29	9
>CEO2_2_plate2_I17.scf_1	GACACUGAUUAGGGAUGUGA	20	>CEO2_2_plate1_A03.scf_1	cauGACACUGAUUAGGGAUGUGA	23	3
>CEO2_2_plate2_I17.scf_1	GACACUGAUUAGGGAUGUGA	20	>CEO2_2_plate3_D19.scf_2	cauGACACUGAUUAGGGAUGUGAu	24	4
>CEO2_2_plate2_M11.scf_1	GUUGGCAAUCAUCAUGCGUG	20	>CEO2_2_plate1_D13.scf_1	GUUGGCAAUCAUCAUGCGUGua	22	2
>CEO2_2_plate2_M21.scf_2	GGAGCUUGGUCUUUAUAUGG	20	>CEO2_2_plate1_O02.scf_1	gaGGAGCUUGGUCUUUAUAUGG	22	2
>CEO2_2_plate3_B05.scf_2	GAUCAUUAGUUGAAAGCCGA	20	>CEO2_2_plate1_H21.scf_3	ugaGAUCAUUAGUUGAAAGCCGA	23	3
>CEO2_2_plate3_I05.scf_1	CCUUUGAUUGAGUUUUUUGU	20	>CEO2_2_plate2_B03.scf_3	auCCUUUGAUUGAGUUUUUUGU	22	2
>CEO2_2_plate3_I05.scf_1	CCUUUGAUUGAGUUUUUUGU	20	>CEO2_2_plate3_I13.scf_2	gacuauCCUUUGAUUGAGUUUUUUGU	26	6
>CEO2_2_plate3_I10.scf_2	GGAGUGCUUGUCUACUGCGA	20	>CEO2_2_plate3_P21.scf_1	cGGAGUGCUUGUCUACUGCGA	21	1
>CEO2_2_plate3_I10.scf_2	GGAGUGCUUGUCUACUGCGA	20	>CEO2_2_plate1_C09.scf_3	gcGGAGUGCUUGUCUACUGCGA	22	2
>CEO2_2_plate3_I10.scf_2	GGAGUGCUUGUCUACUGCGA	20	>CEO2_2_plate3_D13.scf_1	cGGAGUGCUUGUCUACUGCGAg	22	2
>CEO2_2_plate3_I10.scf_2	GGAGUGCUUGUCUACUGCGA	20	>CEO2_2_plate1_J01.scf_3	gcGGAGUGCUUGUCUACUGCGAg	23	3
>CEO2_2_plate3_I10.scf_2	GGAGUGCUUGUCUACUGCGA	20	>CEO2_2_plate3_K06.scf_7	gcGGAGUGCUUGUCUACUGCGAgu	24	4
>CEO2_2_plate3_N15.scf_1	GCUGGCAUCGUCUCUUUCGG	20	>CEO2_2_plate1_M06.scf_2	GCUGGCAUCGUCUCUUUCGGcc	22	2
>CEO2_2_plate3_O14.scf_2	GACAAGCUUGGUGACUGGUC	20	>Contig[0111]	ggaGACAAGCUUGGUGACUGGUCg	24	4
>CEO2_2_plate3_O14.scf_2	GACAAGCUUGGUGACUGGUC	20	>CEO2_2_plate2_H15.scf_5	ggaGACAAGCUUGGUGACUGGUCgc	25	5
>Contig[0072]	GACGACAGUGAAAUACCACC	20	>CEO2_2_plate3_G11.scf_2	GACGACAGUGAAAUACCACCa	21	1
>Contig[0072]	GACGACAGUGAAAUACCACC	20	>CEO2_2_plate1_I14.scf_2	GACGACAGUGAAAUACCACCaca	23	3
>Contig[0072]	GACGACAGUGAAAUACCACC	20	>CEO2_2_plate3_B17.scf_1	GACGACAGUGAAAUACCACCacu	23	3
>Contig[0072]	GACGACAGUGAAAUACCACC	20	>CEO2_2_plate1_L23.scf_6	gGACGACAGUGAAAUACCACCacu	24	4
>Contig[0107]	AGGCAAGAUGUUGGCAUAGC	20	>CEO2_2_plate1_A01.scf_1	AGGCAAGAUGUUGGCAUAGCuga	23	3
>Contig[0130]	GUUCAACAGAAUUUGGCUUC	20	>CEO2_2_plate3_D05.scf_1	GUUCAACAGAAUUUGGCUUCa	21	1
>Contig[0130]	GUUCAACAGAAUUUGGCUUC	20	>CEO2_2_plate2_E04.scf_1	GUUCAACAGAAUUUGGCUUCac	22	2
>Contig[0130]	GUUCAACAGAAUUUGGCUUC	20	>CEO2_2_plate1_K14.scf_1	GUUCAACAGAAUUUGGCUUCacu	23	3
>Contig[0130]	GUUCAACAGAAUUUGGCUUC	20	>CEO2_2_plate2_G18.scf_3	GUUCAACAGAAUUUGGCUUCaca	23	3
>Contig[0132]	CAUGACACUGAUUAGGGAUG	20	>CEO2_2_plate1_A03.scf_1	CAUGACACUGAUUAGGGAUGuga	23	3
>Contig[0132]	CAUGACACUGAUUAGGGAUG	20	>CEO2_2_plate3_D19.scf_2	CAUGACACUGAUUAGGGAUGugau	24	4
>Contig[0135]	UCGGUUCUGACGUGCAAAUC	20	>CEO2_2_plate1_J22.scf_3	UCGGUUCUGACGUGCAAAUCga	22	2
>Contig[0135]	UCGGUUCUGACGUGCAAAUC	20	>CEO2_2_plate1_I18.scf_1	UCGGUUCUGACGUGCAAAUCgauc	24	4
>Contig[0385]	GAAUAGAUACGCGGUAUGAG	20	>CEO2_2_plate1_O07.scf_1	GAAUAGAUACGCGGUAUGAGg	21	1
>Contig[0385]	GAAUAGAUACGCGGUAUGAG	20	>CEO2_2_plate2_J16.scf_2	GAAUAGAUACGCGGUAUGAGgu	22	2
>Contig[0385]	GAAUAGAUACGCGGUAUGAG	20	>CEO2_2_plate3_K04.scf_7	GAAUAGAUACGCGGUAUGAGguu	23	3
>Contig[0385]	GAAUAGAUACGCGGUAUGAG	20	>CEO2_2_plate2_B11.scf_2	GAAUAGAUACGCGGUAUGAGguug	24	4
>Contig[0543]	GUGCAUGAAGUUCAUAUCUU	20	>CEO2_2_plate1_O10.scf_4	GUGCAUGAAGUUCAUAUCUUgu	22	2
>Contig[067]	GAAAUCUCAUUCAUUCCUGC	20	>CEO2_2_plate1_I02.scf_2	gGAAAUCUCAUUCAUUCCUGCa	22	2
>Contig[073]	GCAGAUCGUAAUGGUAGUAG	20	>CEO2_2_plate2_G17.scf_3	GCAGAUCGUAAUGGUAGUAGc	21	1
>Contig[1079]	CUUACGACCAUAUCACGUUG	20	>CEO2_2_plate2_D06.scf_1	gCUUACGACCAUAUCACGUUGaa	23	3
>Contig[1079]	CUUACGACCAUAUCACGUUG	20	>CEO2_2_plate2_O07.scf_4	gCUUACGACCAUAUCACGUUGaaugca	27	7
>KBAEC2	GGUGACGAACUUCUUGCGAU	20	>siR24-61 siRNA, 1 read.	gaguGGUGACGAACUUCUUGCGAU	24	4
>KE16C3	GUAGGUCCCAAGGGUAUGGC	20	>CEO2_2_plate1_P09.scf_1	GUAGGUCCCAAGGGUAUGGCugu	23	3
>KEEF59	GAAACUAAAAAAUAAAAACC	20	>CEO2_2_plate1_D11.scf_4	GAAACUAAAAAAUAAAAACCgg	22	2
>siR20-106 siRNA, 1 read.	GCAUGCAUCACAUUGUAAUG	20	>siR22-120 siRNA, 2 reads.	GCAUGCAUCACAUUGUAAUGaa	22	2
>siR20-108 siRNA, 1 read.	GGAGUGCUGAUCGCCGAGUC	20	>siR21-139 siRNA, 1 read.	GGAGUGCUGAUCGCCGAGUCg	21	1
>siR20-119 siRNA, 12 reads.	GCAUCGGUGGUUCAGUGGUA	20	>siR21-1 siRNA, 32 reads.	GCAUCGGUGGUUCAGUGGUAg	21	1
>siR20-119 siRNA, 12 reads.	GCAUCGGUGGUUCAGUGGUA	20	>siR22-184 siRNA, 40 reads.	GCAUCGGUGGUUCAGUGGUAga	22	2
>siR20-119 siRNA, 12 reads.	GCAUCGGUGGUUCAGUGGUA	20	>siR23-3 siRNA, 10 reads.	GCAUCGGUGGUUCAGUGGUAgaa	23	3
>siR20-144 siRNA, 1 read.	GUAGUCGGGUUGACUUUGGU	20	>CEO2_2_plate3_E22.scf_3	GUAGUCGGGUUGACUUUGGUcgu	23	3
>siR20-146 siRNA, 1 read.	GCUGCGACUACGUCUCUUGG	20	>siR22-305 siRNA, 1 read.	GCUGCGACUACGUCUCUUGGca	22	2
>siR20-148 siRNA, 1 read.	UUGAAAUCCACAUAUUUGAA	20	>siR26-301 siRNA, 1 read.	gccacgUUGAAAUCCACAUAUUUGAA	26	6
>siR20-148 siRNA, 1 read.	UUGAAAUCCACAUAUUUGAA	20	>siR26-313 siRNA, 1 read.	gUUGAAAUCCACAUAUUUGAAgaucc	26	6
>siR20-173 siRNA, 1 read.	GACGACGAGAAGAAGAGGAA	20	>siR25-93 siRNA, 1 read.	GACGACGAGAAGAAGAGGAAuuauc	25	5
>siR20-177 siRNA, 1 read.	GCAAACGGCUUGACUUGGUG	20	>CEO2_2_plate2_G23.scf_1	GCAAACGGCUUGACUUGGUGua	22	2
>siR20-189 siRNA, 1 read.	UGUGUGUGUGUGUGUGUGUG	20	>siR21-193 siRNA, 1 read.	gUGUGUGUGUGUGUGUGUGUG	21	1
>siR20-189 siRNA, 1 read.	UGUGUGUGUGUGUGUGUGUG	20	>siR22-250 siRNA, 1 read.	gUGUGUGUGUGUGUGUGUGUGu	22	2
>siR20-223 siRNA, 1 read.	GCUCAUAAUGCAUACGAUUG	20	>CEO2_2_plate3_M10.scf_3	GCUCAUAAUGCAUACGAUUGac	22	2
>siR20-233 siRNA, 1 read.	GAUGGGUGUUCCGUUCGCUG	20	>siR25-139 siRNA, 1 read.	GAUGGGUGUUCCGUUCGCUGcguga	25	5
>siR20-233 siRNA, 1 read.	GAUGGGUGUUCCGUUCGCUG	20	>siR26-194 siRNA, 1 read.	gaacaaGAUGGGUGUUCCGUUCGCUG	26	6
>siR20-243 siRNA, 1 read.	CCAGUACUUCUUCGAUGUCU	20	>siR26-324 siRNA, 1 read.	ggcuuCCAGUACUUCUUCGAUGUCUu	26	6
>siR20-39 siRNA, 1 read.	GUCGAGUGCUUGUCUUGUAC	20	>CEO2_2_plate3_A12.scf_1	GUCGAGUGCUUGUCUUGUACgc	22	2
>siR20-39 siRNA, 1 read.	GUCGAGUGCUUGUCUUGUAC	20	>siR26-94 siRNA, 1 read.	GUCGAGUGCUUGUCUUGUACgcgaau	26	6
>siR20-42 siRNA, 1 read.	ACCGAGCGUCGUGGCGGGCG	20	>siR21-240 siRNA, 3 reads.	ACCGAGCGUCGUGGCGGGCGc	21	1
>siR20-42 siRNA, 1 read.	ACCGAGCGUCGUGGCGGGCG	20	>siR27-11 siRNA, 1 read.	ACCGAGCGUCGUGGCGGGCGcuuguga	27	7
>siR20-50 siRNA, 4 reads.	AUCGGUGGUUCAGUGGUAGA	20	>siR22-184 siRNA, 40 reads.	gcAUCGGUGGUUCAGUGGUAGA	22	2
>siR20-50 siRNA, 4 reads.	AUCGGUGGUUCAGUGGUAGA	20	>siR23-3 siRNA, 10 reads.	gcAUCGGUGGUUCAGUGGUAGAa	23	3
>siR20-64 siRNA, 1 read.	CCGAUGUUUCUGAGAUGUCU	20	>siR21-311 siRNA, 1 read.	gCCGAUGUUUCUGAGAUGUCU	21	1
>siR20-64 siRNA, 1 read.	CCGAUGUUUCUGAGAUGUCU	20	>siR22-98 siRNA, 8 reads.	ugCCGAUGUUUCUGAGAUGUCU	22	2
>siR20-64 siRNA, 1 read.	CCGAUGUUUCUGAGAUGUCU	20	>siR23-134 siRNA, 3 reads.	uugCCGAUGUUUCUGAGAUGUCU	23	3
>siR20-64 siRNA, 1 read.	CCGAUGUUUCUGAGAUGUCU	20	>siR23-71 siRNA, 2 reads.	CCGAUGUUUCUGAGAUGUCUuca	23	3
>siR20-64 siRNA, 1 read.	CCGAUGUUUCUGAGAUGUCU	20	>siR23-75 siRNA, 12 reads.	ugCCGAUGUUUCUGAGAUGUCUu	23	3
>siR20-64 siRNA, 1 read.	CCGAUGUUUCUGAGAUGUCU	20	>siR24-37 siRNA, 1 read.	ugCCGAUGUUUCUGAGAUGUCUuc	24	4
>siR20-64 siRNA, 1 read.	CCGAUGUUUCUGAGAUGUCU	20	>siR24-44 siRNA, 1 read.	gCCGAUGUUUCUGAGAUGUCUuca	24	4
>siR20-64 siRNA, 1 read.	CCGAUGUUUCUGAGAUGUCU	20	>siR24-74 siRNA, 4 reads.	uuugCCGAUGUUUCUGAGAUGUCU	24	4
>siR20-67 siRNA, 1 read.	GUGCAUAUUCGUUUAAUUGG	20	>siR26-169 siRNA, 1 read.	GUGCAUAUUCGUUUAAUUGGgccacu	26	6
>siR20-75 siRNA, 1 read.	GGGACGCGAGCGAUUGUUGC	20	>siR22-222 siRNA, 1 read.	GGGACGCGAGCGAUUGUUGCau	22	2
>siR20-84 siRNA, 1 read.	CAUCGGUGGUUCAGUGGUAG	20	>siR21-1 siRNA, 32 reads.	gCAUCGGUGGUUCAGUGGUAG	21	1
>siR20-84 siRNA, 1 read.	CAUCGGUGGUUCAGUGGUAG	20	>siR22-184 siRNA, 40 reads.	gCAUCGGUGGUUCAGUGGUAGa	22	2
>siR20-84 siRNA, 1 read.	CAUCGGUGGUUCAGUGGUAG	20	>siR23-3 siRNA, 10 reads.	gCAUCGGUGGUUCAGUGGUAGaa	23	3
>siR20-85 siRNA, 8 reads.	UCGGUGGUUCAGUGGUAGAA	20	>siR23-3 siRNA, 10 reads.	gcaUCGGUGGUUCAGUGGUAGAA	23	3
>010802_E03-1	GUUGCAGAUAACUGGUACAAG	21	>CEO2_2_plate2_N21.scf_2	GUUGCAGAUAACUGGUACAAGg	22	1
>CEO2_2_plate1_A18.scf_2	CCGUACAUAUGUUUCCGUGCU	21	>CEO2_2_plate1_D19.scf_1	cacCCGUACAUAUGUUUCCGUGCU	24	3
>CEO2_2_plate1_A21.scf_1	GAGAUCGUUCAGUACGGCAAU	21	>CEO2_2_plate2_C21.scf_2	uGAGAUCGUUCAGUACGGCAAU	22	1
>CEO2_2_plate1_A21.scf_1	GAGAUCGUUCAGUACGGCAAU	21	>CEO2_2_plate3_C14.scf_2	uGAGAUCGUUCAGUACGGCAAUu	23	2
>CEO2_2_plate1_B01.scf_3	GGAUUUCCUAUACACGGCUGG	21	>CEO2_2_plate1_D18.scf_2	gGGAUUUCCUAUACACGGCUGG	22	1
>CEO2_2_plate1_C05.scf_3	CGAAUCCCACUCUCUUCACCA	21	>CEO2_2_plate1_E14.scf_1	gguuCGAAUCCCACUCUCUUCACCA	25	4
>CEO2_2_plate1_C05.scf_3	CGAAUCCCACUCUCUUCACCA	21	>CEO2_2_plate3_L24.scf_3	ggguuCGAAUCCCACUCUCUUCACCA	26	5
>CEO2_2_plate1_E03.scf_1	GCGGAGUGCUUGUCUACUGCG	21	>CEO2_2_plate1_C09.scf_3	GCGGAGUGCUUGUCUACUGCGa	22	1
>CEO2_2_plate1_E03.scf_1	GCGGAGUGCUUGUCUACUGCG	21	>CEO2_2_plate1_E24.scf_1	GCGGAGUGCUUGUCUACUGCGu	22	1
>CEO2_2_plate1_E03.scf_1	GCGGAGUGCUUGUCUACUGCG	21	>CEO2_2_plate1_J01.scf_3	GCGGAGUGCUUGUCUACUGCGag	23	2
>CEO2_2_plate1_E03.scf_1	GCGGAGUGCUUGUCUACUGCG	21	>CEO2_2_plate3_K06.scf_7	GCGGAGUGCUUGUCUACUGCGagu	24	3
>CEO2_2_plate1_E05.scf_2	GAGAAGGUGUCUUGCUGGCGG	21	>CEO2_2_plate1_G15.scf_1	GAGAAGGUGUCUUGCUGGCGGu	22	1
>CEO2_2_plate1_E05.scf_2	GAGAAGGUGUCUUGCUGGCGG	21	>CEO2_2_plate1_L16.scf_2	aGAGAAGGUGUCUUGCUGGCGG	22	1
>CEO2_2_plate1_E05.scf_2	GAGAAGGUGUCUUGCUGGCGG	21	>CEO2_2_plate3_H17.scf_4	aGAGAAGGUGUCUUGCUGGCGGu	23	2
>CEO2_2_plate1_E05.scf_2	GAGAAGGUGUCUUGCUGGCGG	21	>CEO2_2_plate1_L06.scf_3	aaGAGAAGGUGUCUUGCUGGCGGu	24	3
>CEO2_2_plate1_E09.scf_3	GAAUCCUGGAUGUUGUAAGCU	21	>CEO2_2_plate1_H17.scf_1	gGAAUCCUGGAUGUUGUAAGCU	22	1
>CEO2_2_plate1_E09.scf_3	GAAUCCUGGAUGUUGUAAGCU	21	>CEO2_2_plate3_L22.scf_2	ggGAAUCCUGGAUGUUGUAAGCU	23	2
>CEO2_2_plate1_E09.scf_3	GAAUCCUGGAUGUUGUAAGCU	21	>CEO2_2_plate1_O18.scf_1	ggGAAUCCUGGAUGUUGUAAGCUu	24	3
>CEO2_2_plate1_E16.scf_1	GUCGGCGAGAAGUUCGUUGGU	21	>CEO2_2_plate2_L04.scf_1	GUCGGCGAGAAGUUCGUUGGUc	22	1
>CEO2_2_plate1_F11.scf_1	GGAGGCAUCUCUAUCUCGUGG	21	>CEO2_2_plate1_N07.scf_2	GGAGGCAUCUCUAUCUCGUGGc	22	1
>CEO2_2_plate1_F11.scf_1	GGAGGCAUCUCUAUCUCGUGG	21	>CEO2_2_plate2_G23.scf_2	gGGAGGCAUCUCUAUCUCGUGG	22	1
>CEO2_2_plate1_F11.scf_1	GGAGGCAUCUCUAUCUCGUGG	21	>CEO2_2_plate1_A04.scf_3	cgGGAGGCAUCUCUAUCUCGUGG	23	2
>CEO2_2_plate1_F11.scf_1	GGAGGCAUCUCUAUCUCGUGG	21	>CEO2_2_plate2_I12.scf_3	gGGAGGCAUCUCUAUCUCGUGGc	23	2
>CEO2_2_plate1_F11.scf_1	GGAGGCAUCUCUAUCUCGUGG	21	>CEO2_2_plate3_C20.scf_1	ugGGAGGCAUCUCUAUCUCGUGG	23	2
>CEO2_2_plate1_F11.scf_1	GGAGGCAUCUCUAUCUCGUGG	21	>CEO2_2_plate1_F04.scf_2	ucgGGAGGCAUCUCUAUCUCGUGG	24	3
>CEO2_2_plate1_F11.scf_1	GGAGGCAUCUCUAUCUCGUGG	21	>CEO2_2_plate1_M10.scf_1	cgGGAGGCAUCUCUAUCUCGUGGc	24	3
>CEO2_2_plate1_F11.scf_1	GGAGGCAUCUCUAUCUCGUGG	21	>CEO2_2_plate1_A02.scf_1	gucgGGAGGCAUCUCUAUCUCGUGG	25	4
>CEO2_2_plate1_F11.scf_1	GGAGGCAUCUCUAUCUCGUGG	21	>CEO2_2_plate1_E04.scf_2	ucgGGAGGCAUCUCUAUCUCGUGGc	25	4
>CEO2_2_plate1_F11.scf_1	GGAGGCAUCUCUAUCUCGUGG	21	>CEO2_2_plate1_I09.scf_4	aucgGGAGGCAUCUCUAUCUCGUGG	25	4
>CEO2_2_plate1_F11.scf_1	GGAGGCAUCUCUAUCUCGUGG	21	>CEO2_2_plate3_J18.scf_1	ggcgGGAGGCAUCUCUAUCUCGUGG	25	4
>CEO2_2_plate1_F11.scf_1	GGAGGCAUCUCUAUCUCGUGG	21	>CEO2_2_plate3_P14.scf_3	gucaGGAGGCAUCUCUAUCUCGUGG	25	4
>CEO2_2_plate1_F11.scf_1	GGAGGCAUCUCUAUCUCGUGG	21	>CEO2_2_plate1_E05.scf_3	gucgGGAGGCAUCUCUAUCUCGUGGc	26	5
>CEO2_2_plate1_F11.scf_1	GGAGGCAUCUCUAUCUCGUGG	21	>CEO2_2_plate2_B14.scf_1	cgagucgGGAGGCAUCUCUAUCUCGUGGc	29	8
>CEO2_2_plate1_H12.scf_3	CGACAGUGAAAUACCACCACU	21	>CEO2_2_plate3_B17.scf_1	gaCGACAGUGAAAUACCACCACU	23	2
>CEO2_2_plate1_H12.scf_3	CGACAGUGAAAUACCACCACU	21	>CEO2_2_plate1_L23.scf_6	ggaCGACAGUGAAAUACCACCACU	24	3
>CEO2_2_plate1_I15.scf_3	UGAGAUCGUUCAGUACGGCAA	21	>CEO2_2_plate2_C21.scf_2	UGAGAUCGUUCAGUACGGCAAu	22	1
>CEO2_2_plate1_I15.scf_3	UGAGAUCGUUCAGUACGGCAA	21	>CEO2_2_plate3_C14.scf_2	UGAGAUCGUUCAGUACGGCAAuu	23	2
>CEO2_2_plate1_O07.scf_1	GAAUAGAUACGCGGUAUGAGG	21	>CEO2_2_plate2_J16.scf_2	GAAUAGAUACGCGGUAUGAGGu	22	1
>CEO2_2_plate1_O07.scf_1	GAAUAGAUACGCGGUAUGAGG	21	>CEO2_2_plate3_K04.scf_7	GAAUAGAUACGCGGUAUGAGGuu	23	2
>CEO2_2_plate1_O07.scf_1	GAAUAGAUACGCGGUAUGAGG	21	>CEO2_2_plate2_B11.scf_2	GAAUAGAUACGCGGUAUGAGGuug	24	3
>CEO2_2_plate2_A05.scf_2	CGGAGUGGACGCAUCACUGGU	21	>CEO2_2_plate2_N15.scf_1	CGGAGUGGACGCAUCACUGGUgu	23	2
>CEO2_2_plate2_A05.scf_4	GUGGCCUGCUUCUUUUCGGUU	21	>siR25-90 siRNA, 1 read.	GUGGCCUGCUUCUUUUCGGUUuugc	25	4
>CEO2_2_plate2_A05.scf_4	GUGGCCUGCUUCUUUUCGGUU	21	>siR26-211 siRNA, 1 read.	GUGGCCUGCUUCUUUUCGGUUuugcg	26	5
>CEO2_2_plate2_F21.scf_2	GCGGCGCAUUAGCUAGUUGGU	21	>CEO2_2_plate3_J22.scf_1	GCGGCGCAUUAGCUAGUUGGUga	23	2
>CEO2_2_plate2_K17.scf_4	GCGAAGAACCUUACCUGGUCU	21	>CEO2_2_plate3_E03.scf_2	GCGAAGAACCUUACCUGGUCUug	23	2
>CEO2_2_plate2_K17.scf_4	GCGAAGAACCUUACCUGGUCU	21	>CEO2_2_plate2_K09.scf_1	GCGAAGAACCUUACCUGGUCUuga	24	3
>CEO2_2_plate2_K17.scf_4	GCGAAGAACCUUACCUGGUCU	21	>CEO2_2_plate1_F10.scf_2	GCGAAGAACCUUACCUGGUCUugac	25	4
>CEO2_2_plate2_K17.scf_4	GCGAAGAACCUUACCUGGUCU	21	>CEO2_2_plate1_M24.scf_1	caacGCGAAGAACCUUACCUGGUCUu	26	5
>CEO2_2_plate2_K17.scf_4	GCGAAGAACCUUACCUGGUCU	21	>CEO2_2_plate2_E22.scf_1	aacGCGAAGAACCUUACCUGGUCUug	26	5
>CEO2_2_plate2_L08.scf_6	GGGAGGCAUCUCUAUCUCGUG	21	>CEO2_2_plate2_G23.scf_2	GGGAGGCAUCUCUAUCUCGUGg	22	1
>CEO2_2_plate2_L08.scf_6	GGGAGGCAUCUCUAUCUCGUG	21	>CEO2_2_plate1_A04.scf_3	cGGGAGGCAUCUCUAUCUCGUGg	23	2
>CEO2_2_plate2_L08.scf_6	GGGAGGCAUCUCUAUCUCGUG	21	>CEO2_2_plate1_D18.scf_4	cGGGAGGCAUCUCUAUCUCGUGc	23	2
>CEO2_2_plate2_L08.scf_6	GGGAGGCAUCUCUAUCUCGUG	21	>CEO2_2_plate1_E19.scf_1	cGGGAGGCAUCUCUAUCUCGUGu	23	2
>CEO2_2_plate2_L08.scf_6	GGGAGGCAUCUCUAUCUCGUG	21	>CEO2_2_plate2_I12.scf_3	GGGAGGCAUCUCUAUCUCGUGgc	23	2
>CEO2_2_plate2_L08.scf_6	GGGAGGCAUCUCUAUCUCGUG	21	>CEO2_2_plate3_C20.scf_1	uGGGAGGCAUCUCUAUCUCGUGg	23	2
>CEO2_2_plate2_L08.scf_6	GGGAGGCAUCUCUAUCUCGUG	21	>CEO2_2_plate1_E12.scf_1	gucGGGAGGCAUCUCUAUCUCGUG	24	3
>CEO2_2_plate2_L08.scf_6	GGGAGGCAUCUCUAUCUCGUG	21	>CEO2_2_plate1_F04.scf_2	ucGGGAGGCAUCUCUAUCUCGUGg	24	3
>CEO2_2_plate2_L08.scf_6	GGGAGGCAUCUCUAUCUCGUG	21	>CEO2_2_plate1_M10.scf_1	cGGGAGGCAUCUCUAUCUCGUGgc	24	3
>CEO2_2_plate2_L08.scf_6	GGGAGGCAUCUCUAUCUCGUG	21	>CEO2_2_plate1_A02.scf_1	gucGGGAGGCAUCUCUAUCUCGUGg	25	4
>CEO2_2_plate2_L08.scf_6	GGGAGGCAUCUCUAUCUCGUG	21	>CEO2_2_plate1_E04.scf_2	ucGGGAGGCAUCUCUAUCUCGUGgc	25	4
>CEO2_2_plate2_L08.scf_6	GGGAGGCAUCUCUAUCUCGUG	21	>CEO2_2_plate1_I09.scf_4	aucGGGAGGCAUCUCUAUCUCGUGg	25	4
>CEO2_2_plate2_L08.scf_6	GGGAGGCAUCUCUAUCUCGUG	21	>CEO2_2_plate3_J18.scf_1	ggcGGGAGGCAUCUCUAUCUCGUGg	25	4
>CEO2_2_plate2_L08.scf_6	GGGAGGCAUCUCUAUCUCGUG	21	>CEO2_2_plate1_E05.scf_3	gucGGGAGGCAUCUCUAUCUCGUGgc	26	5
>CEO2_2_plate2_L08.scf_6	GGGAGGCAUCUCUAUCUCGUG	21	>CEO2_2_plate2_B14.scf_1	cgagucGGGAGGCAUCUCUAUCUCGUGgc	29	8
>CEO2_2_plate2_M07.scf_1	GACGACGUUGAUAGGCCGGGU	21	>CEO2_2_plate1_L16.scf_1	gacGACGACGUUGAUAGGCCGGGU	24	3
>CEO2_2_plate2_M07.scf_1	GACGACGUUGAUAGGCCGGGU	21	>CEO2_2_plate1_N04.scf_1	gacGACGACGUUGAUAGGCCGGGUg	25	4
>CEO2_2_plate3_A11.scf_4	GAUCGUGAACUUCCUGUUCGG	21	>siR26-231 siRNA, 1 read.	GAUCGUGAACUUCCUGUUCGGugucc	26	5
>CEO2_2_plate3_A12.scf_4	GAAGAACCUUACCUGGUCUUG	21	>CEO2_2_plate2_C23.scf_2	GAAGAACCUUACCUGGUCUUGa	22	1
>CEO2_2_plate3_A12.scf_4	GAAGAACCUUACCUGGUCUUG	21	>CEO2_2_plate2_O16.scf_4	cGAAGAACCUUACCUGGUCUUG	22	1
>CEO2_2_plate3_A12.scf_4	GAAGAACCUUACCUGGUCUUG	21	>CEO2_2_plate1_D18.scf_7	cGAAGAACCUUACCUGGUCUUGa	23	2
>CEO2_2_plate3_A12.scf_4	GAAGAACCUUACCUGGUCUUG	21	>CEO2_2_plate2_A04.scf_1	GAAGAACCUUACCUGGUCUUGac	23	2
>CEO2_2_plate3_A12.scf_4	GAAGAACCUUACCUGGUCUUG	21	>CEO2_2_plate2_A17.scf_1	GAAGAACCUUACCUGGUCUUGau	23	2
>CEO2_2_plate3_A12.scf_4	GAAGAACCUUACCUGGUCUUG	21	>CEO2_2_plate3_E03.scf_2	gcGAAGAACCUUACCUGGUCUUG	23	2
>CEO2_2_plate3_A12.scf_4	GAAGAACCUUACCUGGUCUUG	21	>CEO2_2_plate2_K09.scf_1	gcGAAGAACCUUACCUGGUCUUGa	24	3
>CEO2_2_plate3_A12.scf_4	GAAGAACCUUACCUGGUCUUG	21	>CEO2_2_plate1_F10.scf_2	gcGAAGAACCUUACCUGGUCUUGac	25	4
>CEO2_2_plate3_A12.scf_4	GAAGAACCUUACCUGGUCUUG	21	>CEO2_2_plate2_E22.scf_1	aacgcGAAGAACCUUACCUGGUCUUG	26	5
>CEO2_2_plate3_B22.scf_4	GGAGCAUGUGGUUUAAUUCGA	21	>CEO2_2_plate2_J19.scf_1	uGGAGCAUGUGGUUUAAUUCGAa	23	2
>CEO2_2_plate3_D05.scf_1	GUUCAACAGAAUUUGGCUUCA	21	>CEO2_2_plate2_E04.scf_1	GUUCAACAGAAUUUGGCUUCAc	22	1
>CEO2_2_plate3_D05.scf_1	GUUCAACAGAAUUUGGCUUCA	21	>CEO2_2_plate1_K14.scf_1	GUUCAACAGAAUUUGGCUUCAcu	23	2
>CEO2_2_plate3_D05.scf_1	GUUCAACAGAAUUUGGCUUCA	21	>CEO2_2_plate2_G18.scf_3	GUUCAACAGAAUUUGGCUUCAca	23	2
>CEO2_2_plate3_G11.scf_2	GACGACAGUGAAAUACCACCA	21	>CEO2_2_plate1_I14.scf_2	GACGACAGUGAAAUACCACCAca	23	2
>CEO2_2_plate3_G11.scf_2	GACGACAGUGAAAUACCACCA	21	>CEO2_2_plate3_B17.scf_1	GACGACAGUGAAAUACCACCAcu	23	2
>CEO2_2_plate3_G11.scf_2	GACGACAGUGAAAUACCACCA	21	>CEO2_2_plate1_L23.scf_6	gGACGACAGUGAAAUACCACCAcu	24	3
>CEO2_2_plate3_G14.scf_4	CCAGUUGGUACGUCUGGUUCA	21	>Contig[0215]	CCAGUUGGUACGUCUGGUUCAg	22	1
>CEO2_2_plate3_G14.scf_4	CCAGUUGGUACGUCUGGUUCA	21	>CEO2_2_plate1_A10.scf_3	CCAGUUGGUACGUCUGGUUCAgg	23	2
>CEO2_2_plate3_G14.scf_4	CCAGUUGGUACGUCUGGUUCA	21	>CEO2_2_plate2_C06.scf_4	CCAGUUGGUACGUCUGGUUCAga	23	2
>CEO2_2_plate3_G14.scf_4	CCAGUUGGUACGUCUGGUUCA	21	>CEO2_2_plate1_C03.scf_2	CCAGUUGGUACGUCUGGUUCAggg	24	3
>CEO2_2_plate3_G14.scf_4	CCAGUUGGUACGUCUGGUUCA	21	>CEO2_2_plate1_K24.scf_1	CCAGUUGGUACGUCUGGUUCAugg	24	3
>CEO2_2_plate3_G14.scf_4	CCAGUUGGUACGUCUGGUUCA	21	>CEO2_2_plate2_M02.scf_3	CCAGUUGGUACGUCUGGUUCAggu	24	3
>CEO2_2_plate3_G14.scf_4	CCAGUUGGUACGUCUGGUUCA	21	>CEO2_2_plate1_I12.scf_1	CCAGUUGGUACGUCUGGUUCAgggu	25	4
>CEO2_2_plate3_G23.scf_1	CGAUGAGUGCUAAGUGUUAGG	21	>CEO2_2_plate3_N22.scf_3	CGAUGAGUGCUAAGUGUUAGGg	22	1
>CEO2_2_plate3_G23.scf_1	CGAUGAGUGCUAAGUGUUAGG	21	>CEO2_2_plate1_M22.scf_1	CGAUGAGUGCUAAGUGUUAGGgg	23	2
>CEO2_2_plate3_G23.scf_1	CGAUGAGUGCUAAGUGUUAGG	21	>CEO2_2_plate1_O15.scf_2	aCGAUGAGUGCUAAGUGUUAGGgg	24	3
>CEO2_2_plate3_G23.scf_1	CGAUGAGUGCUAAGUGUUAGG	21	>CEO2_2_plate3_D12.scf_2	cguaaaCGAUGAGUGCUAAGUGUUAGG	27	6
>CEO2_2_plate3_I01.scf_1	CCGGAGAAUGUUAUCACGGGA	21	>CEO2_2_plate1_E08.scf_2	CCGGAGAAUGUUAUCACGGGAg	22	1
>CEO2_2_plate3_I01.scf_1	CCGGAGAAUGUUAUCACGGGA	21	>CEO2_2_plate1_A01.scf_2	CCGGAGAAUGUUAUCACGGGAga	23	2
>CEO2_2_plate3_I01.scf_1	CCGGAGAAUGUUAUCACGGGA	21	>CEO2_2_plate2_F06.scf_1	CCGGAGAAUGUUAUCACGGGAgaca	25	4
>CEO2_2_plate3_I01.scf_2	GAAGAACCUUACCAGGCCUUG	21	>CEO2_2_plate3_B17.scf_2	gcGAAGAACCUUACCAGGCCUUGac	25	4
>CEO2_2_plate3_L01.scf_1	AGAAGGUGUCUUGCUGGCGGU	21	>CEO2_2_plate1_G15.scf_1	gAGAAGGUGUCUUGCUGGCGGU	22	1
>CEO2_2_plate3_L01.scf_1	AGAAGGUGUCUUGCUGGCGGU	21	>CEO2_2_plate3_H17.scf_4	agAGAAGGUGUCUUGCUGGCGGU	23	2
>CEO2_2_plate3_L01.scf_1	AGAAGGUGUCUUGCUGGCGGU	21	>CEO2_2_plate1_L06.scf_3	aagAGAAGGUGUCUUGCUGGCGGU	24	3
>CEO2_2_plate3_N06.scf_1	UGAGAUCAUUAGUUGAAAGCC	21	>CEO2_2_plate1_G05.scf_1	UGAGAUCAUUAGUUGAAAGCCg	22	1
>CEO2_2_plate3_N06.scf_1	UGAGAUCAUUAGUUGAAAGCC	21	>CEO2_2_plate1_H21.scf_3	UGAGAUCAUUAGUUGAAAGCCga	23	2
>CEO2_2_plate3_P21.scf_1	CGGAGUGCUUGUCUACUGCGA	21	>CEO2_2_plate1_C09.scf_3	gCGGAGUGCUUGUCUACUGCGA	22	1
>CEO2_2_plate3_P21.scf_1	CGGAGUGCUUGUCUACUGCGA	21	>CEO2_2_plate3_D13.scf_1	CGGAGUGCUUGUCUACUGCGAg	22	1
>CEO2_2_plate3_P21.scf_1	CGGAGUGCUUGUCUACUGCGA	21	>CEO2_2_plate1_J01.scf_3	gCGGAGUGCUUGUCUACUGCGAg	23	2
>CEO2_2_plate3_P21.scf_1	CGGAGUGCUUGUCUACUGCGA	21	>CEO2_2_plate3_K06.scf_7	gCGGAGUGCUUGUCUACUGCGAgu	24	3
>Contig[0383]	GGUUCGAAUCCCACUCUCUUC	21	>CEO2_2_plate1_E14.scf_1	GGUUCGAAUCCCACUCUCUUCacca	25	4
>Contig[0383]	GGUUCGAAUCCCACUCUCUUC	21	>CEO2_2_plate3_L24.scf_3	gGGUUCGAAUCCCACUCUCUUCacca	26	5
>Contig[0383]	GGUUCGAAUCCCACUCUCUUC	21	>CEO2_2_plate3_D04.scf_1	gcgugGGUUCGAAUCCCACUCUCUUCa	27	6
>Contig[086]	GGGUUCGAGUCCCCUAGGUGG	21	>CEO2_2_plate2_G18.scf_1	gGGGUUCGAGUCCCCUAGGUGGcucca	27	6
>Contig[0978]	GUCCAUAUCAUCGUGGUCAAG	21	>siR26-150 siRNA, 2 reads.	GUCCAUAUCAUCGUGGUCAAGuacag	26	5
>Contig[1149]	AUAAAGCUAGGUUACCAAAGC	21	>KCCF24	AUAAAGCUAGGUUACCAAAGCcgg	24	3
>KA5F5E	GAAUUUUGUUGAUCGCUGGCC	21	>CEO2_2_plate2_I05.scf_3	GAAUUUUGUUGAUCGCUGGCCu	22	1
>KABD76	GGAACAACAAGCGUCUUCUUG	21	>CEO2_2_plate2_F04.scf_1	GGAACAACAAGCGUCUUCUUGg	22	1
>KBC08A	GGGUAAGUCUUGUAUGUUGCC	21	>CEO2_2_plate3_J19.scf_3	GGGUAAGUCUUGUAUGUUGCCa	22	1
>KEC8AC	GUAGCAGACCAAAACGACUGG	21	>CEO2_2_plate1_C05.scf_8	GUAGCAGACCAAAACGACUGGa	22	1
>siR21-1 siRNA, 32 reads.	GCAUCGGUGGUUCAGUGGUAG	21	>siR22-184 siRNA, 40 reads.	GCAUCGGUGGUUCAGUGGUAGa	22	1
>siR21-1 siRNA, 32 reads.	GCAUCGGUGGUUCAGUGGUAG	21	>siR23-3 siRNA, 10 reads.	GCAUCGGUGGUUCAGUGGUAGaa	23	2
>siR21-101 siRNA, 2 reads.	UUUGCCGAUGUUUCUGAGAUG	21	>siR22-40 siRNA, 1 read.	UUUGCCGAUGUUUCUGAGAUGu	22	1
>siR21-101 siRNA, 2 reads.	UUUGCCGAUGUUUCUGAGAUG	21	>siR23-69 siRNA, 13 reads.	UUUGCCGAUGUUUCUGAGAUGuc	23	2
>siR21-101 siRNA, 2 reads.	UUUGCCGAUGUUUCUGAGAUG	21	>siR24-74 siRNA, 4 reads.	UUUGCCGAUGUUUCUGAGAUGucu	24	3
>siR21-101 siRNA, 2 reads.	UUUGCCGAUGUUUCUGAGAUG	21	>siR24-80 siRNA, 1 read.	aUUUGCCGAUGUUUCUGAGAUGuc	24	3
>siR21-132 siRNA, 17 reads.	UCCGCUUCCAUUGCUGAAUGA	21	>siR22-462 siRNA, 6 reads.	UCCGCUUCCAUUGCUGAAUGAc	22	1
>siR21-150 siRNA, 1 read.	GAGGAGGAGGUGGAGGGCUGU	21	>siR23-65 siRNA, 1 read.	GAGGAGGAGGUGGAGGGCUGUgu	23	2
>siR21-162 siRNA, 1 read.	GGUGACUGGGAUUCCUUUGCC	21	>siR22-395 siRNA, 2 reads.	gGGUGACUGGGAUUCCUUUGCC	22	1
>siR21-186 siRNA, 1 read.	GUCGACCGAGCGUCCGUGCCA	21	>siR25-102 siRNA, 1 read.	acGUCGACCGAGCGUCCGUGCCAag	25	4
>siR21-193 siRNA, 1 read.	GUGUGUGUGUGUGUGUGUGUG	21	>siR22-250 siRNA, 1 read.	GUGUGUGUGUGUGUGUGUGUGu	22	1
>siR21-204 siRNA, 1 read.	AGUCCUGUGUAUGUCGUUGUC	21	>siR22-79 siRNA, 2 reads.	AGUCCUGUGUAUGUCGUUGUCa	22	1
>siR21-204 siRNA, 1 read.	AGUCCUGUGUAUGUCGUUGUC	21	>siR23-43 siRNA, 3 reads.	ggAGUCCUGUGUAUGUCGUUGUC	23	2
>siR21-204 siRNA, 1 read.	AGUCCUGUGUAUGUCGUUGUC	21	>siR25-82 siRNA, 1 read.	aggAGUCCUGUGUAUGUCGUUGUCa	25	4
>siR21-240 siRNA, 3 reads.	ACCGAGCGUCGUGGCGGGCGC	21	>siR27-11 siRNA, 1 read.	ACCGAGCGUCGUGGCGGGCGCuuguga	27	6
>siR21-251 siRNA, 2 reads.	GGAAUUGGACCAACGAGCGCU	21	>siR22-49 siRNA, 2 reads.	GGAAUUGGACCAACGAGCGCUg	22	1
>siR21-278 siRNA, 1 read.	GUGGAGCUUGUUGCUGCUGUU	21	>siR22-96 siRNA, 1 read.	gGUGGAGCUUGUUGCUGCUGUU	22	1
>siR21-279 siRNA, 1 read.	GCAUCUCGCGGCUCUCGUGCC	21	>siR26-155 siRNA, 1 read.	guGCAUCUCGCGGCUCUCGUGCCaug	26	5
>siR21-290 siRNA, 1 read.	GCGGAGCCUAUUGCUGAUGGG	21	>siR22-463 siRNA, 1 read.	GCGGAGCCUAUUGCUGAUGGGa	22	1
>siR21-311 siRNA, 1 read.	GCCGAUGUUUCUGAGAUGUCU	21	>siR22-98 siRNA, 8 reads.	uGCCGAUGUUUCUGAGAUGUCU	22	1
>siR21-311 siRNA, 1 read.	GCCGAUGUUUCUGAGAUGUCU	21	>siR23-134 siRNA, 3 reads.	uuGCCGAUGUUUCUGAGAUGUCU	23	2
>siR21-311 siRNA, 1 read.	GCCGAUGUUUCUGAGAUGUCU	21	>siR23-75 siRNA, 12 reads.	uGCCGAUGUUUCUGAGAUGUCUu	23	2
>siR21-311 siRNA, 1 read.	GCCGAUGUUUCUGAGAUGUCU	21	>siR24-37 siRNA, 1 read.	uGCCGAUGUUUCUGAGAUGUCUuc	24	3
>siR21-311 siRNA, 1 read.	GCCGAUGUUUCUGAGAUGUCU	21	>siR24-44 siRNA, 1 read.	GCCGAUGUUUCUGAGAUGUCUuca	24	3
>siR21-311 siRNA, 1 read.	GCCGAUGUUUCUGAGAUGUCU	21	>siR24-74 siRNA, 4 reads.	uuuGCCGAUGUUUCUGAGAUGUCU	24	3
>siR21-316 siRNA, 1 read.	CGCAAUCAUUAGAUACAAGAC	21	>siR26-137 siRNA, 1 read.	guccuCGCAAUCAUUAGAUACAAGAC	26	5
>siR21-327 siRNA, 1 read.	GAUCGUUCUGGCAACGAUGCU	21	>siR23-114 siRNA, 1 read.	GAUCGUUCUGGCAACGAUGCUcu	23	2
>siR21-384 siRNA, 1 read.	GGCGGGGGUGCCGGUGCCCAU	21	>siR22-329 siRNA, 1 read.	GGCGGGGGUGCCGGUGCCCAUu	22	1
>siR21-385 siRNA, 1 read.	GGACACAGAUGUUGCCAUUCG	21	>siR22-251 siRNA, 1 read.	GGACACAGAUGUUGCCAUUCGc	22	1
>siR21-388 siRNA, 1 read.	CCGAAGUAGUGGUGGUUGUAG	21	>siR22-352 siRNA, 1 read.	CCGAAGUAGUGGUGGUUGUAGc	22	1
>siR21-433 siRNA, 1 read.	GUCCAGGUCCAACAGACGUCA	21	>siR26-91 siRNA, 1 read.	GUCCAGGUCCAACAGACGUCAuugau	26	5
>siR21-442 siRNA, 1 read.	GGUGGAAGGCUACCUCACCGG	21	>siR22-269 siRNA, 1 read.	GGUGGAAGGCUACCUCACCGGg	22	1
>siR21-462 siRNA, 1 read.	UGCCGAUGUUUCUGAGAUGUC	21	>siR22-324 siRNA, 1 read.	uUGCCGAUGUUUCUGAGAUGUC	22	1
>siR21-462 siRNA, 1 read.	UGCCGAUGUUUCUGAGAUGUC	21	>siR22-98 siRNA, 8 reads.	UGCCGAUGUUUCUGAGAUGUCu	22	1
>siR21-462 siRNA, 1 read.	UGCCGAUGUUUCUGAGAUGUC	21	>siR23-134 siRNA, 3 reads.	uUGCCGAUGUUUCUGAGAUGUCu	23	2
>siR21-462 siRNA, 1 read.	UGCCGAUGUUUCUGAGAUGUC	21	>siR23-69 siRNA, 13 reads.	uuUGCCGAUGUUUCUGAGAUGUC	23	2
>siR21-462 siRNA, 1 read.	UGCCGAUGUUUCUGAGAUGUC	21	>siR23-75 siRNA, 12 reads.	UGCCGAUGUUUCUGAGAUGUCuu	23	2
>siR21-462 siRNA, 1 read.	UGCCGAUGUUUCUGAGAUGUC	21	>siR24-37 siRNA, 1 read.	UGCCGAUGUUUCUGAGAUGUCuuc	24	3
>siR21-462 siRNA, 1 read.	UGCCGAUGUUUCUGAGAUGUC	21	>siR24-74 siRNA, 4 reads.	uuUGCCGAUGUUUCUGAGAUGUCu	24	3
>siR21-462 siRNA, 1 read.	UGCCGAUGUUUCUGAGAUGUC	21	>siR24-80 siRNA, 1 read.	auuUGCCGAUGUUUCUGAGAUGUC	24	3
>siR21-65 siRNA, 2 reads.	GAACGGUGGUGUUGGAGCCGG	21	>siR22-16 siRNA, 1 read.	GAACGGUGGUGUUGGAGCCGGu	22	1
>siR21-77 siRNA, 1 read.	GAGUCCUUCAAUCUCAUCCAG	21	>siR26-354 siRNA, 3 reads.	GAGUCCUUCAAUCUCAUCCAGggccu	26	5
>CEO2_2_plate1_C09.scf_3	GCGGAGUGCUUGUCUACUGCGA	22	>CEO2_2_plate1_J01.scf_3	GCGGAGUGCUUGUCUACUGCGAg	23	1
>CEO2_2_plate1_C09.scf_3	GCGGAGUGCUUGUCUACUGCGA	22	>CEO2_2_plate3_K06.scf_7	GCGGAGUGCUUGUCUACUGCGAgu	24	2
>CEO2_2_plate1_E08.scf_2	CCGGAGAAUGUUAUCACGGGAG	22	>CEO2_2_plate1_A01.scf_2	CCGGAGAAUGUUAUCACGGGAGa	23	1
>CEO2_2_plate1_E08.scf_2	CCGGAGAAUGUUAUCACGGGAG	22	>CEO2_2_plate2_F06.scf_1	CCGGAGAAUGUUAUCACGGGAGaca	25	3
>CEO2_2_plate1_F03.scf_2	GCGUACACGGUGGAUGCCCUGG	22	>CEO2_2_plate3_O02.scf_3	GCGUACACGGUGGAUGCCCUGGca	24	2
>CEO2_2_plate1_G05.scf_1	UGAGAUCAUUAGUUGAAAGCCG	22	>CEO2_2_plate1_H21.scf_3	UGAGAUCAUUAGUUGAAAGCCGa	23	1
>CEO2_2_plate1_G15.scf_1	GAGAAGGUGUCUUGCUGGCGGU	22	>CEO2_2_plate3_H17.scf_4	aGAGAAGGUGUCUUGCUGGCGGU	23	1
>CEO2_2_plate1_G15.scf_1	GAGAAGGUGUCUUGCUGGCGGU	22	>CEO2_2_plate1_L06.scf_3	aaGAGAAGGUGUCUUGCUGGCGGU	24	2
>CEO2_2_plate1_H17.scf_1	GGAAUCCUGGAUGUUGUAAGCU	22	>CEO2_2_plate3_L22.scf_2	gGGAAUCCUGGAUGUUGUAAGCU	23	1
>CEO2_2_plate1_H17.scf_1	GGAAUCCUGGAUGUUGUAAGCU	22	>CEO2_2_plate1_O18.scf_1	gGGAAUCCUGGAUGUUGUAAGCUu	24	2
>CEO2_2_plate1_J22.scf_3	UCGGUUCUGACGUGCAAAUCGA	22	>CEO2_2_plate1_I18.scf_1	UCGGUUCUGACGUGCAAAUCGAuc	24	2
>CEO2_2_plate1_L16.scf_2	AGAGAAGGUGUCUUGCUGGCGG	22	>CEO2_2_plate3_H17.scf_4	AGAGAAGGUGUCUUGCUGGCGGu	23	1
>CEO2_2_plate1_L16.scf_2	AGAGAAGGUGUCUUGCUGGCGG	22	>CEO2_2_plate1_L06.scf_3	aAGAGAAGGUGUCUUGCUGGCGGu	24	2
>CEO2_2_plate1_L19.scf_2	GUCGUCUGAAACAUGUAGAGUG	22	>CEO2_2_plate1_L19.scf_2	GUCGUCUGAAACAUGUAGAGUG	22	0
>CEO2_2_plate1_N07.scf_2	GGAGGCAUCUCUAUCUCGUGGC	22	>CEO2_2_plate2_I12.scf_3	gGGAGGCAUCUCUAUCUCGUGGC	23	1
>CEO2_2_plate1_N07.scf_2	GGAGGCAUCUCUAUCUCGUGGC	22	>CEO2_2_plate1_M10.scf_1	cgGGAGGCAUCUCUAUCUCGUGGC	24	2
>CEO2_2_plate1_N07.scf_2	GGAGGCAUCUCUAUCUCGUGGC	22	>CEO2_2_plate1_E04.scf_2	ucgGGAGGCAUCUCUAUCUCGUGGC	25	3
>CEO2_2_plate1_N07.scf_2	GGAGGCAUCUCUAUCUCGUGGC	22	>CEO2_2_plate1_E05.scf_3	gucgGGAGGCAUCUCUAUCUCGUGGC	26	4
>CEO2_2_plate1_N07.scf_2	GGAGGCAUCUCUAUCUCGUGGC	22	>CEO2_2_plate2_B14.scf_1	cgagucgGGAGGCAUCUCUAUCUCGUGGC	29	7
>CEO2_2_plate1_P05.scf_3	GAAGGAGUUACAAUAUGCGACC	22	>KBAC20	gGAAGGAGUUACAAUAUGCGACCg	24	2
>CEO2_2_plate2_A14.scf_5	CAGGUAACAUCAAAUCGUACCC	22	>CEO2_2_plate1_H08.scf_4	CAGGUAACAUCAAAUCGUACCCc	23	1
>CEO2_2_plate2_B02.scf_1	GCAUUAAUUGUUCGUCACAUGC	22	>KB4825	gGCAUUAAUUGUUCGUCACAUGCacg	26	4
>CEO2_2_plate2_B03.scf_3	AUCCUUUGAUUGAGUUUUUUGU	22	>CEO2_2_plate3_I13.scf_2	gacuAUCCUUUGAUUGAGUUUUUUGU	26	4
>CEO2_2_plate2_C21.scf_2	UGAGAUCGUUCAGUACGGCAAU	22	>CEO2_2_plate3_C14.scf_2	UGAGAUCGUUCAGUACGGCAAUu	23	1
>CEO2_2_plate2_C23.scf_2	GAAGAACCUUACCUGGUCUUGA	22	>CEO2_2_plate1_D18.scf_7	cGAAGAACCUUACCUGGUCUUGA	23	1
>CEO2_2_plate2_C23.scf_2	GAAGAACCUUACCUGGUCUUGA	22	>CEO2_2_plate2_A04.scf_1	GAAGAACCUUACCUGGUCUUGAc	23	1
>CEO2_2_plate2_C23.scf_2	GAAGAACCUUACCUGGUCUUGA	22	>CEO2_2_plate2_A17.scf_1	GAAGAACCUUACCUGGUCUUGAu	23	1
>CEO2_2_plate2_C23.scf_2	GAAGAACCUUACCUGGUCUUGA	22	>CEO2_2_plate2_K09.scf_1	gcGAAGAACCUUACCUGGUCUUGA	24	2
>CEO2_2_plate2_C23.scf_2	GAAGAACCUUACCUGGUCUUGA	22	>CEO2_2_plate1_F10.scf_2	gcGAAGAACCUUACCUGGUCUUGAc	25	3
>CEO2_2_plate2_D13.scf_4	GUUAAACAGACAAAACUGUUUC	22	>Contig[0249]	GUUAAACAGACAAAACUGUUUCaucu	26	4
>CEO2_2_plate2_E04.scf_1	GUUCAACAGAAUUUGGCUUCAC	22	>CEO2_2_plate1_K14.scf_1	GUUCAACAGAAUUUGGCUUCACu	23	1
>CEO2_2_plate2_E04.scf_1	GUUCAACAGAAUUUGGCUUCAC	22	>CEO2_2_plate2_G18.scf_3	GUUCAACAGAAUUUGGCUUCACa	23	1
>CEO2_2_plate2_F12.scf_1	GACGGUUUUCAGUUUCCAAAAC	22	>siR23-120 siRNA, 2 reads.	GACGGUUUUCAGUUUCCAAAACu	23	1
>CEO2_2_plate2_G23.scf_2	GGGAGGCAUCUCUAUCUCGUGG	22	>CEO2_2_plate1_A04.scf_3	cGGGAGGCAUCUCUAUCUCGUGG	23	1
>CEO2_2_plate2_G23.scf_2	GGGAGGCAUCUCUAUCUCGUGG	22	>CEO2_2_plate2_I12.scf_3	GGGAGGCAUCUCUAUCUCGUGGc	23	1
>CEO2_2_plate2_G23.scf_2	GGGAGGCAUCUCUAUCUCGUGG	22	>CEO2_2_plate3_C20.scf_1	uGGGAGGCAUCUCUAUCUCGUGG	23	1
>CEO2_2_plate2_G23.scf_2	GGGAGGCAUCUCUAUCUCGUGG	22	>CEO2_2_plate1_F04.scf_2	ucGGGAGGCAUCUCUAUCUCGUGG	24	2
>CEO2_2_plate2_G23.scf_2	GGGAGGCAUCUCUAUCUCGUGG	22	>CEO2_2_plate1_M10.scf_1	cGGGAGGCAUCUCUAUCUCGUGGc	24	2
>CEO2_2_plate2_G23.scf_2	GGGAGGCAUCUCUAUCUCGUGG	22	>CEO2_2_plate1_A02.scf_1	gucGGGAGGCAUCUCUAUCUCGUGG	25	3
>CEO2_2_plate2_G23.scf_2	GGGAGGCAUCUCUAUCUCGUGG	22	>CEO2_2_plate1_E04.scf_2	ucGGGAGGCAUCUCUAUCUCGUGGc	25	3
>CEO2_2_plate2_G23.scf_2	GGGAGGCAUCUCUAUCUCGUGG	22	>CEO2_2_plate1_I09.scf_4	aucGGGAGGCAUCUCUAUCUCGUGG	25	3
>CEO2_2_plate2_G23.scf_2	GGGAGGCAUCUCUAUCUCGUGG	22	>CEO2_2_plate3_J18.scf_1	ggcGGGAGGCAUCUCUAUCUCGUGG	25	3
>CEO2_2_plate2_G23.scf_2	GGGAGGCAUCUCUAUCUCGUGG	22	>CEO2_2_plate1_E05.scf_3	gucGGGAGGCAUCUCUAUCUCGUGGc	26	4
>CEO2_2_plate2_G23.scf_2	GGGAGGCAUCUCUAUCUCGUGG	22	>CEO2_2_plate2_B14.scf_1	cgagucGGGAGGCAUCUCUAUCUCGUGGc	29	7
>CEO2_2_plate2_J16.scf_2	GAAUAGAUACGCGGUAUGAGGU	22	>CEO2_2_plate3_K04.scf_7	GAAUAGAUACGCGGUAUGAGGUu	23	1
>CEO2_2_plate2_J16.scf_2	GAAUAGAUACGCGGUAUGAGGU	22	>CEO2_2_plate2_B11.scf_2	GAAUAGAUACGCGGUAUGAGGUug	24	2
>CEO2_2_plate2_K12.scf_1	GACGACGUAUAGGGUCUGACGC	22	>CEO2_2_plate3_F06.scf_5	GACGACGUAUAGGGUCUGACGCc	23	1
>CEO2_2_plate2_L06.scf_3	GACGAAGAGGAUAUUGCAGUCU	22	>CEO2_2_plate2_L06.scf_3	GACGAAGAGGAUAUUGCAGUCU	22	0
>CEO2_2_plate2_L06.scf_3	GACGAAGAGGAUAUUGCAGUCU	22	>siR26-287 siRNA, 10 reads.	GACGAAGAGGAUAUUGCAGUCUugug	26	4
>CEO2_2_plate2_M04.scf_7	GAAGAACGGAUCGUCCUUUAAU	22	>KE56CC	GAAGAACGGAUCGUCCUUUAAUga	24	2
>CEO2_2_plate2_N22.scf_1	GGCCGAGAGCUGAUGACGAGUU	22	>CEO2_2_plate2_H17.scf_1	GGCCGAGAGCUGAUGACGAGUUac	24	2
>CEO2_2_plate2_N22.scf_1	GGCCGAGAGCUGAUGACGAGUU	22	>CEO2_2_plate3_N02.scf_3	GGCCGAGAGCUGAUGACGAGUUaa	24	2
>CEO2_2_plate2_O16.scf_4	CGAAGAACCUUACCUGGUCUUG	22	>CEO2_2_plate1_D18.scf_7	CGAAGAACCUUACCUGGUCUUGa	23	1
>CEO2_2_plate2_O16.scf_4	CGAAGAACCUUACCUGGUCUUG	22	>CEO2_2_plate3_E03.scf_2	gCGAAGAACCUUACCUGGUCUUG	23	1
>CEO2_2_plate2_O16.scf_4	CGAAGAACCUUACCUGGUCUUG	22	>CEO2_2_plate2_K09.scf_1	gCGAAGAACCUUACCUGGUCUUGa	24	2
>CEO2_2_plate2_O16.scf_4	CGAAGAACCUUACCUGGUCUUG	22	>CEO2_2_plate1_F10.scf_2	gCGAAGAACCUUACCUGGUCUUGac	25	3
>CEO2_2_plate2_O16.scf_4	CGAAGAACCUUACCUGGUCUUG	22	>CEO2_2_plate2_E22.scf_1	aacgCGAAGAACCUUACCUGGUCUUG	26	4
>CEO2_2_plate2_P18.scf_4	GGGGUUGCGGACAGUGUCUGGU	22	>CEO2_2_plate3_O03.scf_3	GGGGUUGCGGACAGUGUCUGGUgggua	27	5
>CEO2_2_plate3_A08.scf_1	GGAACAAAAACGACUCGUCGGG	22	>CEO2_2_plate2_G24.scf_2	GGAACAAAAACGACUCGUCGGGa	23	1
>CEO2_2_plate3_A12.scf_1	GUCGAGUGCUUGUCUUGUACGC	22	>siR26-94 siRNA, 1 read.	GUCGAGUGCUUGUCUUGUACGCgaau	26	4
>CEO2_2_plate3_D13.scf_1	CGGAGUGCUUGUCUACUGCGAG	22	>CEO2_2_plate1_J01.scf_3	gCGGAGUGCUUGUCUACUGCGAG	23	1
>CEO2_2_plate3_D13.scf_1	CGGAGUGCUUGUCUACUGCGAG	22	>CEO2_2_plate3_K06.scf_7	gCGGAGUGCUUGUCUACUGCGAGu	24	2
>CEO2_2_plate3_L24.scf_4	GAUAUAUAACUUCUCCAAACAC	22	>KE85B4	GAUAUAUAACUUCUCCAAACACug	24	2
>CEO2_2_plate3_N02.scf_2	GAAGAGGAUAUUGCAGUCUUGU	22	>siR26-287 siRNA, 10 reads.	gacGAAGAGGAUAUUGCAGUCUUGUg	26	4
>CEO2_2_plate3_N22.scf_3	CGAUGAGUGCUAAGUGUUAGGG	22	>CEO2_2_plate1_M22.scf_1	CGAUGAGUGCUAAGUGUUAGGGg	23	1
>CEO2_2_plate3_N22.scf_3	CGAUGAGUGCUAAGUGUUAGGG	22	>CEO2_2_plate1_O15.scf_2	aCGAUGAGUGCUAAGUGUUAGGGg	24	2
>Contig[0113]	AAGAGAAGGUGUCUUGCUGGCG	22	>CEO2_2_plate1_L06.scf_3	AAGAGAAGGUGUCUUGCUGGCGgu	24	2
>Contig[0215]	CCAGUUGGUACGUCUGGUUCAG	22	>CEO2_2_plate1_A10.scf_3	CCAGUUGGUACGUCUGGUUCAGg	23	1
>Contig[0215]	CCAGUUGGUACGUCUGGUUCAG	22	>CEO2_2_plate2_C06.scf_4	CCAGUUGGUACGUCUGGUUCAGa	23	1
>Contig[0215]	CCAGUUGGUACGUCUGGUUCAG	22	>CEO2_2_plate1_C03.scf_2	CCAGUUGGUACGUCUGGUUCAGgg	24	2
>Contig[0215]	CCAGUUGGUACGUCUGGUUCAG	22	>CEO2_2_plate2_M02.scf_3	CCAGUUGGUACGUCUGGUUCAGgu	24	2
>Contig[0215]	CCAGUUGGUACGUCUGGUUCAG	22	>CEO2_2_plate1_I12.scf_1	CCAGUUGGUACGUCUGGUUCAGggu	25	3
>Contig[0246]	GGUGCAAUUAUUAGAACAGACC	22	>CEO2_2_plate1_I02.scf_3	GGUGCAAUUAUUAGAACAGACCa	23	1
>KE5965	GUUCCAUAGCUUGUAUACGUUG	22	>CEO2_2_plate1_L11.scf_1	GUUCCAUAGCUUGUAUACGUUGa	23	1
>siR22-100 siRNA, 2 reads.	UGAGAUGUCUUCACAAUUCUCA	22	>siR23-91 siRNA, 5 reads.	cUGAGAUGUCUUCACAAUUCUCA	23	1
>siR22-104 siRNA, 1 read.	GAAGGUUUUAGGAUCCGCUUGA	22	>siR26-331 siRNA, 1 read.	GAAGGUUUUAGGAUCCGCUUGAuucg	26	4
>siR22-12 siRNA, 1 read.	GUGUCGAAGAAGAUUGGUAGAG	22	>siR26-102 siRNA, 1 read.	GUGUCGAAGAAGAUUGGUAGAGugcg	26	4
>siR22-184 siRNA, 40 reads.	GCAUCGGUGGUUCAGUGGUAGA	22	>siR23-3 siRNA, 10 reads.	GCAUCGGUGGUUCAGUGGUAGAa	23	1
>siR22-212 siRNA, 1 read.	GUUACAGGUGUCACAAACUACG	22	>CEO2_2_plate3_C10.scf_1	GUUACAGGUGUCACAAACUACGu	23	1
>CEO2_2_plate2_L06.scf_3	GACGAAGAGGAUAUUGCAGUCU	22	>siR26-287 siRNA, 10 reads.	GACGAAGAGGAUAUUGCAGUCUugug	26	4
>siR22-306 siRNA, 1 read.	ACAGAUAUGGUGACUUUUGUUG	22	>siR25-63 siRNA, 6 reads.	ggaACAGAUAUGGUGACUUUUGUUG	25	3
>siR22-306 siRNA, 1 read.	ACAGAUAUGGUGACUUUUGUUG	22	>siR26-71 siRNA, 7 reads.	ggaACAGAUAUGGUGACUUUUGUUGa	26	4
>siR22-307 siRNA, 1 read.	GCAUAUUCGUUUAAUUGGGCCA	22	>siR26-169 siRNA, 1 read.	guGCAUAUUCGUUUAAUUGGGCCAcu	26	4
>siR22-309 siRNA, 1 read.	GCGGUUGUCAGCAUUGUAUUGU	22	>CEO2_2_plate1_D07.scf_2	GCGGUUGUCAGCAUUGUAUUGUc	23	1
>siR22-324 siRNA, 1 read.	UUGCCGAUGUUUCUGAGAUGUC	22	>siR23-134 siRNA, 3 reads.	UUGCCGAUGUUUCUGAGAUGUCu	23	1
>siR22-324 siRNA, 1 read.	UUGCCGAUGUUUCUGAGAUGUC	22	>siR23-69 siRNA, 13 reads.	uUUGCCGAUGUUUCUGAGAUGUC	23	1
>siR22-324 siRNA, 1 read.	UUGCCGAUGUUUCUGAGAUGUC	22	>siR24-74 siRNA, 4 reads.	uUUGCCGAUGUUUCUGAGAUGUCu	24	2
>siR22-324 siRNA, 1 read.	UUGCCGAUGUUUCUGAGAUGUC	22	>siR24-80 siRNA, 1 read.	auUUGCCGAUGUUUCUGAGAUGUC	24	2
>siR22-354 siRNA, 1 read.	GCCAAUUGUUUCAGCGAAGGCA	22	>siR26-225 siRNA, 4 reads.	GCCAAUUGUUUCAGCGAAGGCAuuga	26	4
>siR22-364 siRNA, 1 read.	GUAGUUUGCAUCGUUCGGUGAG	22	>siR25-106 siRNA, 1 read.	GUAGUUUGCAUCGUUCGGUGAGccc	25	3
>siR22-364 siRNA, 1 read.	GUAGUUUGCAUCGUUCGGUGAG	22	>siR26-62 siRNA, 1 read.	GUAGUUUGCAUCGUUCGGUGAGccca	26	4
>siR22-368 siRNA, 1 read.	GGUUUUGAGAUGGUCCCGAUCC	22	>siR24-72 siRNA, 1 read.	GGUUUUGAGAUGGUCCCGAUCCuc	24	2
>siR22-368 siRNA, 1 read.	GGUUUUGAGAUGGUCCCGAUCC	22	>siR26-160 siRNA, 1 read.	GGUUUUGAGAUGGUCCCGAUCCucuu	26	4
>siR22-40 siRNA, 1 read.	UUUGCCGAUGUUUCUGAGAUGU	22	>siR23-69 siRNA, 13 reads.	UUUGCCGAUGUUUCUGAGAUGUc	23	1
>siR22-40 siRNA, 1 read.	UUUGCCGAUGUUUCUGAGAUGU	22	>siR24-74 siRNA, 4 reads.	UUUGCCGAUGUUUCUGAGAUGUcu	24	2
>siR22-40 siRNA, 1 read.	UUUGCCGAUGUUUCUGAGAUGU	22	>siR24-80 siRNA, 1 read.	aUUUGCCGAUGUUUCUGAGAUGUc	24	2
>siR22-413 siRNA, 1 read.	GCAGUAGCAUACGUAUGUGUCC	22	>siR26-97 siRNA, 2 reads.	GCAGUAGCAUACGUAUGUGUCCgugu	26	4
>siR22-428 siRNA, 1 read.	ACGAUGUAUGUUCGAACUUCGA	22	>siR25-59 siRNA, 2 reads.	gauACGAUGUAUGUUCGAACUUCGA	25	3
>siR22-428 siRNA, 1 read.	ACGAUGUAUGUUCGAACUUCGA	22	>siR26-16 siRNA, 7 reads.	gauACGAUGUAUGUUCGAACUUCGAc	26	4
>siR22-79 siRNA, 2 reads.	AGUCCUGUGUAUGUCGUUGUCA	22	>siR25-82 siRNA, 1 read.	aggAGUCCUGUGUAUGUCGUUGUCA	25	3
>siR22-98 siRNA, 8 reads.	UGCCGAUGUUUCUGAGAUGUCU	22	>siR23-134 siRNA, 3 reads.	uUGCCGAUGUUUCUGAGAUGUCU	23	1
>siR22-98 siRNA, 8 reads.	UGCCGAUGUUUCUGAGAUGUCU	22	>siR23-75 siRNA, 12 reads.	UGCCGAUGUUUCUGAGAUGUCUu	23	1
>siR22-98 siRNA, 8 reads.	UGCCGAUGUUUCUGAGAUGUCU	22	>siR24-37 siRNA, 1 read.	UGCCGAUGUUUCUGAGAUGUCUuc	24	2
>siR22-98 siRNA, 8 reads.	UGCCGAUGUUUCUGAGAUGUCU	22	>siR24-74 siRNA, 4 reads.	uuUGCCGAUGUUUCUGAGAUGUCU	24	2
>CEO2_2_plate1_A01.scf_2	CCGGAGAAUGUUAUCACGGGAGA	23	>CEO2_2_plate2_F06.scf_1	CCGGAGAAUGUUAUCACGGGAGAca	25	2
>CEO2_2_plate1_A03.scf_1	CAUGACACUGAUUAGGGAUGUGA	23	>CEO2_2_plate3_D19.scf_2	CAUGACACUGAUUAGGGAUGUGAu	24	1
>CEO2_2_plate1_A04.scf_3	CGGGAGGCAUCUCUAUCUCGUGG	23	>CEO2_2_plate1_F04.scf_2	uCGGGAGGCAUCUCUAUCUCGUGG	24	1
>CEO2_2_plate1_A04.scf_3	CGGGAGGCAUCUCUAUCUCGUGG	23	>CEO2_2_plate1_M10.scf_1	CGGGAGGCAUCUCUAUCUCGUGGc	24	1
>CEO2_2_plate1_A04.scf_3	CGGGAGGCAUCUCUAUCUCGUGG	23	>CEO2_2_plate1_A02.scf_1	guCGGGAGGCAUCUCUAUCUCGUGG	25	2
>CEO2_2_plate1_A04.scf_3	CGGGAGGCAUCUCUAUCUCGUGG	23	>CEO2_2_plate1_E04.scf_2	uCGGGAGGCAUCUCUAUCUCGUGGc	25	2
>CEO2_2_plate1_A04.scf_3	CGGGAGGCAUCUCUAUCUCGUGG	23	>CEO2_2_plate1_I09.scf_4	auCGGGAGGCAUCUCUAUCUCGUGG	25	2
>CEO2_2_plate1_A04.scf_3	CGGGAGGCAUCUCUAUCUCGUGG	23	>CEO2_2_plate3_J18.scf_1	ggCGGGAGGCAUCUCUAUCUCGUGG	25	2
>CEO2_2_plate1_A04.scf_3	CGGGAGGCAUCUCUAUCUCGUGG	23	>CEO2_2_plate1_E05.scf_3	guCGGGAGGCAUCUCUAUCUCGUGGc	26	3
>CEO2_2_plate1_A04.scf_3	CGGGAGGCAUCUCUAUCUCGUGG	23	>CEO2_2_plate2_B14.scf_1	cgaguCGGGAGGCAUCUCUAUCUCGUGGc	29	6
>CEO2_2_plate1_A10.scf_3	CCAGUUGGUACGUCUGGUUCAGG	23	>CEO2_2_plate1_C03.scf_2	CCAGUUGGUACGUCUGGUUCAGGg	24	1
>CEO2_2_plate1_A10.scf_3	CCAGUUGGUACGUCUGGUUCAGG	23	>CEO2_2_plate2_M02.scf_3	CCAGUUGGUACGUCUGGUUCAGGu	24	1
>CEO2_2_plate1_A10.scf_3	CCAGUUGGUACGUCUGGUUCAGG	23	>CEO2_2_plate1_I12.scf_1	CCAGUUGGUACGUCUGGUUCAGGgu	25	2
>CEO2_2_plate1_C16.scf_1	AACGCGAAGAACCUUACCUGGUC	23	>CEO2_2_plate1_M24.scf_1	cAACGCGAAGAACCUUACCUGGUCuu	26	3
>CEO2_2_plate1_C16.scf_1	AACGCGAAGAACCUUACCUGGUC	23	>CEO2_2_plate2_E22.scf_1	AACGCGAAGAACCUUACCUGGUCuug	26	3
>CEO2_2_plate1_C16.scf_1	AACGCGAAGAACCUUACCUGGUC	23	>CEO2_2_plate2_I06.scf_1	gugcAACGCGAAGAACCUUACCUGGUC	27	4
>CEO2_2_plate1_D12.scf_2	CCUUGAAUAAAUCAGAGUGCUCA	23	>KDAAA6	aCCUUGAAUAAAUCAGAGUGCUCAau	26	3
>CEO2_2_plate1_D18.scf_7	CGAAGAACCUUACCUGGUCUUGA	23	>CEO2_2_plate2_K09.scf_1	gCGAAGAACCUUACCUGGUCUUGA	24	1
>CEO2_2_plate1_D18.scf_7	CGAAGAACCUUACCUGGUCUUGA	23	>CEO2_2_plate1_F10.scf_2	gCGAAGAACCUUACCUGGUCUUGAc	25	2
>CEO2_2_plate1_E08.scf_1	GCGGCACUGUUGGUUCGCUUGCU	23	>CEO2_2_plate1_M18.scf_3	GCGGCACUGUUGGUUCGCUUGCUccu	26	3
>CEO2_2_plate1_I09.scf_3	GGCGCAGUUCUGUCUGCUUGAUA	23	>CEO2_2_plate3_A10.scf_1	GGCGCAGUUCUGUCUGCUUGAUAcau	26	3
>CEO2_2_plate1_I09.scf_3	GGCGCAGUUCUGUCUGCUUGAUA	23	>KB4558	cGGCGCAGUUCUGUCUGCUUGAUAcac	27	4
>CEO2_2_plate1_J01.scf_3	GCGGAGUGCUUGUCUACUGCGAG	23	>CEO2_2_plate3_K06.scf_7	GCGGAGUGCUUGUCUACUGCGAGu	24	1
>CEO2_2_plate1_J15.scf_4	GGCGAAGCGUGUAGGGAUCCAAA	23	>CEO2_2_plate1_P09.scf_3	GGCGAAGCGUGUAGGGAUCCAAAc	24	1
>CEO2_2_plate1_J15.scf_4	GGCGAAGCGUGUAGGGAUCCAAA	23	>CEO2_2_plate2_H02.scf_1	GGCGAAGCGUGUAGGGAUCCAAAa	24	1
>CEO2_2_plate1_J15.scf_4	GGCGAAGCGUGUAGGGAUCCAAA	23	>CEO2_2_plate1_A02.scf_2	GGCGAAGCGUGUAGGGAUCCAAAcc	25	2
>CEO2_2_plate1_J15.scf_4	GGCGAAGCGUGUAGGGAUCCAAA	23	>CEO2_2_plate1_N07.scf_1	GGCGAAGCGUGUAGGGAUCCAAAca	25	2
>CEO2_2_plate1_J15.scf_4	GGCGAAGCGUGUAGGGAUCCAAA	23	>CEO2_2_plate1_D01.scf_3	GGCGAAGCGUGUAGGGAUCCAAAcca	26	3
>CEO2_2_plate1_J15.scf_4	GGCGAAGCGUGUAGGGAUCCAAA	23	>CEO2_2_plate1_J05.scf_3	GGCGAAGCGUGUAGGGAUCCAAAcgc	26	3
>CEO2_2_plate1_J15.scf_4	GGCGAAGCGUGUAGGGAUCCAAA	23	>CEO2_2_plate1_L15.scf_3	GGCGAAGCGUGUAGGGAUCCAAAcac	26	3
>CEO2_2_plate1_J15.scf_4	GGCGAAGCGUGUAGGGAUCCAAA	23	>CEO2_2_plate1_L24.scf_3	GGCGAAGCGUGUAGGGAUCCAAAccc	26	3
>CEO2_2_plate1_J15.scf_4	GGCGAAGCGUGUAGGGAUCCAAA	23	>CEO2_2_plate1_B15.scf_2	GGCGAAGCGUGUAGGGAUCCAAAcgcc	27	4
>CEO2_2_plate1_J15.scf_4	GGCGAAGCGUGUAGGGAUCCAAA	23	>CEO2_2_plate2_O05.scf_1	GGCGAAGCGUGUAGGGAUCCAAAcccc	27	4
>CEO2_2_plate1_M22.scf_1	CGAUGAGUGCUAAGUGUUAGGGG	23	>CEO2_2_plate1_O15.scf_2	aCGAUGAGUGCUAAGUGUUAGGGG	24	1
>CEO2_2_plate2_A04.scf_1	GAAGAACCUUACCUGGUCUUGAC	23	>CEO2_2_plate1_F10.scf_2	gcGAAGAACCUUACCUGGUCUUGAC	25	2
>CEO2_2_plate2_C21.scf_1	GAAGCGUGUAGGGAUCCAAACCC	23	>CEO2_2_plate2_B03.scf_2	GAAGCGUGUAGGGAUCCAAACCCcc	25	2
>CEO2_2_plate2_C21.scf_1	GAAGCGUGUAGGGAUCCAAACCC	23	>CEO2_2_plate1_L24.scf_3	ggcGAAGCGUGUAGGGAUCCAAACCC	26	3
>CEO2_2_plate2_C21.scf_1	GAAGCGUGUAGGGAUCCAAACCC	23	>CEO2_2_plate2_E01.scf_3	gcGAAGCGUGUAGGGAUCCAAACCCc	26	3
>CEO2_2_plate2_C21.scf_1	GAAGCGUGUAGGGAUCCAAACCC	23	>CEO2_2_plate2_O05.scf_1	ggcGAAGCGUGUAGGGAUCCAAACCCc	27	4
>CEO2_2_plate2_D06.scf_1	GCUUACGACCAUAUCACGUUGAA	23	>CEO2_2_plate2_O07.scf_4	GCUUACGACCAUAUCACGUUGAAugca	27	4
>CEO2_2_plate2_I12.scf_3	GGGAGGCAUCUCUAUCUCGUGGC	23	>CEO2_2_plate1_M10.scf_1	cGGGAGGCAUCUCUAUCUCGUGGC	24	1
>CEO2_2_plate2_I12.scf_3	GGGAGGCAUCUCUAUCUCGUGGC	23	>CEO2_2_plate1_E04.scf_2	ucGGGAGGCAUCUCUAUCUCGUGGC	25	2
>CEO2_2_plate2_I12.scf_3	GGGAGGCAUCUCUAUCUCGUGGC	23	>CEO2_2_plate1_E05.scf_3	gucGGGAGGCAUCUCUAUCUCGUGGC	26	3
>CEO2_2_plate2_I12.scf_3	GGGAGGCAUCUCUAUCUCGUGGC	23	>CEO2_2_plate2_B14.scf_1	cgagucGGGAGGCAUCUCUAUCUCGUGGC	29	6
>CEO2_2_plate2_L14.scf_3	CCACGGUGUGAUUCAUGACUGGG	23	>CEO2_2_plate1_L23.scf_1	aCCACGGUGUGAUUCAUGACUGGGgu	26	3
>CEO2_2_plate2_O01.scf_2	GUCGGGAGGCAUCUCUAUCUCGU	23	>CEO2_2_plate1_E12.scf_1	GUCGGGAGGCAUCUCUAUCUCGUg	24	1
>CEO2_2_plate2_O01.scf_2	GUCGGGAGGCAUCUCUAUCUCGU	23	>CEO2_2_plate1_A02.scf_1	GUCGGGAGGCAUCUCUAUCUCGUgg	25	2
>CEO2_2_plate2_O01.scf_2	GUCGGGAGGCAUCUCUAUCUCGU	23	>CEO2_2_plate1_E05.scf_3	GUCGGGAGGCAUCUCUAUCUCGUggc	26	3
>CEO2_2_plate2_O01.scf_2	GUCGGGAGGCAUCUCUAUCUCGU	23	>CEO2_2_plate2_B14.scf_1	cgaGUCGGGAGGCAUCUCUAUCUCGUggc	29	6
>CEO2_2_plate3_B17.scf_1	GACGACAGUGAAAUACCACCACU	23	>CEO2_2_plate1_L23.scf_6	gGACGACAGUGAAAUACCACCACU	24	1
>CEO2_2_plate3_E03.scf_2	GCGAAGAACCUUACCUGGUCUUG	23	>CEO2_2_plate2_K09.scf_1	GCGAAGAACCUUACCUGGUCUUGa	24	1
>CEO2_2_plate3_E03.scf_2	GCGAAGAACCUUACCUGGUCUUG	23	>CEO2_2_plate1_F10.scf_2	GCGAAGAACCUUACCUGGUCUUGac	25	2
>CEO2_2_plate3_E03.scf_2	GCGAAGAACCUUACCUGGUCUUG	23	>CEO2_2_plate2_E22.scf_1	aacGCGAAGAACCUUACCUGGUCUUG	26	3
>CEO2_2_plate3_H07.scf_1	UCUGUGUGACUGCGUACCUUUUG	23	>KE86D0	UCUGUGUGACUGCGUACCUUUUGcg	25	2
>CEO2_2_plate3_H17.scf_4	AGAGAAGGUGUCUUGCUGGCGGU	23	>CEO2_2_plate1_L06.scf_3	aAGAGAAGGUGUCUUGCUGGCGGU	24	1
>CEO2_2_plate3_K04.scf_7	GAAUAGAUACGCGGUAUGAGGUU	23	>CEO2_2_plate2_B11.scf_2	GAAUAGAUACGCGGUAUGAGGUUg	24	1
>CEO2_2_plate3_L22.scf_2	GGGAAUCCUGGAUGUUGUAAGCU	23	>CEO2_2_plate1_O18.scf_1	GGGAAUCCUGGAUGUUGUAAGCUu	24	1
>CEO2_2_plate3_M03.scf_1	GCCGCAGUGAAUAGGCCCAGGCG	23	>CEO2_2_plate3_K16.scf_1	GCCGCAGUGAAUAGGCCCAGGCGac	25	2
>Contig[019]	AAUAGGGUUAAUAUUCCCUAACU	23	>CEO2_2_plate2_K07.scf_4	gAAUAGGGUUAAUAUUCCCUAACUga	26	3
>Contig[0632]	GGAAACCAUUUUUAUCGCAUUGG	23	>CEO2_2_plate2_D15.scf_1	GGAAACCAUUUUUAUCGCAUUGGu	24	1
>Contig[0632]	GGAAACCAUUUUUAUCGCAUUGG	23	>CEO2_2_plate2_L08.scf_3	gcGGAAACCAUUUUUAUCGCAUUGGu	26	3
>KABEB8	CAGCCAUCAUUUAAAGAAAGCGU	23	>CEO2_2_plate1_H14.scf_1	gCAGCCAUCAUUUAAAGAAAGCGU	24	1
>siR23-107 siRNA, 1 read.	GCCUGUAGAUCUUUUCGGUUGUG	23	>siR24-12 siRNA, 1 read.	GCCUGUAGAUCUUUUCGGUUGUGg	24	1
>siR23-108 siRNA, 2 reads.	GUCCAUGGUACCAGUGUUCCGAG	23	>siR25-113 siRNA, 1 read.	GUCCAUGGUACCAGUGUUCCGAGug	25	2
>siR23-111 siRNA, 1 read.	GCAGUGAGGGACAUGUUGUAGCU	23	>siR24-42 siRNA, 2 reads.	GCAGUGAGGGACAUGUUGUAGCUu	24	1
>siR23-112 siRNA, 1 read.	GCAUUUCCGGUUGAUUGUUUGAU	23	>siR24-39 siRNA, 3 reads.	GCAUUUCCGGUUGAUUGUUUGAUg	24	1
>siR23-112 siRNA, 1 read.	GCAUUUCCGGUUGAUUGUUUGAU	23	>siR25-39 siRNA, 1 read.	GCAUUUCCGGUUGAUUGUUUGAUgg	25	2
>siR23-112 siRNA, 1 read.	GCAUUUCCGGUUGAUUGUUUGAU	23	>siR26-52 siRNA, 3 reads.	gGCAUUUCCGGUUGAUUGUUUGAUgg	26	3
>siR23-129 siRNA, 1 read.	GGCGGUUGCCGACAUUGGAAUUG	23	>siR26-17 siRNA, 2 reads.	GGCGGUUGCCGACAUUGGAAUUGuca	26	3
>siR23-134 siRNA, 3 reads.	UUGCCGAUGUUUCUGAGAUGUCU	23	>siR24-74 siRNA, 4 reads.	uUUGCCGAUGUUUCUGAGAUGUCU	24	1
>siR23-2 siRNA, 1 read.	GUUGACGUUUCCAUAGGUUGAAC	23	>siR26-273 siRNA, 1 read.	GUUGACGUUUCCAUAGGUUGAACggu	26	3
>siR23-22 siRNA, 1 read.	GGUCCAAUGCACUUAUCCUACAC	23	>siR26-32 siRNA, 4 reads.	GGUCCAAUGCACUUAUCCUACACuug	26	3
>siR23-34 siRNA, 1 read.	GAUGCAAGAAUUAUUGGUAUUCC	23	>siR24-16 siRNA, 2 reads.	GAUGCAAGAAUUAUUGGUAUUCCa	24	1
>siR23-35 siRNA, 1 read.	GAAAACUAUUGUUGUUGGUUGCC	23	>siR26-147 siRNA, 3 reads.	GAAAACUAUUGUUGUUGGUUGCCauc	26	3
>siR23-42 siRNA, 1 read.	ACGCUUCACGAAUUUGCGUGUCA	23	>siR26-240 siRNA, 1 read.	ggaACGCUUCACGAAUUUGCGUGUCA	26	3
>siR23-43 siRNA, 3 reads.	GGAGUCCUGUGUAUGUCGUUGUC	23	>siR25-82 siRNA, 1 read.	aGGAGUCCUGUGUAUGUCGUUGUCa	25	2
>siR23-48 siRNA, 1 read.	GCUCCAUGAUUUGUUGCGUCUAC	23	>siR26-28 siRNA, 1 read.	GCUCCAUGAUUUGUUGCGUCUACuau	26	3
>siR23-62 siRNA, 1 read.	GCAGACGUGCAACGAACUUUGUA	23	>siR24-93 siRNA, 1 read.	GCAGACGUGCAACGAACUUUGUAc	24	1
>siR23-68 siRNA, 1 read.	GAUGCCAUUAUCAAUUUGUUUCC	23	>siR24-63 siRNA, 1 read.	GAUGCCAUUAUCAAUUUGUUUCCg	24	1
>siR23-69 siRNA, 13 reads.	UUUGCCGAUGUUUCUGAGAUGUC	23	>siR24-74 siRNA, 4 reads.	UUUGCCGAUGUUUCUGAGAUGUCu	24	1
>siR23-69 siRNA, 13 reads.	UUUGCCGAUGUUUCUGAGAUGUC	23	>siR24-80 siRNA, 1 read.	aUUUGCCGAUGUUUCUGAGAUGUC	24	1
>siR23-71 siRNA, 2 reads.	CCGAUGUUUCUGAGAUGUCUUCA	23	>siR24-44 siRNA, 1 read.	gCCGAUGUUUCUGAGAUGUCUUCA	24	1
>siR23-75 siRNA, 12 reads.	UGCCGAUGUUUCUGAGAUGUCUU	23	>siR24-37 siRNA, 1 read.	UGCCGAUGUUUCUGAGAUGUCUUc	24	1
>siR23-83 siRNA, 1 read.	GUAUACUUGUUGACAACGACAUC	23	>siR25-115 siRNA, 2 reads.	GUAUACUUGUUGACAACGACAUCcg	25	2
>siR23-99 siRNA, 1 read.	GUAGACAUUGUAGCUUCAAUCGG	23	>siR26-120 siRNA, 2 reads.	GUAGACAUUGUAGCUUCAAUCGGcau	26	3
>CEO2_2_plate1_C03.scf_2	CCAGUUGGUACGUCUGGUUCAGGG	24	>CEO2_2_plate1_I12.scf_1	CCAGUUGGUACGUCUGGUUCAGGGu	25	1
>CEO2_2_plate1_E12.scf_1	GUCGGGAGGCAUCUCUAUCUCGUG	24	>CEO2_2_plate1_A02.scf_1	GUCGGGAGGCAUCUCUAUCUCGUGg	25	1
>CEO2_2_plate1_E12.scf_1	GUCGGGAGGCAUCUCUAUCUCGUG	24	>CEO2_2_plate1_E05.scf_3	GUCGGGAGGCAUCUCUAUCUCGUGgc	26	2
>CEO2_2_plate1_E12.scf_1	GUCGGGAGGCAUCUCUAUCUCGUG	24	>CEO2_2_plate2_B14.scf_1	cgaGUCGGGAGGCAUCUCUAUCUCGUGgc	29	5
>CEO2_2_plate1_F04.scf_2	UCGGGAGGCAUCUCUAUCUCGUGG	24	>CEO2_2_plate1_A02.scf_1	gUCGGGAGGCAUCUCUAUCUCGUGG	25	1
>CEO2_2_plate1_F04.scf_2	UCGGGAGGCAUCUCUAUCUCGUGG	24	>CEO2_2_plate1_E04.scf_2	UCGGGAGGCAUCUCUAUCUCGUGGc	25	1
>CEO2_2_plate1_F04.scf_2	UCGGGAGGCAUCUCUAUCUCGUGG	24	>CEO2_2_plate1_I09.scf_4	aUCGGGAGGCAUCUCUAUCUCGUGG	25	1
>CEO2_2_plate1_F04.scf_2	UCGGGAGGCAUCUCUAUCUCGUGG	24	>CEO2_2_plate1_E05.scf_3	gUCGGGAGGCAUCUCUAUCUCGUGGc	26	2
>CEO2_2_plate1_F04.scf_2	UCGGGAGGCAUCUCUAUCUCGUGG	24	>CEO2_2_plate2_B14.scf_1	cgagUCGGGAGGCAUCUCUAUCUCGUGGc	29	5
>CEO2_2_plate1_I13.scf_1	GUGGUCGUGACUUCUAAUUUGCUG	24	>Contig[0142]	GUGGUCGUGACUUCUAAUUUGCUGg	25	1
>CEO2_2_plate1_L16.scf_1	GACGACGACGUUGAUAGGCCGGGU	24	>CEO2_2_plate1_N04.scf_1	GACGACGACGUUGAUAGGCCGGGUg	25	1
>CEO2_2_plate1_M10.scf_1	CGGGAGGCAUCUCUAUCUCGUGGC	24	>CEO2_2_plate1_E04.scf_2	uCGGGAGGCAUCUCUAUCUCGUGGC	25	1
>CEO2_2_plate1_M10.scf_1	CGGGAGGCAUCUCUAUCUCGUGGC	24	>CEO2_2_plate1_E05.scf_3	guCGGGAGGCAUCUCUAUCUCGUGGC	26	2
>CEO2_2_plate1_M10.scf_1	CGGGAGGCAUCUCUAUCUCGUGGC	24	>CEO2_2_plate2_B14.scf_1	cgaguCGGGAGGCAUCUCUAUCUCGUGGC	29	5
>CEO2_2_plate1_P09.scf_3	GGCGAAGCGUGUAGGGAUCCAAAC	24	>CEO2_2_plate1_A02.scf_2	GGCGAAGCGUGUAGGGAUCCAAACc	25	1
>CEO2_2_plate1_P09.scf_3	GGCGAAGCGUGUAGGGAUCCAAAC	24	>CEO2_2_plate1_N07.scf_1	GGCGAAGCGUGUAGGGAUCCAAACa	25	1
>CEO2_2_plate1_P09.scf_3	GGCGAAGCGUGUAGGGAUCCAAAC	24	>CEO2_2_plate1_D01.scf_3	GGCGAAGCGUGUAGGGAUCCAAACca	26	2
>CEO2_2_plate1_P09.scf_3	GGCGAAGCGUGUAGGGAUCCAAAC	24	>CEO2_2_plate1_J05.scf_3	GGCGAAGCGUGUAGGGAUCCAAACgc	26	2
>CEO2_2_plate1_P09.scf_3	GGCGAAGCGUGUAGGGAUCCAAAC	24	>CEO2_2_plate1_L15.scf_3	GGCGAAGCGUGUAGGGAUCCAAACac	26	2
>CEO2_2_plate1_P09.scf_3	GGCGAAGCGUGUAGGGAUCCAAAC	24	>CEO2_2_plate1_L24.scf_3	GGCGAAGCGUGUAGGGAUCCAAACcc	26	2
>CEO2_2_plate1_P09.scf_3	GGCGAAGCGUGUAGGGAUCCAAAC	24	>CEO2_2_plate1_B15.scf_2	GGCGAAGCGUGUAGGGAUCCAAACgcc	27	3
>CEO2_2_plate1_P09.scf_3	GGCGAAGCGUGUAGGGAUCCAAAC	24	>CEO2_2_plate2_O05.scf_1	GGCGAAGCGUGUAGGGAUCCAAACccc	27	3
>CEO2_2_plate2_D15.scf_1	GGAAACCAUUUUUAUCGCAUUGGU	24	>CEO2_2_plate2_L08.scf_3	gcGGAAACCAUUUUUAUCGCAUUGGU	26	2
>CEO2_2_plate2_K09.scf_1	GCGAAGAACCUUACCUGGUCUUGA	24	>CEO2_2_plate1_F10.scf_2	GCGAAGAACCUUACCUGGUCUUGAc	25	1
>Contig[0111]	GGAGACAAGCUUGGUGACUGGUCG	24	>CEO2_2_plate2_H15.scf_5	GGAGACAAGCUUGGUGACUGGUCGc	25	1
>siR24-14 siRNA, 1 read.	CGCGUGACUUAUAAUUGCAGAUUC	24	>siR26-46 siRNA, 2 reads.	guCGCGUGACUUAUAAUUGCAGAUUC	26	2
>siR24-15 siRNA, 1 read.	GUACGGGCCUUGAAGACUUGUCCU	24	>siR26-266 siRNA, 1 read.	GUACGGGCCUUGAAGACUUGUCCUcc	26	2
>siR24-24 siRNA, 1 read.	GGCGAUUGCCAGAAUGACGUAUAC	24	>siR25-6 siRNA, 1 read.	GGCGAUUGCCAGAAUGACGUAUACg	25	1
>siR24-25 siRNA, 1 read.	GUAUGGUGGGAUUUGAUCCAUUGU	24	>siR25-68 siRNA, 2 reads.	GUAUGGUGGGAUUUGAUCCAUUGUa	25	1
>siR24-26 siRNA, 2 reads.	GCAGCUGGAACAGUGCACGCUGGU	24	>siR26-257 siRNA, 1 read.	GCAGCUGGAACAGUGCACGCUGGUgg	26	2
>siR24-28 siRNA, 1 read.	GAACUCCAUGAAAACUUUUGUUGC	24	>siR25-64 siRNA, 1 read.	GAACUCCAUGAAAACUUUUGUUGCc	25	1
>siR24-28 siRNA, 1 read.	GAACUCCAUGAAAACUUUUGUUGC	24	>siR26-176 siRNA, 4 reads.	GAACUCCAUGAAAACUUUUGUUGCca	26	2
>siR24-3 siRNA, 1 read.	CAGUAGCAUACGUAUGUGUCCGUG	24	>siR26-97 siRNA, 2 reads.	gCAGUAGCAUACGUAUGUGUCCGUGu	26	2
>siR24-36 siRNA, 1 read.	GCAUUUUCUUGUCAAUCUUAACAG	24	>siR26-92 siRNA, 4 reads.	GCAUUUUCUUGUCAAUCUUAACAGug	26	2
>siR24-39 siRNA, 3 reads.	GCAUUUCCGGUUGAUUGUUUGAUG	24	>siR25-39 siRNA, 1 read.	GCAUUUCCGGUUGAUUGUUUGAUGg	25	1
>siR24-39 siRNA, 3 reads.	GCAUUUCCGGUUGAUUGUUUGAUG	24	>siR26-52 siRNA, 3 reads.	gGCAUUUCCGGUUGAUUGUUUGAUGg	26	2
>siR24-41 siRNA, 1 read.	GUCGACGGAAGUUGCCAUUCUUGA	24	>siR26-56 siRNA, 2 reads.	GUCGACGGAAGUUGCCAUUCUUGAuu	26	2
>siR24-50 siRNA, 1 read.	GCAAAUUGGAAAGAUAACGCAUGA	24	>siR25-94 siRNA, 1 read.	GCAAAUUGGAAAGAUAACGCAUGAc	25	1
>siR24-53 siRNA, 1 read.	GAUCAUUUUCAAUCGGACUACUGC	24	>siR26-297 siRNA, 1 read.	GAUCAUUUUCAAUCGGACUACUGCac	26	2
>siR24-55 siRNA, 1 read.	GCAUUUGCGGAUGAUUUUUGAUGG	24	>siR25-126 siRNA, 1 read.	gGCAUUUGCGGAUGAUUUUUGAUGG	25	1
>siR24-6 siRNA, 1 read.	GGUAAAGCUUUGGUUGUUGUUUCG	24	>siR25-45 siRNA, 1 read.	GGUAAAGCUUUGGUUGUUGUUUCGu	25	1
>siR24-6 siRNA, 1 read.	GGUAAAGCUUUGGUUGUUGUUUCG	24	>siR26-247 siRNA, 1 read.	GGUAAAGCUUUGGUUGUUGUUUCGua	26	2
>siR24-67 siRNA, 1 read.	GGUAGGGCAAUCUUUGUCGUCUGA	24	>siR25-3 siRNA, 1 read.	GGUAGGGCAAUCUUUGUCGUCUGAa	25	1
>siR24-72 siRNA, 1 read.	GGUUUUGAGAUGGUCCCGAUCCUC	24	>siR26-160 siRNA, 1 read.	GGUUUUGAGAUGGUCCCGAUCCUCuu	26	2
>siR24-75 siRNA, 2 reads.	GCGUGUCCAAAAUUGGAUUUUUCC	24	>siR25-58 siRNA, 1 read.	GCGUGUCCAAAAUUGGAUUUUUCCa	25	1
>siR24-75 siRNA, 2 reads.	GCGUGUCCAAAAUUGGAUUUUUCC	24	>siR26-219 siRNA, 8 reads.	GCGUGUCCAAAAUUGGAUUUUUCCau	26	2
>siR24-75 siRNA, 2 reads.	GCGUGUCCAAAAUUGGAUUUUUCC	24	>siR27-12 siRNA, 1 read.	GCGUGUCCAAAAUUGGAUUUUUCCauu	27	3
>siR24-85 siRNA, 1 read.	GAUCAACUUCAGAACCAAUAUCCG	24	>siR25-138 siRNA, 1 read.	GAUCAACUUCAGAACCAAUAUCCGu	25	1
>siR24-92 siRNA, 1 read.	GGAUAAUAAAUACUCUGUGCUUGC	24	>siR25-18 siRNA, 3 reads.	GGAUAAUAAAUACUCUGUGCUUGCc	25	1
>siR24-92 siRNA, 1 read.	GGAUAAUAAAUACUCUGUGCUUGC	24	>siR26-128 siRNA, 8 reads.	GGAUAAUAAAUACUCUGUGCUUGCcc	26	2
>siR24-97 siRNA, 1 read.	GGUGAUUUUGCCUGCGUCUCGUUG	24	>siR25-11 siRNA, 3 reads.	GGUGAUUUUGCCUGCGUCUCGUUGg	25	1
>siR24-97 siRNA, 1 read.	GGUGAUUUUGCCUGCGUCUCGUUG	24	>siR26-342 siRNA, 10 reads.	GGUGAUUUUGCCUGCGUCUCGUUGgu	26	2
>CEO2_2_plate1_A02.scf_1	GUCGGGAGGCAUCUCUAUCUCGUGG	25	>CEO2_2_plate1_E05.scf_3	GUCGGGAGGCAUCUCUAUCUCGUGGc	26	1
>CEO2_2_plate1_A02.scf_1	GUCGGGAGGCAUCUCUAUCUCGUGG	25	>CEO2_2_plate2_B14.scf_1	cgaGUCGGGAGGCAUCUCUAUCUCGUGGc	29	4
>CEO2_2_plate1_A02.scf_2	GGCGAAGCGUGUAGGGAUCCAAACC	25	>CEO2_2_plate1_D01.scf_3	GGCGAAGCGUGUAGGGAUCCAAACCa	26	1
>CEO2_2_plate1_A02.scf_2	GGCGAAGCGUGUAGGGAUCCAAACC	25	>CEO2_2_plate1_L24.scf_3	GGCGAAGCGUGUAGGGAUCCAAACCc	26	1
>CEO2_2_plate1_A02.scf_2	GGCGAAGCGUGUAGGGAUCCAAACC	25	>CEO2_2_plate2_O05.scf_1	GGCGAAGCGUGUAGGGAUCCAAACCcc	27	2
>CEO2_2_plate1_E04.scf_2	UCGGGAGGCAUCUCUAUCUCGUGGC	25	>CEO2_2_plate1_E05.scf_3	gUCGGGAGGCAUCUCUAUCUCGUGGC	26	1
>CEO2_2_plate1_E04.scf_2	UCGGGAGGCAUCUCUAUCUCGUGGC	25	>CEO2_2_plate2_B14.scf_1	cgagUCGGGAGGCAUCUCUAUCUCGUGGC	29	4
>CEO2_2_plate1_E14.scf_1	GGUUCGAAUCCCACUCUCUUCACCA	25	>CEO2_2_plate3_L24.scf_3	gGGUUCGAAUCCCACUCUCUUCACCA	26	1
>CEO2_2_plate1_J13.scf_2	GCACUCUAAGGUGACUGCCGGUGAC	25	>CEO2_2_plate2_K05.scf_1	gGCACUCUAAGGUGACUGCCGGUGAC	26	1
>CEO2_2_plate1_L20.scf_1	GGUUCGAAUCCGGUUCGACGGACCA	25	>CEO2_2_plate2_K20.scf_6	cuGGUUCGAAUCCGGUUCGACGGACCA	27	2
>CEO2_2_plate1_N07.scf_1	GGCGAAGCGUGUAGGGAUCCAAACA	25	>CEO2_2_plate1_L15.scf_3	GGCGAAGCGUGUAGGGAUCCAAACAc	26	1
>CEO2_2_plate2_C13.scf_2	CGACUUGGUCUCUUGGUCAAGGUGU	25	>KC9907	cauaCGACUUGGUCUCUUGGUCAAGGUGU	29	4
>CEO2_2_plate2_I23.scf_2	GGGUUGCGGACAGUGUCUGGUGGGU	25	>CEO2_2_plate3_O03.scf_3	gGGGUUGCGGACAGUGUCUGGUGGGUa	27	2
>CEO2_2_plate3_B11.scf_1	CAAUAAAAAGGUAAAAACUUUACCA	25	>CEO2_2_plate2_G16.scf_1	uCAAUAAAAAGGUAAAAACUUUACCA	26	1
>siR25-10 siRNA, 1 read.	GGUUUACUGUUCUCGGCUUCAUUAA	25	>siR26-154 siRNA, 1 read.	GGUUUACUGUUCUCGGCUUCAUUAAc	26	1
>siR25-106 siRNA, 1 read.	GUAGUUUGCAUCGUUCGGUGAGCCC	25	>siR26-62 siRNA, 1 read.	GUAGUUUGCAUCGUUCGGUGAGCCCa	26	1
>siR25-11 siRNA, 3 reads.	GGUGAUUUUGCCUGCGUCUCGUUGG	25	>siR26-342 siRNA, 10 reads.	GGUGAUUUUGCCUGCGUCUCGUUGGu	26	1
>siR25-118 siRNA, 1 read.	GAUGAGGAAGCACAAGUCCAUAGUG	25	>siR26-108 siRNA, 1 read.	GAUGAGGAAGCACAAGUCCAUAGUGg	26	1
>siR25-119 siRNA, 3 reads.	GGCCAAUUGUGCAAUGCAGUGUGCG	25	>siR26-335 siRNA, 7 reads.	GGCCAAUUGUGCAAUGCAGUGUGCGc	26	1
>siR25-129 siRNA, 1 read.	GGUUAAGAAAGAACUUUUUUUGUGA	25	>siR26-166 siRNA, 1 read.	GGUUAAGAAAGAACUUUUUUUGUGAu	26	1
>siR25-131 siRNA, 1 read.	GACUACAUAUGUCUUGUAAAAGAUG	25	>siR26-315 siRNA, 2 reads.	GACUACAUAUGUCUUGUAAAAGAUGg	26	1
>siR25-135 siRNA, 1 read.	GGCACAGUGCAGGCUGGUGGAUCAG	25	>siR26-138 siRNA, 2 reads.	GGCACAGUGCAGGCUGGUGGAUCAGc	26	1
>siR25-17 siRNA, 4 reads.	GGCAGCUUCCACAGGAGUCUUUGCU	25	>siR26-144 siRNA, 7 reads.	GGCAGCUUCCACAGGAGUCUUUGCUu	26	1
>siR25-18 siRNA, 3 reads.	GGAUAAUAAAUACUCUGUGCUUGCC	25	>siR26-128 siRNA, 8 reads.	GGAUAAUAAAUACUCUGUGCUUGCCc	26	1
>siR25-23 siRNA, 1 read.	GGCUUUCCGUUGUCCGUGAUGCUAU	25	>siR26-298 siRNA, 4 reads.	GGCUUUCCGUUGUCCGUGAUGCUAUa	26	1
>siR25-27 siRNA, 1 read.	GGAACAAGAUGGGUGUUCCGUUCGC	25	>siR26-116 siRNA, 2 reads.	GGAACAAGAUGGGUGUUCCGUUCGCu	26	1
>siR25-35 siRNA, 1 read.	GCGCAAAUUGAAGAAACUUCAUGCC	25	>siR26-254 siRNA, 1 read.	GCGCAAAUUGAAGAAACUUCAUGCCg	26	1
>siR25-39 siRNA, 1 read.	GCAUUUCCGGUUGAUUGUUUGAUGG	25	>siR26-52 siRNA, 3 reads.	gGCAUUUCCGGUUGAUUGUUUGAUGG	26	1
>siR25-4 siRNA, 1 read.	GAACCGCACAAAUUAUCCAAAUUAA	25	>siR26-260 siRNA, 1 read.	GAACCGCACAAAUUAUCCAAAUUAAc	26	1
>siR25-45 siRNA, 1 read.	GGUAAAGCUUUGGUUGUUGUUUCGU	25	>siR26-247 siRNA, 1 read.	GGUAAAGCUUUGGUUGUUGUUUCGUa	26	1
>siR25-49 siRNA, 1 read.	GUGAAGUGUACUCGCGUAUUGCGAA	25	>siR26-58 siRNA, 1 read.	GUGAAGUGUACUCGCGUAUUGCGAAu	26	1
>siR25-57 siRNA, 1 read.	GACUCGAGAAUUGCUUCGGCAGCUG	25	>siR26-327 siRNA, 1 read.	GACUCGAGAAUUGCUUCGGCAGCUGc	26	1
>siR25-58 siRNA, 1 read.	GCGUGUCCAAAAUUGGAUUUUUCCA	25	>siR26-219 siRNA, 8 reads.	GCGUGUCCAAAAUUGGAUUUUUCCAu	26	1
>siR25-58 siRNA, 1 read.	GCGUGUCCAAAAUUGGAUUUUUCCA	25	>siR27-12 siRNA, 1 read.	GCGUGUCCAAAAUUGGAUUUUUCCAuu	27	2
>siR25-59 siRNA, 2 reads.	GAUACGAUGUAUGUUCGAACUUCGA	25	>siR26-16 siRNA, 7 reads.	GAUACGAUGUAUGUUCGAACUUCGAc	26	1
>siR25-63 siRNA, 6 reads.	GGAACAGAUAUGGUGACUUUUGUUG	25	>siR26-71 siRNA, 7 reads.	GGAACAGAUAUGGUGACUUUUGUUGa	26	1
>siR25-64 siRNA, 1 read.	GAACUCCAUGAAAACUUUUGUUGCC	25	>siR26-176 siRNA, 4 reads.	GAACUCCAUGAAAACUUUUGUUGCCa	26	1
>siR25-77 siRNA, 1 read.	GCACAAAAAGUCUACAAAUCGCUCG	25	>siR26-113 siRNA, 3 reads.	GCACAAAAAGUCUACAAAUCGCUCGa	26	1
>siR25-80 siRNA, 2 reads.	GGCAAACAGGUGCCGGGGUUGCGCA	25	>siR26-60 siRNA, 1 read.	GGCAAACAGGUGCCGGGGUUGCGCAg	26	1
>siR25-85 siRNA, 1 read.	GACGUCGGUGUCGGAGAGGGUUUUC	25	>siR26-208 siRNA, 3 reads.	GACGUCGGUGUCGGAGAGGGUUUUCc	26	1
>siR25-88 siRNA, 1 read.	GUUGUUUAUGGUGCAUGCAUAUGCU	25	>siR26-263 siRNA, 28 reads.	GUUGUUUAUGGUGCAUGCAUAUGCUa	26	1
>siR25-90 siRNA, 1 read.	GUGGCCUGCUUCUUUUCGGUUUUGC	25	>siR26-211 siRNA, 1 read.	GUGGCCUGCUUCUUUUCGGUUUUGCg	26	1
>siR25-91 siRNA, 1 read.	GACAAAUCCGAAAACUGGAGCAAUG	25	>siR26-100 siRNA, 2 reads.	GACAAAUCCGAAAACUGGAGCAAUGc	26	1
>CEO2_2_plate1_E05.scf_3	GUCGGGAGGCAUCUCUAUCUCGUGGC	26	>CEO2_2_plate2_B14.scf_1	cgaGUCGGGAGGCAUCUCUAUCUCGUGGC	29	3
>CEO2_2_plate1_J05.scf_3	GGCGAAGCGUGUAGGGAUCCAAACGC	26	>CEO2_2_plate1_B15.scf_2	GGCGAAGCGUGUAGGGAUCCAAACGCc	27	1
>CEO2_2_plate1_K05.scf_2	CAAUCAAAAGGUUUUGAGGAUUACCA	26	>CEO2_2_plate1_P09.scf_4	cCAAUCAAAAGGUUUUGAGGAUUACCA	27	1
>CEO2_2_plate1_L24.scf_3	GGCGAAGCGUGUAGGGAUCCAAACCC	26	>CEO2_2_plate2_O05.scf_1	GGCGAAGCGUGUAGGGAUCCAAACCCc	27	1
>CEO2_2_plate2_E01.scf_3	GCGAAGCGUGUAGGGAUCCAAACCCC	26	>CEO2_2_plate2_O05.scf_1	gGCGAAGCGUGUAGGGAUCCAAACCCC	27	1
>CEO2_2_plate3_C04.scf_2	CUGCUUAGUACGAGAGGAACAGCGGG	26	>CEO2_2_plate1_B01.scf_2	CUGCUUAGUACGAGAGGAACAGCGGGu	27	1
>Contig[0444]	AAUGACACUGGUUAUCUUUUCCAUCG	26	>CEO2_2_plate3_M21.scf_1	AAUGACACUGGUUAUCUUUUCCAUCGu	27	1
>siR26-219 siRNA, 8 reads.	GCGUGUCCAAAAUUGGAUUUUUCCAU	26	>siR27-12 siRNA, 1 read.	GCGUGUCCAAAAUUGGAUUUUUCCAUu	27	1
