# Supplementary material for: Functional characterization of endogenous siRNA target genes in Caenorhabditis elegans
Source: BMC Genomics. 2008 Jun 3;9:270. doi: 10.1186/1471-2164-9-270 (PMC2440555; doi:10.1186/1471-2164-9-270)
Supplement: Additional file 7 — Conservation of genes targeted by several siRNAs. Some genes (mRNAs) were putative targets for many siRNAs. The genes with the highest number of siRNAs appears to be poorly conserved in recent evolution. The homology between the C. elegans and C. briggsae was estimated by precalculated BLAST Expectation (E)-values. The smaller (down to 10^-300) the E-value, the better statistical value for the homology. Certain genes, such as K02E2.6 did not appear to have an ortholog in C. briggsae. [file 1471-2164-9-270-S7.xls]

## Sheet: siRNAs per gene, and conservati
The genes (mRNAs) with several associated siRNAs.
The homology between the C.elegans and C.Briggsae is estimated by precalculated BLAST E-values
siRNA target mRNA	Gene locus	number of associated siRNAs			Conservation between C. elegans and C.Briggsae
NM_075526	K02E2.6	28			No homolog in the database
NM_075267	Y17D7B.4	25	0.077		low
NM_064434	E01G4.5	24	0.063		low
NM_171095	C44B11.6	24			No homolog in the database
NM_060959	W05H12.2	22	2.4e-23		low
NM_070481	Y105C5A.14	22	1.6e-30		low
NM_065152	W04B5.2	21	0.01		low
NM_062100	F39E9.7	21	8.4e-17		low
NM_060655	Y47H10A.5	18	4.5e-37		low
NM_063140	F43E2.6	17	0.0014		low
NM_058976	T01A4.3	17	1.7e-15		low
NM_063992	F37H8.2	16	3.8e-06		low
NM_075351	F55C9.3	16			No homolog in the database
NM_067974	Y37E11B.2	15	0.035		low
NM_075536	B0250.8	15	1.8e-18		low
NM_075353	F55C9.5	13	0.026		low
NM_001026517	Y105E8A.28	13	0.00035		low
NM_069438	C04G2.10	13	1.3e-07		low
NM_069879	T12G3.1	13	3.2e-182		high
NM_075925	F31A9.4	12	1.8e-06		low
NM_067869	Y54G2A.21	12	9.1e-29		low
NM_064405	F15D4.5	11	3.8e-11		low
NM_075860	ZK402.5	11	3.8e-11		low
NM_001026554	Y18D10A.25	11	7.3e-33		low
NM_072102	K09H11.3	11	2.4e-159		high
NM_072784	..	11			No homolog in the database
NM_062424	T05A7.4	10	5.7e-06		low
NM_068571	Y73B6BL.16	10	1.7e-19		low
NM_061035	Y71A12B.10	10	3.4e-43		low
NM_061793	C40A11.10	10			No homolog in the database
NM_072077	..	10			No homolog in the database
NM_077827	F02C12.3	10			No homolog in the database
NM_061362	W08F4.9	9	3.5e-05		low
NM_071084	Y46H3C.6	9	1.9e-08		low
NM_001038232	B0047.1	9	1.6e-49		low
NM_064387	F29C12.5	9	2.3e-70		moderate
NM_061024	W04A8.6	9	2.1e-169		high
NM_068138	F15E6.1	9	3.2e-272		high
NM_060343	F37D6.3	8	9.1e-05		low
NM_170831	Y23H5A.1	8	7.1e-06		low
NM_072036	F08F3.8	8	3.1e-08		low
NM_171052	Y54G11A.14	8	3.4e-26		low
NM_059361	T27A3.3	8	7.7e-52		moderate
NM_059947	K07A12.2	8	0		high
NM_066604	R107.6	8	0		high
NM_058304	Y48G1BM.8	8			No homolog in the database
NM_065153	W04B5.1	8			No homolog in the database
NM_072869	W09B7.2,F07B7.2	8			No homolog in the database
NM_078331	F39F10.4	8			No homolog in the database
NM_069052	C28C12.2	7	1.8e-12		low
NM_064901	T12B5.11	7	6.2e-13		low
NM_075668	Y73B3A.6	7	3.5e-13		low
NM_001026480	W02B9.2	7	1e-19		low
NM_063074	F10E7.2	7	9.1e-27		low
NM_060180	C04F12.9	7	2.5e-36		low
NM_070428	Y40H7A.2	7	1.8e-72		moderate
NM_062436	F10G7.3	7	7.6e-111		moderate
NM_073768	K10C8.1	7	4.7e-200		high
NM_067141	Y56A3A.5	7	2.5e-276		high
NM_059562	T21G5.3	7	3.2e-289		high
NM_001027506	K11D9.1	7	1.1e-303		high
NM_058915	R12E2.10	7	0		high
NM_070570	Y51H4A.12	7	0		high
NM_069204	C46C2.3	7			No homolog in the database
NM_170832	Y23H5A.1	7			No homolog in the database
NM_075964	F52D2.6	6	0.033		low
NM_064689	Y53F4B.5	6	0.0075		low
NM_001038430	Y61A9LA.12	6	0.00017		low
NM_060418	F55A3.6	6	9.3e-18		low
NM_078330	F39F10.2	6	2.4e-22		low
NM_059359	T27A3.4	6	1.8e-22		low
NM_063756	ZK892.6	6	2.1e-27		low
NM_058408	Y34D9A.4	6	1.9e-50		low
NM_059744	T23G11.1	6	2e-57		moderate
NM_059232	M01E11.6	6	3.6e-87		moderate
NM_058806	T12F5.3	6	2e-189		high
NM_001027439	F54F2.2	6	1.1e-260		high
NM_061200	ZK270.2	6	3.7e-287		high
NM_059720	D2030.6	6	0		high
NM_065433	C16C10.3	6	0		high
NM_001038489	ZK380.5	6			No homolog in the database
NM_058502	Y71G12B.28	6			No homolog in the database
NM_073513	T11F9.10	6			No homolog in the database
NM_060958	C01A2.1	5	4.1e-05		low
NM_058300	Y48G1BM.5	5	3.8e-07		low
NM_075049	C38D9.2	5	2.3e-08		low
NM_075419	Y116F11A.1	5	2.2e-08		low
NM_065132	Y54F10BM.9	5	6.1e-10		low
NM_062018	K08A2.1	5	4.1e-14		low
NM_001026208	AC8.3,AC8.10	5	9.3e-20		low
NM_071785	ZC132.4	5	9.3e-26		low
NM_066706	ZK1098.9	5	2.6e-30		low
NM_068296	T28H11.6	5	5.5e-51		moderate
NM_078009	M163.3	5	1.6e-70		moderate
NM_068426	T12E12.3	5	5.4e-82		moderate
NM_064868	K02F3.4	5	1.8e-85		moderate
NM_066273	C18H2.1	5	8.81e-181		high
NM_078308	T01C8.5	5	1e-208		high
NM_069772	M04B2.1	5	9.91e-243		high
NM_070006	K08E7.3	5	4.5e-250		high
NM_001027560	R151.5	5	0		high
NM_058952	ZK973.6	5	0		high
NM_064135	K12D12.1	5	0		high
NM_073852	F15B9.4	5	0		high
NM_001026033	C36A4.11	5			No homolog in the database
NM_063541	T24H10.5	5			No homolog in the database
NM_070764	..	5			No homolog in the database
NM_072047	..	5			No homolog in the database
NM_075208	ZK262.8	5			No homolog in the database
NM_075250	Y17D7C.1	5			No homolog in the database
NM_064552	W03H9.3	4	0.075		low
NM_067886	Y67D8C.6	4	0.0042		low
NM_061692	C52E2.6	4	3.1e-05		low
NM_061010	Y37H9A.2	4	1.1e-05		low
NM_001047521	T07A9.14	4	3.5e-06		low
NM_062345	C16A11.6	4	1.6e-08		low
NM_064143	Y17G7A.1	4	1.9e-09		low
NM_075913	F07G6.6	4	6.9e-11		low
NM_068088	F49F1.8	4	8.2e-12		low
NM_075431	M162.8	4	1.1e-12		low
NM_075492	Y113G7B.3	4	2.1e-15		low
NM_069026	D2096.1	4	4.1e-21		low
NM_064124	Y6D1A.2	4	1.5e-23		low
NM_068675	ZK381.3	4	1.1e-24		low
NM_069436	C04G2.8	4	4.9e-27		low
NM_058975	C41D11.6	4	1.7e-34		low
NM_066727	F58A4.3	4	9.7e-42		low
NM_068266	T08B6.2	4	4.4e-42		low
NM_076486	H28G03.4	4	3.4e-49		low
NM_069366	K07F5.9	4	2.6e-51		moderate
NM_066915	F43D9.4	4	1.2e-68		moderate
NM_060403	B0205.10	4	1.4e-75		moderate
NM_059042	C10H11.10	4	1.8e-76		moderate
NM_077051	F18E9.5	4	4.2e-107		moderate
NM_065060	Y39A3CL.6	4	3.3e-133		moderate
NM_072425	F09G2.2	4	1.6e-141		moderate
NM_066641	T23G5.6	4	2.7e-142		moderate
NM_068921	C49H3.11	4	1.8e-143		moderate
NM_068418	B0273.3	4	7.91e-152		high
NM_064311	Y46G5A.6	4	1.6e-152		high
NM_068692	C06G3.2	4	4.9e-166		high
NM_064694	Y53F4B.9	4	1.8e-172		high
NM_001025879	C47B2.3	4	6.7e-247		high
NM_058460	Y92H12A.5	4	0		high
NM_064309	Y46G5A.4	4	0		high
NM_067341	Y43F4B.6	4	0		high
NM_067418	T12D8.1	4	0		high
NM_067883	Y67D8C.5	4	0		high
NM_068663	T22D1.9	4	0		high
NM_069755	F22B3.4	4	0		high
NM_069977	C25G4.5	4	0		high
NM_067752	Y76B12C.8	4			No homolog in the database
NM_074474	B0391.10	4			No homolog in the database
NM_181981	Y41C4A.17	4			No homolog in the database

## Sheet: categories
the statistics on mRNAs with multiple siRNAs
5 or more siRNAs per target,
GOTERM_BP_ALL	organelle organization and biogenesis			9	0.00058	0.69
GOTERM_BP_ALL	cytoskeleton organization and biogenesis			6	0.0023	0.91
GOTERM_BP_ALL	cellular component organization and biogenesis			10	0.013	1
GOTERM_BP_ALL	cytokinesis			4	0.016	1
GOTERM_BP_ALL	microtubule-based process			4	0.031	1
GOTERM_BP_ALL	multicellular organismal development			24	0.032	1
GOTERM_BP_ALL	cell division			5	0.038	1
GOTERM_BP_ALL	multicellular organismal process			25	0.043	1
GOTERM_BP_ALL	developmental process			24	0.05	1
GOTERM_BP_ALL	nucleobase, nucleoside, nucleotide and nucleic acid metabolic process			13	0.073	1
GOTERM_BP_ALL	cellular process			32	0.074	1
GOTERM_BP_ALL	regulation of biological process			18	0.088	1
GOTERM_CC_ALL	intracellular			31	4.2e-07	0.00018
GOTERM_CC_ALL	intracellular non-membrane-bound organelle			11	0.00051	0.071
GOTERM_CC_ALL	non-membrane-bound organelle			11	0.00051	0.071
GOTERM_CC_ALL	intracellular part			23	0.0056	0.45
GOTERM_CC_ALL	intracellular organelle			20	0.0081	0.51
GOTERM_CC_ALL	organelle			20	0.0084	0.46
GOTERM_CC_ALL	microtubule			4	0.0086	0.42
GOTERM_CC_ALL	microtubule cytoskeleton			4	0.02	0.67
GOTERM_CC_ALL	cytoskeletal part			4	0.05	0.91
GOTERM_CC_ALL	nucleus			13	0.05	0.89
GOTERM_CC_ALL	cytoskeleton			5	0.05	0.87
GOTERM_CC_ALL	P granule			2	0.091	0.97
GOTERM_CC_ALL	pole plasm			2	0.091	0.97
GOTERM_MF_ALL	nucleic acid binding			21	5.6e-05	0.069
GOTERM_MF_ALL	binding			43	8e-05	0.05
GOTERM_MF_ALL	zinc ion binding			16	0.00044	0.17
GOTERM_MF_ALL	transition metal ion binding			16	0.0042	0.74
GOTERM_MF_ALL	protein binding			20	0.0087	0.89
GOTERM_MF_ALL	ATP binding			11	0.018	0.98
GOTERM_MF_ALL	adenyl ribonucleotide binding			11	0.018	0.97
GOTERM_MF_ALL	JUN kinase binding			2	0.019	0.96
GOTERM_MF_ALL	actin binding			3	0.022	0.96
GOTERM_MF_ALL	cation binding			16	0.022	0.95
GOTERM_MF_ALL	adenyl nucleotide binding			11	0.027	0.96
GOTERM_MF_ALL	metal ion binding			16	0.029	0.96
GOTERM_MF_ALL	ion binding			16	0.036	0.97
GOTERM_MF_ALL	protein kinase binding			2	0.038	0.96
GOTERM_MF_ALL	kinase binding			2	0.038	0.96
GOTERM_MF_ALL	cytoskeletal protein binding			3	0.039	0.96
GOTERM_MF_ALL	ATP-dependent helicase activity			3	0.043	0.96
GOTERM_MF_ALL	purine ribonucleotide binding			11	0.048	0.97
GOTERM_MF_ALL	ribonucleotide binding			11	0.048	0.97
GOTERM_MF_ALL	nucleotide binding			12	0.06	0.98
GOTERM_MF_ALL	purine nucleotide binding			11	0.065	0.98
GOTERM_MF_ALL	helicase activity			3	0.073	0.99
GOTERM_MF_ALL	nuclease activity			3	0.085	0.99
GOTERM_MF_ALL	DNA binding			9	0.087	0.99
INTERPRO	Zinc finger, CCHC-type			6	1e-06	0.0041
INTERPRO	RNA helicase, ATP-dependent, DEAD-box type			3	0.0056	1
INTERPRO	RNA helicase, DEAD-box type, Q motif			3	0.0065	1
INTERPRO	Argonaute and Dicer protein, PAZ			3	0.007	1
INTERPRO	Zinc finger, PHD-type			3	0.011	1
INTERPRO	DNA/RNA helicase, DEAD/DEAH box type, N-terminal			3	0.02	1
INTERPRO	3'-5' exonuclease			2	0.04	1
INTERPRO	DNA/RNA helicase, C-terminal			3	0.044	1
INTERPRO	DEAD-like helicase, N-terminal			3	0.044	1
INTERPRO	Helicase, superfamily 1 and 2, ATP-binding			3	0.045	1
INTERPRO	Protein of unknown function DUF1280			2	0.053	1
INTERPRO	Zinc finger, C2H2-like			4	0.055	1
INTERPRO	Kinesin, motor region			2	0.086	1
SP_PIR_KEYWORDS	atp-binding			8	1.1e-05	0.0057
SP_PIR_KEYWORDS	metal-binding			9	1.8e-05	0.0046
SP_PIR_KEYWORDS	nucleotide-binding			8	3.9e-05	0.0066
SP_PIR_KEYWORDS	zinc			8	4.5e-05	0.0058
SP_PIR_KEYWORDS	nucleus			8	7.5e-05	0.0077
SP_PIR_KEYWORDS	zinc-finger			7	8.6e-05	0.0073
SP_PIR_KEYWORDS	microtubule			3	0.0019	0.13
SP_PIR_KEYWORDS	helicase			3	0.003	0.17
SP_PIR_KEYWORDS	cytoplasm			4	0.0047	0.23
SP_PIR_KEYWORDS	dna-binding			5	0.0066	0.29
SP_PIR_KEYWORDS	rna-binding			3	0.007	0.28
SP_PIR_KEYWORDS	hydrolase			4	0.038	0.81
SP_PIR_KEYWORDS	mitosis			2	0.042	0.81
SP_PIR_KEYWORDS	motor protein			2	0.053	0.87
SP_PIR_KEYWORDS	isomerase			2	0.062	0.89
SP_PIR_KEYWORDS	cell division			2	0.064	0.88
SP_PIR_KEYWORDS	cell cycle			2	0.084	0.93
SP_PIR_KEYWORDS	cytoskeleton			2	0.096	0.94

## Sheet: length and n of siRNAs
mRNAs with several siRNAs, distribution of the lengths
avg length			21.5385				22				21.5882				21.4444				24.3636				22.1				23.9				24.0476				21.1				22.4706				22				21.9091
stdev			2.14536				1.73205				0.87026				1.97699				1.98915				1.28668				2.76687				2.10894				1.28668				1.23073				0.816497				1.13618
	siRNA	target mRNA	length		siRNA	target mRNA	length		siRNA	target mRNA	length		siRNA	target mRNA	length		siRNA	target mRNA	length		siRNA	target mRNA	length		siRNA	target mRNA	length		siRNA	target mRNA	length		siRNA	target mRNA	length		siRNA	target mRNA	length		siRNA	target mRNA	length		siRNA	target mRNA	length		siRNA
	>Contig[1104]	NM_001026517	18		>Contig[1129]	NM_001026554	18		>Contig[0673]	NM_058976	20		>KD6126	NM_060655	18		>siR21-461 siRNA, 1 read.	NM_060959	21		>KE767F	NM_061035	19		>CEO2_2_plate1_K10.scf_2	NM_061793	20		>siR20-67 siRNA, 1 read.	NM_062100	20		>siR19-109 siRNA, 1 read.	NM_062424	19		>siR20-64 siRNA, 1 read.	NM_063140	20		>KA464B	NM_063992	20		>siR20-60 siRNA, 1 read.	NM_064405	20		>siR19-13 siRNA, 1 read.
	>KEE33F	NM_001026517	19		>CEO2_2_plate2_J19.scf_5	NM_001026554	21		>KB501A	NM_058976	20		>siR18-29 siRNA, 1 read.	NM_060655	18		>KCCC21	NM_060959	21		>KBA64F	NM_061035	22		>siR20-148 siRNA, 1 read.	NM_061793	20		>siR21-116 siRNA, 3 reads.	NM_062100	21		>siR19-36 siRNA, 1 read.	NM_062424	19		>siR21-311 siRNA, 1 read.	NM_063140	21		>CEO2_2_plate1_G04.scf_1	NM_063992	21		>KDE94F	NM_064405	20		>Contig[0531]
	>siR20-165 siRNA, 2 reads.	NM_001026517	20		>CEO2_2_plate3_F10.scf_2	NM_001026554	21		>CEO2_2_plate2_N01.scf_1	NM_058976	21		>Contig[1179]	NM_060655	18		>siR22-230 siRNA, 1 read.	NM_060959	22		>CEO2_2_plate3_E18.scf_1	NM_061035	22		>CEO2_2_plate2_M04.scf_4	NM_061793	21		>KA3CF1	NM_062100	21		>KEC7CB	NM_062424	20		>siR21-462 siRNA, 1 read.	NM_063140	21		>KEC8AC	NM_063992	21		>CEO2_2_plate3_K05.scf_4	NM_064405	22		>siR19-28 siRNA, 1 read.
	>KAcB5C8	NM_001026517	21		>siR22-345 siRNA, 1 read.	NM_001026554	22		>KEg00002	NM_058976	21		>KC580A	NM_060655	19		>siR22-61 siRNA, 1 read.	NM_060959	22		>siR22-371 siRNA, 1 read.	NM_061035	22		>CEO2_2_plate2_F08.scf_1	NM_061793	22		>CEO2_2_plate2_A05.scf_4	NM_062100	21		>siR21-113 siRNA, 1 read.	NM_062424	21		>siR21-101 siRNA, 2 reads.	NM_063140	21		>CEO2_2_plate3_G18.scf_1	NM_063992	22		>KCBAE2	NM_064405	22		>siR20-51 siRNA, 1 read.
	>KABD76	NM_001026517	21		>KAC5A7	NM_001026554	22		>KE79A8	NM_058976	21		>siR20-223 siRNA, 1 read.	NM_060655	20		>siR22-354 siRNA, 1 read.	NM_060959	22		>siR22-138 siRNA, 1 read.	NM_061035	22		>siR26-313 siRNA, 1 read.	NM_061793	26		>siR22-385 siRNA, 2 reads.	NM_062100	22		>CEO2_2_plate1_H09.scf_3	NM_062424	22		>siR22-100 siRNA, 2 reads.	NM_063140	22		>siR22-445 siRNA, 1 read.	NM_063992	22		>siR22-450 siRNA, 1 read.	NM_064405	22		>CEO2_2_plate2_C17.scf_1
	>siR21-373 siRNA, 1 read.	NM_001026517	21		>KB96E6	NM_001026554	22		>KE3337	NM_058976	21		>KCAD4D	NM_060655	22		>siR22-277 siRNA, 1 read.	NM_060959	22		>KB5C19	NM_061035	22		>siR26-65 siRNA, 1 read.	NM_061793	26		>siR22-307 siRNA, 1 read.	NM_062100	22		>CEO2_2_plate2_A06.scf_5	NM_062424	22		>siR22-98 siRNA, 8 reads.	NM_063140	22		>siR22-302 siRNA, 1 read.	NM_063992	22		>KD0D46	NM_064405	22		>siR21-192 siRNA, 1 read.
	>CEO2_2_plate2_F04.scf_1	NM_001026517	22		>CEO2_2_plate2_J15.scf_1	NM_001026554	22		>KBD30F	NM_058976	21		>CEO2_2_plate1_N21.scf_4	NM_060655	22		>siR22-12 siRNA, 1 read.	NM_060959	22		>siR22-236 siRNA, 1 read.	NM_061035	22		>siR26-76 siRNA, 3 reads.	NM_061793	26		>siR23-89 siRNA, 1 read.	NM_062100	23		>CEO2_2_plate1_I15.scf_1	NM_062424	22		>siR22-324 siRNA, 1 read.	NM_063140	22		>CEO2_2_plate2_J05.scf_2	NM_063992	22		>CEO2_2_plate1_M12.scf_2	NM_064405	22		>CEO2_2_plate2_C01.scf_1
	>CEO2_2_plate1_E05.scf_4	NM_001026517	22		>KA91C8	NM_001026554	23		>xxKB41AA	NM_058976	22		>CEO2_2_plate2_J06.scf_1	NM_060655	22		>KD5DAA	NM_060959	24		>siR23-116 siRNA, 5 reads.	NM_061035	23		>siR26-301 siRNA, 1 read.	NM_061793	26		>CEO2_2_plate1_P10.scf_1	NM_062100	23		>CEO2_2_plate1_C05.scf_5	NM_062424	22		>siR22-40 siRNA, 1 read.	NM_063140	22		>CEO2_2_plate1_G20.scf_3	NM_063992	22		>CEO2_2_plate1_L23.scf_7	NM_064405	22		>CEO2_2_plate3_A11.scf_4
	>CEO2_2_plate3_G24.scf_3	NM_001026517	22		>CEO2_2_plate2_J06.scf_3	NM_001026554	23		>CEO2_2_plate3_D19.scf_3	NM_058976	22		>CEO2_2_plate3_M10.scf_3	NM_060655	22		>KA5888	NM_060959	24		>KB550C	NM_061035	23		>siR26-161 siRNA, 2 reads.	NM_061793	26		>siR24-92 siRNA, 1 read.	NM_062100	24		>KC46D4	NM_062424	22		>siR23-71 siRNA, 2 reads.	NM_063140	23		>CEO2_2_plate2_L04.scf_2	NM_063992	22		>CEO2_2_plate2_N02.scf_1	NM_064405	22		>KCDA83
	>CEO2_2_plate2_D16.scf_2	NM_001026517	22		>CEO2_2_plate2_H08.scf_2	NM_001026554	23		>CEO2_2_plate2_D05.scf_2	NM_058976	22		>CEO2_2_plate1_H01.scf_3	NM_060655	22		>siR24-96 siRNA, 1 read.	NM_060959	24		>CEO2_2_plate3_K08.scf_1	NM_061035	24		>siR26-1 siRNA, 9 reads.	NM_061793	26		>siR25-57 siRNA, 1 read.	NM_062100	25		>CEO2_2_plate1_I21.scf_3	NM_062424	22		>siR23-91 siRNA, 5 reads.	NM_063140	23		>CEO2_2_plate1_D16.scf_3	NM_063992	22		>CEO2_2_plate1_O09.scf_2	NM_064405	23		>KA59E4
	>CEO2_2_plate1_A10.scf_2	NM_001026517	22		>KBB6C8	NM_001026554	25		>CEO2_2_plate2_A03.scf_2	NM_058976	22		>CEO2_2_plate1_P07.scf_1	NM_060655	22		>siR26-102 siRNA, 1 read.	NM_060959	26										>siR25-47 siRNA, 1 read.	NM_062100	25						>siR23-75 siRNA, 12 reads.	NM_063140	23		>CEO2_2_plate1_C05.scf_8	NM_063992	22		>KAE7AE	NM_064405	24		>siR22-407 siRNA, 1 read.
	>siR23-54 siRNA, 1 read.	NM_001026517	23						>KEDD84	NM_058976	22		>CEO2_2_plate2_O19.scf_2	NM_060655	22		>siR26-284 siRNA, 2 reads.	NM_060959	26										>siR25-18 siRNA, 3 reads.	NM_062100	25						>siR23-134 siRNA, 3 reads.	NM_063140	23		>CEO2_2_plate2_M11.scf_4	NM_063992	22						>CEO2_2_plate2_L19.scf_1
	>KEDE54	NM_001026517	27						>CEO2_2_plate1_B17.scf_5	NM_058976	22		>CEO2_2_plate2_G04.scf_2	NM_060655	22		>siR26-74 siRNA, 1 read.	NM_060959	26										>siR25-90 siRNA, 1 read.	NM_062100	25						>siR23-69 siRNA, 13 reads.	NM_063140	23		>CEO2_2_plate3_O13.scf_6	NM_063992	23						>KE7391
									>CEO2_2_plate1_P02.scf_2	NM_058976	22		>KE65E2	NM_060655	23		>siR26-187 siRNA, 3 reads.	NM_060959	26										>siR26-211 siRNA, 1 read.	NM_062100	26						>siR24-74 siRNA, 4 reads.	NM_063140	24		>CEO2_2_plate1_A01.scf_3	NM_063992	23						>siR22-212 siRNA, 1 read.
									>CEO2_2_plate1_G09.scf_1	NM_058976	22		>CEO2_2_plate3_C19.scf_1	NM_060655	23		>siR26-4 siRNA, 1 read.	NM_060959	26										>siR26-37 siRNA, 1 read.	NM_062100	26						>siR24-37 siRNA, 1 read.	NM_063140	24		>KCAD68	NM_063992	23						>KA5F5B
									>KE16EF	NM_058976	23		>CEO2_2_plate3_F06.scf_2	NM_060655	23		>siR26-34 siRNA, 2 reads.	NM_060959	26										>siR26-169 siRNA, 1 read.	NM_062100	26						>siR24-44 siRNA, 1 read.	NM_063140	24		>CEO2_2_plate3_L05.scf_1	NM_063992	23						>KBA464
									>CEO2_2_plate1_E17.scf_1	NM_058976	23		>KDC76F	NM_060655	24		>siR26-30 siRNA, 1 read.	NM_060959	26										>siR26-6 siRNA, 1 read.	NM_062100	26						>siR24-80 siRNA, 1 read.	NM_063140	24										>CEO2_2_plate3_C10.scf_1
													>KE6BAC	NM_060655	24		>siR26-330 siRNA, 3 reads.	NM_060959	26										>siR26-327 siRNA, 1 read.	NM_062100	26																		>siR25-116 siRNA, 1 read.
																	>siR26-225 siRNA, 4 reads.	NM_060959	26										>siR26-128 siRNA, 8 reads.	NM_062100	26																		>siR26-98 siRNA, 1 read.
																	>siR26-318 siRNA, 1 read.	NM_060959	26										>siR26-40 siRNA, 2 reads.	NM_062100	26																		>siR26-125 siRNA, 1 read.
																	>siR26-344 siRNA, 1 read.	NM_060959	26										>siR26-320 siRNA, 2 reads.	NM_062100	26																		>siR26-48 siRNA, 2 reads.
																	>siR26-271 siRNA, 1 read.	NM_060959	26																														>siR26-231 siRNA, 1 read.
																																																	>siR26-220 siRNA, 4 reads.
																																																	>siR26-345 siRNA, 2 reads.
			n		avg length
			10		22.1
			10		23.9
			10		21.1
			10		21.2
			10		22.2
			10		21.9
			11		22
			11		21.9091
			11		20.7273
			11		21.2727
			11		23.4545
			12		21.6667
			12		24.6667
			13		21.5385
			13		21.1538
			13		21.6154
			13		25.2308
			15		22.8667
			15		21.6667
			16		22
			16		23.9375
			17		21.5882
			17		22.4706
			18		21.4444
			21		24.0476
			21		23.8571
			22		24.3636
			22		23.5909
			24		22.5833
			24		22.625
			25		22.52
			28		22.8214
					AVG length
[truncated: 59 more columns]
